# Supplementary material for: Horizontal Gene Transfer Clarifies Taxonomic Confusion and Promotes the Genetic Diversity and Pathogenicity of Plesiomonas shigelloides
Source: mSystems. 2020 Sep 15;5(5):e00448-20. doi: 10.1128/mSystems.00448-20 (PMC7498682; doi:10.1128/mSystems.00448-20)
Supplement: TABLE S1 [file mSystems.00448-20-st001.xlsx]

## Sheet: newly sequenced genomes
Genus/species	Strain name	Original source	Original number	serotypes	Accession number	Contig	GC (%)	ORF number	Genome size (Mb)
Plesiomonas shigelloides	G5263	Italy	A1	O23H1a1c	GCA_009183645.1	123	0.517771	3088	3.53497
Plesiomonas shigelloides	G5270	Italy	H3	O66H3	GCA_009183595.1	175	0.512993	3488	3.88745
Plesiomonas shigelloides	G5877	CNCTC	CNCTC Aer 33/89	O2H1a1c	GCA_009183605.1	135	0.516628	3218	3.68809
Plesiomonas shigelloides	G5879	CNCTC	CNCTC Aer 37/89	O25H3	GCA_009183495.1	110	0.515175	3271	3.70318
Plesiomonas shigelloides	G5880	CNCTC	CNCTC Aer 61/89	O32H37	GCA_009183545.1	97	0.519653	3044	3.48619
Plesiomonas shigelloides	G5881	CNCTC	CNCTC Aer 62/89	O33H38	GCA_009183505.1	98	0.516399	3325	3.71205
Plesiomonas shigelloides	G5882	CNCTC	CNCTC Aer 35/89	O34H34	GCA_009183385.1	113	0.516302	3243	3.70895
Plesiomonas shigelloides	G5885	CNCTC	CNCTC Aer 3/65	O75H34	GCA_009183405.1	86	0.517657	3237	3.68479
Plesiomonas shigelloides	G5886	CNCTC	CNCTC Aer 55/89	O76H39	GCA_009183535.1	92	0.518016	3192	3.61515
Plesiomonas shigelloides	G5889	CNCTC	CNCTC Aer 36/89	O26H1a1c	GCA_009183485.1	112	0.515345	3261	3.68901
Plesiomonas shigelloides	G5890	CNCTC	CNCTC Aer 43/89	O12h35	GCA_009183395.1	101	0.51934	3059	3.49561
Plesiomonas shigelloides	G5892	CNCTC	CNCTC Aer 58/89	O10h41	GCA_009183585.1	82	0.519579	3145	3.59315

## Sheet: publicly available genomes
Genus/speceis	Strain name	Accession number	Contig	GC (%)	ORF number	Genome size (Mb)
Plesiomonas shigelloides	302-73	GCA_000392595.1	296	0.489874	3378	4.01848
Plesiomonas shigelloides	FM82	GCA_003086275.1	193	0.515344	3285	3.6646
Plesiomonas shigelloides	MS-17-188	GCA_003019855.1	4	0.5145	3439	3.88145
Plesiomonas shigelloides	NCTC10360	GCA_900087055.1	1	0.520311	2910	3.32948
Plesiomonas shigelloides	NCTC10363	GCA_900454615.1	5	0.516456	3322	3.75345
Plesiomonas shigelloides	NCTC10364	GCA_900454915.1	38	0.51919	3120	3.57623
Plesiomonas shigelloides	UBA12016	GCA_003447605.1	168	0.508983	2833	2.94948
Plesiomonas shigelloides	UBA12017	GCA_003447575.1	308	0.4827	3041	2.82799
Atlantibacter hermannii	NBRC 105704	GCA_000248015.2	44	0.540767	4160	4.29156
Biostraticola	BGMRC 203	GCA_005217455.1	188	0.554411	5202	5.41546
Brenneria goodwinii	PB	GCA_001049335.1	1	0.530822	4966	5.10232
Budvicia aquatica	FDAARGOS_387	GCA_002591785.1	1	0.4593	5131	5.67112
Buttiauxella ferragutiae	ATCC 51602	GCA_001654915.1	89	0.503845	4570	4.85992
Cedecea neteri	SSMD04	GCA_000757825.1	1	0.551027	4318	4.6506
Chania multitudinisentens	RB-25	GCA_000520015.2	1	0.508788	4540	5.234
Citrobacter freundii	CFNIH1	GCA_000648515.1	2	0.522662	4961	5.12263
Cosenzaea myxofaciens	ATCC 19692	GCA_001654855.1	293	0.363257	3195	3.55164
Cronobacter sakazakii	ATCC 29544	GCA_000982825.1	4	0.566415	4515	4.44786
Dickeya solani	IPO 2222	GCA_001644705.1	1	0.562449	4104	4.69197
Edwardsiella anguillarum	ET080813	GCA_000264765.2	3	0.583828	4222	4.1293
Enterobacillus tribolii	DSM 103736	GCA_003363015.1	39	0.560203	4233	4.70653
Enterobacter cloacae	ATCC 13047	GCA_000025565.1	3	0.545839	5518	5.33969
Erwinia gerundensis	EM595	GCA_001517405.1	3	0.552806	4160	4.27386
Escherichia coli	O157:H7 str. Sakai	GCA_000008865.1	3	0.504842	5447	5.33555
Ewingella americana	ATCC 33852	GCA_000735345.1	92	0.53895	4400	4.65099
Franconibacter pulveris	DJ34	GCA_001077855.1	30	0.566905	4328	4.63397
Gibbsiella quercinecans	FRB97	GCA_002291425.1	1	0.559447	4802	5.29153
Hafnia alvei	ATCC 51873	GCA_000239255.1	79	0.481907	4900	4.66483
Izhakiella capsodis	N6PO6	GCA_900115045.1	30	0.500911	3235	3.34924
Kalamiella piersonii	IIIF1SW-P2	GCA_003612015.1	27	0.570681	4557	4.62957
Klebsiella pneumoniae	HS11286	GCA_000240185.2	7	0.571215	5779	5.41972
Kosakonia sacchari	SP1	GCA_000300455.4	1	0.537442	4509	4.675
Leclercia adecarboxylata	USDA-ARS-USMARC-60222	GCA_001518835.1	1	0.5578	4315	4.58145
Lelliottia jeotgali	PFL01	GCA_002271215.1	1	0.542399	4284	4.39014
Leminorella grimontii	ATCC 33999	GCA_000735425.1	57	0.538876	3760	4.04641
Limnobaculum parvum	HYN0051	GCA_003096015.1	1	0.460406	3143	3.66403
Lonsdalea quercina	CFCC 13731	GCA_003269815.1	157	0.553564	3246	3.52424
Mangrovibacter phragmitis	MP23	GCA_001655675.1	50	0.4991	4476	4.72309
Metakosakonia	MRY16-398	GCA_003925915.1	3	0.530417	5946	5.90454
Moellerella wisconsensis	ATCC 35017	GCA_001294465.1	108	0.399037	2799	3.16044
Morganella morganii	KT	GCA_000286435.2	1	0.511394	3526	3.62359
Obesumbacterium proteus	DSM 2777	GCA_001586165.1	1	0.490885	4574	4.77969
Pantoea alhagi	LTYR-11Z	GCA_002101395.1	2	0.535067	4015	4.11649
Pectobacterium carotovorum	PC1	GCA_000023605.1	1	0.519318	4246	4.63771
Photorhabdus thracensis	DSM 15199	GCA_001010285.1	1	0.44109	4002	4.90874
Pluralibacter gergoviae	FB2	GCA_000757785.1	1	0.591056	4918	5.23544
Pragia fontium	24613	GCA_001026985.1	1	0.453762	3338	3.905
Proteus mirabilis	HI4320	GCA_000069965.1	2	0.388758	3740	3.91009
Providencia alcalifaciens	Dmel2	GCA_000314875.2	15	0.414758	3852	4.02501
Pseudescherichia vulneris	NBRC 102420	GCA_000759795.1	55	0.564109	4196	4.17754
Pseudocitrobacter faecalis	DSM 27453	GCA_003315335.1	49	0.530105	4895	4.92193
Rahnella aquatilis	HX2	GCA_000255535.1	4	0.521426	5082	5.39499
Raoultella terrigena	NCTC13098	GCA_900631595.1	1	0.571039	7024	5.79265
Rosenbergiella nectarea	8N4	GCA_900111105.1	30	0.473807	3236	3.14563
Rouxiella chamberiensis	Arv20#4.1	GCA_009295505.1	29	0.530177	4936	5.12498
Salmonella enterica	14028S	GCA_000022165.1	2	0.522137	5474	4.73433
Samsonia erythrinae	DSM 16730	GCA_004342665.1	31	0.5287	3489	3.70231
Serratia fonticola	DSM 4576	GCA_001006005.1	1	0.536128	5098	5.7226
Shigella flexneri	301	GCA_000006925.2	2	0.506544	4705	4.60527
Shimwellia blattae	DSM 4481	GCA_000262305.1	1	0.565083	3904	3.96614
Superficieibacter electus	BP-2	GCA_002915515.1	92	0.524154	5487	5.43123
Tatumella citrea	DSM 13699	GCA_002163585.1	2	0.497046	4082	4.28335
Thorsellia anophelis	DSM 18579	GCA_900111395.1	67	0.354609	2908	3.39496
Trabulsiella odontotermitis	1	GCA_001188485.1	126	0.545916	3593	4.57568
Xenorhabdus doucetiae	FRM16	GCA_000968195.1	2	0.457075	3957	4.00906
Yersinia pestis	CO92	GCA_000009065.1	4	0.476423	4217	4.6063
Yokenella regensburgei	ATCC 49455	GCA_000735455.1	105	0.54773	4567	4.63881
