# Supplementary material for: Horizontal Gene Transfer Clarifies Taxonomic Confusion and Promotes the Genetic Diversity and Pathogenicity of Plesiomonas shigelloides
Source: mSystems. 2020 Sep 15;5(5):e00448-20. doi: 10.1128/mSystems.00448-20 (PMC7498682; doi:10.1128/mSystems.00448-20)
Supplement: TABLE S2 [file mSystems.00448-20-st002.xlsx]

## Sheet: Sheet1
Gene family	Type	Annotation	Protein ID	Function
Gene family 1	accessory genome	Specific for Plesiomonas shigelloides	SUB62558.1	Uncharacterised protein
Gene family 2	accessory genome	Specific for Plesiomonas shigelloides	KAB7674648.1	hypothetical protein GBN23_13015
Gene family 3	accessory genome	Specific for Plesiomonas shigelloides	KAB7675444.1	RNA-binding protein
Gene family 4	accessory genome	Specific for Plesiomonas shigelloides	KAB7676259.1	methyl-accepting chemotaxis protein
Gene family 5	accessory genome	Specific for Plesiomonas shigelloides	KAB7677080.1	hypothetical protein GBN23_09895
Gene family 6	accessory genome	Specific for Plesiomonas shigelloides	KAB7677736.1	hypothetical protein GBN23_08900
Gene family 7	accessory genome	Specific for Plesiomonas shigelloides	KAB7680238.1	CBS domain-containing protein
Gene family 8	accessory genome	Specific for Plesiomonas shigelloides	KAB7683251.1	hypothetical protein GBN23_03520
Gene family 9	accessory genome	Specific for Plesiomonas shigelloides	KAB7683253.1	glycosyltransferase
Gene family 10	accessory genome	Specific for Plesiomonas shigelloides	KAB7683257.1	sugar ABC transporter substrate-binding protein
Gene family 11	accessory genome	Specific for Plesiomonas shigelloides	KAB7683261.1	hypothetical protein GBN23_03570
Gene family 12	accessory genome	Specific for Plesiomonas shigelloides	KAB7673497.1	prepilin-type N-terminal cleavage/methylation domain-containing protein
Gene family 13	accessory genome	Specific for Plesiomonas shigelloides	KAB7673503.1	DUF4010 domain-containing protein
Gene family 14	accessory genome	Specific for Plesiomonas shigelloides	KAB7673661.1	cation diffusion facilitator family transporter
Gene family 15	accessory genome	Specific for Plesiomonas shigelloides	KAB7673705.1	sodium-dependent bicarbonate transport family permease
Gene family 16	accessory genome	Specific for Plesiomonas shigelloides	KAB7673706.1	transcriptional regulator
Gene family 17	accessory genome	Specific for Plesiomonas shigelloides	KAB7673803.1	DUF4442 domain-containing protein
Gene family 18	accessory genome	Specific for Plesiomonas shigelloides	KAB7673829.1	DUF1499 domain-containing protein
Gene family 19	accessory genome	Specific for Plesiomonas shigelloides	KAB7673830.1	hypothetical protein GBN23_15250
Gene family 20	accessory genome	Specific for Plesiomonas shigelloides	KAB7673836.1	hypothetical protein GBN23_15280
Gene family 21	accessory genome	Specific for Plesiomonas shigelloides	KAB7674148.1	hypothetical protein GBN23_14355
Gene family 22	accessory genome	Specific for Plesiomonas shigelloides	KAB7674200.1	rhombosortase
Gene family 23	accessory genome	Specific for Plesiomonas shigelloides	KAB7674595.1	OmpA family protein
Gene family 24	accessory genome	Specific for Plesiomonas shigelloides	KAB7674652.1	hypothetical protein GBN23_13035
Gene family 25	accessory genome	Specific for Plesiomonas shigelloides	KAB7674654.1	hypothetical protein GBN23_13045
Gene family 26	accessory genome	Specific for Plesiomonas shigelloides	KAB7674655.1	hypothetical protein GBN23_13050
Gene family 27	accessory genome	Specific for Plesiomonas shigelloides	KAB7674667.1	twin-arginine translocase TatA/TatE family subunit
Gene family 28	accessory genome	Specific for Plesiomonas shigelloides	KAB7674677.1	wax ester/triacylglycerol synthase family O-acyltransferase
Gene family 29	accessory genome	Specific for Plesiomonas shigelloides	KAB7674679.1	TetR family transcriptional regulator
Gene family 30	accessory genome	Specific for Plesiomonas shigelloides	KAB7674725.1	CPXCG motif-containing cysteine-rich protein
Gene family 31	accessory genome	Specific for Plesiomonas shigelloides	KAB7674740.1	DUF2960 family protein
Gene family 32	accessory genome	Specific for Plesiomonas shigelloides	KAB7674757.1	DUF2860 domain-containing protein
Gene family 33	accessory genome	Specific for Plesiomonas shigelloides	KAB7674775.1	DUF3135 domain-containing protein
Gene family 34	accessory genome	Specific for Plesiomonas shigelloides	KAB7674784.1	hypothetical protein GBN23_13765
Gene family 35	accessory genome	Specific for Plesiomonas shigelloides	KAB7674787.1	hypothetical protein GBN23_13780
Gene family 36	accessory genome	Specific for Plesiomonas shigelloides	KAB7674809.1	YeeE/YedE family protein
Gene family 37	accessory genome	Specific for Plesiomonas shigelloides	KAB7674819.1	CBS domain-containing protein
Gene family 38	accessory genome	Specific for Plesiomonas shigelloides	KAB7674922.1	DUF3581 family protein
Gene family 39	accessory genome	Specific for Plesiomonas shigelloides	KAB7674992.1	hypothetical protein GBN23_12420
Gene family 40	accessory genome	Specific for Plesiomonas shigelloides	KAB7674993.1	cytochrome-c oxidase, cbb3-type subunit III
Gene family 41	accessory genome	Specific for Plesiomonas shigelloides	KAB7674994.1	CcoQ/FixQ family Cbb3-type cytochrome c oxidase assembly chaperone
Gene family 42	accessory genome	Specific for Plesiomonas shigelloides	KAB7675074.1	DNA repair protein
Gene family 43	accessory genome	Specific for Plesiomonas shigelloides	KAB7677099.1	hypothetical protein GBN23_10015
Gene family 44	accessory genome	Specific for Plesiomonas shigelloides	KAB7677113.1	hypothetical protein GBN23_10090
Gene family 45	accessory genome	Specific for Plesiomonas shigelloides	KAB7677116.1	DUF4258 domain-containing protein
Gene family 46	accessory genome	Specific for Plesiomonas shigelloides	KAB7677620.1	P-loop NTPase
Gene family 47	accessory genome	Specific for Plesiomonas shigelloides	KAB7677621.1	flagellar biosynthesis protein FlhF
Gene family 48	accessory genome	Specific for Plesiomonas shigelloides	KAB7677630.1	flagellar basal body-associated protein FliL
Gene family 49	accessory genome	Specific for Plesiomonas shigelloides	KAB7677632.1	flagellar export protein FliJ
Gene family 50	accessory genome	Specific for Plesiomonas shigelloides	KAB7677640.1	hypothetical protein GBN23_09490
Gene family 51	accessory genome	Specific for Plesiomonas shigelloides	KAB7677642.1	flagellar biosynthesis protein FlaG
Gene family 52	accessory genome	Specific for Plesiomonas shigelloides	KAB7677651.1	flagellar hook-associated protein 3
Gene family 53	accessory genome	Specific for Plesiomonas shigelloides	KAB7677664.1	flagellar biosynthesis anti-sigma factor FlgM
Gene family 54	accessory genome	Specific for Plesiomonas shigelloides	KAB7677665.1	hypothetical protein GBN23_09620
Gene family 55	accessory genome	Specific for Plesiomonas shigelloides	KAB7677666.1	flagellar biosynthesis protein FlgP
Gene family 56	accessory genome	Specific for Plesiomonas shigelloides	KAB7677667.1	hypothetical protein GBN23_09630
Gene family 57	accessory genome	Specific for Plesiomonas shigelloides	KAB7677668.1	hypothetical protein GBN23_09635
Gene family 58	accessory genome	Specific for Plesiomonas shigelloides	KAB7677735.1	hypothetical protein GBN23_08895
Gene family 59	accessory genome	Specific for Plesiomonas shigelloides	KAB7677737.1	nitrate reductase
Gene family 60	accessory genome	Specific for Plesiomonas shigelloides	KAB7677738.1	hypothetical protein GBN23_08915
Gene family 61	accessory genome	Specific for Plesiomonas shigelloides	KAB7677758.1	hypothetical protein GBN23_09030
Gene family 62	accessory genome	Specific for Plesiomonas shigelloides	KAB7677769.1	hypothetical protein GBN23_09085
Gene family 63	accessory genome	Specific for Plesiomonas shigelloides	KAB7677798.1	FKBP-type peptidyl-prolyl cis-trans isomerase
Gene family 64	accessory genome	Specific for Plesiomonas shigelloides	KAB7677799.1	peptidase C45
Gene family 65	accessory genome	Specific for Plesiomonas shigelloides	KAB7678270.1	hypothetical protein GBN23_08565
Gene family 66	accessory genome	Specific for Plesiomonas shigelloides	KAB7678746.1	hypothetical protein GBN23_07925
Gene family 67	accessory genome	Specific for Plesiomonas shigelloides	KAB7678763.1	hypothetical protein GBN23_08015
Gene family 68	accessory genome	Specific for Plesiomonas shigelloides	KAB7678764.1	hypothetical protein GBN23_08020
Gene family 69	accessory genome	Specific for Plesiomonas shigelloides	KAB7678787.1	hypothetical protein GBN23_08140
Gene family 70	accessory genome	Specific for Plesiomonas shigelloides	KAB7678862.1	MotA/TolQ/ExbB proton channel family protein
Gene family 71	accessory genome	Specific for Plesiomonas shigelloides	KAB7678863.1	biopolymer transporter ExbD
Gene family 72	accessory genome	Specific for Plesiomonas shigelloides	KAB7678876.1	porin
Gene family 73	accessory genome	Specific for Plesiomonas shigelloides	KAB7678878.1	DUF2982 domain-containing protein
Gene family 74	accessory genome	Specific for Plesiomonas shigelloides	KAB7679422.1	exodeoxyribonuclease III
Gene family 75	accessory genome	Specific for Plesiomonas shigelloides	KAB7679423.1	PTS transporter subunit IICB
Gene family 76	accessory genome	Specific for Plesiomonas shigelloides	KAB7679425.1	LacI family DNA-binding transcriptional regulator
Gene family 77	accessory genome	Specific for Plesiomonas shigelloides	KAB7679581.1	hypothetical protein GBN23_06835
Gene family 78	accessory genome	Specific for Plesiomonas shigelloides	KAB7680237.1	3'-5' exonuclease
Gene family 79	accessory genome	Specific for Plesiomonas shigelloides	KAB7681321.1	TIGR04219 family outer membrane beta-barrel protein
Gene family 80	accessory genome	Specific for Plesiomonas shigelloides	KAB7681322.1	copper chaperone PCu(A)C
Gene family 81	accessory genome	Specific for Plesiomonas shigelloides	KAB7681323.1	envelope stress response protein PspG
Gene family 82	accessory genome	Specific for Plesiomonas shigelloides	KAB7681336.1	flagellar protein MotX
Gene family 83	accessory genome	Specific for Plesiomonas shigelloides	KAB7681423.1	diguanylate cyclase, partial
Gene family 84	accessory genome	Specific for Plesiomonas shigelloides	KAB7682951.1	diguanylate cyclase
Gene family 85	accessory genome	Specific for Plesiomonas shigelloides	KAB7682985.1	hypothetical protein GBN23_03715
Gene family 86	accessory genome	Specific for Plesiomonas shigelloides	KAB7682991.1	PadR family transcriptional regulator
Gene family 87	accessory genome	Specific for Plesiomonas shigelloides	KAB7683068.1	hypothetical protein GBN23_04155
Gene family 88	accessory genome	Specific for Plesiomonas shigelloides	KAB7683229.1	LysR family transcriptional regulator
Gene family 89	accessory genome	Specific for Plesiomonas shigelloides	KAB7683247.1	oligosaccharide repeat unit polymerase
Gene family 90	accessory genome	Specific for Plesiomonas shigelloides	KAB7683249.1	hypothetical protein GBN23_03510
Gene family 91	accessory genome	Specific for Plesiomonas shigelloides	KAB7683250.1	hypothetical protein GBN23_03515
Gene family 92	accessory genome	Specific for Plesiomonas shigelloides	KAB7683255.1	STAS domain-containing protein
Gene family 93	accessory genome	Specific for Plesiomonas shigelloides	KAB7683256.1	hypothetical protein GBN23_03545
Gene family 94	accessory genome	Specific for Plesiomonas shigelloides	KAB7683258.1	hypothetical protein GBN23_03555
Gene family 95	accessory genome	Specific for Plesiomonas shigelloides	KAB7683259.1	SpoIIE family protein phosphatase
Gene family 96	accessory genome	Specific for Plesiomonas shigelloides	KAB7683260.1	hypothetical protein GBN23_03565
Gene family 97	accessory genome	Specific for Plesiomonas shigelloides	KAB7683280.1	oligosaccharide flippase family protein
Gene family 98	accessory genome	Specific for Plesiomonas shigelloides	KAB7683281.1	acyltransferase
Gene family 99	accessory genome	Specific for Plesiomonas shigelloides	KAB7683282.1	hypothetical protein GBN23_03575
Gene family 100	accessory genome	Specific for Plesiomonas shigelloides	KAB7684503.1	beta-ketoacyl-ACP synthase III
Gene family 101	accessory genome	Specific for Plesiomonas shigelloides	KAB7684516.1	DUF2897 family protein
Gene family 102	accessory genome	Specific for Plesiomonas shigelloides	KAB7684815.1	DUF1338 family protein
Gene family 103	accessory genome	Specific for Plesiomonas shigelloides	KAB7684838.1	3'(2'),5'-bisphosphate nucleotidase CysQ
Gene family 104	accessory genome	Specific for Plesiomonas shigelloides	KAB7684957.1	cytochrome c oxidase accessory protein CcoG
Gene family 105	accessory genome	Specific for Plesiomonas shigelloides	KAB7684980.1	hypothetical protein GBN23_01710
Gene family 106	accessory genome	Specific for Plesiomonas shigelloides	KAB7685061.1	hypothetical protein GBN23_02125
Gene family 107	accessory genome	Specific for Plesiomonas shigelloides	KAB7685073.1	glycine zipper family protein
Gene family 108	accessory genome	Specific for Plesiomonas shigelloides	KAB7685266.1	DUF2878 family protein
Gene family 109	accessory genome	Specific for Plesiomonas shigelloides	KAB7685297.1	H-NS histone family protein
Gene family 110	accessory genome	Specific for Plesiomonas shigelloides	KAB7685298.1	hypothetical protein GBN23_00255
Gene family 111	accessory genome	Specific for Plesiomonas shigelloides	KAB7685331.1	sensor histidine kinase
Gene family 112	accessory genome	Specific for Plesiomonas shigelloides	KAB7673499.1	prepilin-type N-terminal cleavage/methylation domain-containing protein
Gene family 113	accessory genome	Specific for Plesiomonas shigelloides	KAB7673500.1	prepilin-type N-terminal cleavage/methylation domain-containing protein
Gene family 114	accessory genome	Specific for Plesiomonas shigelloides	KAB7674597.1	hypothetical protein GBN23_12755
Gene family 115	accessory genome	Specific for Plesiomonas shigelloides	KAB7674624.1	signal peptidase I
Gene family 116	accessory genome	Specific for Plesiomonas shigelloides	KAB7674728.1	hypothetical protein GBN23_13475
Gene family 117	accessory genome	Specific for Plesiomonas shigelloides	KAB7674749.1	hypothetical protein GBN23_13580
Gene family 118	accessory genome	Specific for Plesiomonas shigelloides	KAB7674776.1	ATP-binding cassette domain-containing protein
Gene family 119	accessory genome	Specific for Plesiomonas shigelloides	KAB7675355.1	YkgJ family cysteine cluster protein
Gene family 120	accessory genome	Specific for Plesiomonas shigelloides	KAB7676467.1	hypothetical protein GBN23_10480
Gene family 121	accessory genome	Specific for Plesiomonas shigelloides	KAB7677650.1	hypothetical protein GBN23_09540
Gene family 122	accessory genome	Specific for Plesiomonas shigelloides	KAB7677744.1	hypothetical protein GBN23_08945
Gene family 123	accessory genome	Specific for Plesiomonas shigelloides	KAB7681216.1	NAAT family transporter
Gene family 124	accessory genome	Specific for Plesiomonas shigelloides	KAB7683218.1	hypothetical protein GBN23_03330
Gene family 125	accessory genome	Specific for Plesiomonas shigelloides	KAB7683220.1	hypothetical protein GBN23_03345
Gene family 126	accessory genome	Specific for Plesiomonas shigelloides	KAB7683227.1	response regulator
Gene family 127	accessory genome	Specific for Plesiomonas shigelloides	KAB7683232.1	hypothetical protein GBN23_03405
Gene family 128	accessory genome	Specific for Plesiomonas shigelloides	KAB7683234.1	DoxX family membrane protein
Gene family 129	accessory genome	Specific for Plesiomonas shigelloides	KAB7683245.1	glycosyltransferase
Gene family 130	accessory genome	Specific for Plesiomonas shigelloides	KAB7684988.1	flagellar biosynthesis protein FliL
Gene family 131	accessory genome	Specific for Plesiomonas shigelloides	KAB7684990.1	hypothetical protein GBN23_01760
Gene family 132	accessory genome	Specific for Plesiomonas shigelloides	KAB7685007.1	flagellar biosynthesis anti-sigma factor FlgM
Gene family 133	accessory genome	Specific for Plesiomonas shigelloides	KAB7685009.1	hypothetical protein GBN23_01855
Gene family 134	accessory genome	Specific for Plesiomonas shigelloides	KAB7685086.1	c-type cytochrome
Gene family 135	accessory genome	Specific for Plesiomonas shigelloides	KAB7685270.1	DEAD/DEAH box helicase
Gene family 136	accessory genome	Specific for Plesiomonas shigelloides	KAB7685272.1	hypothetical protein GBN23_00110
Gene family 137	accessory genome	Specific for Plesiomonas shigelloides	KAB7685277.1	hypothetical protein GBN23_00140
Gene family 138	accessory genome	Specific for Plesiomonas shigelloides	KAB7685281.1	LruC domain-containing protein
Gene family 139	accessory genome	Specific for Plesiomonas shigelloides	KAB7685282.1	DUF2628 domain-containing protein
Gene family 140	accessory genome	Specific for Plesiomonas shigelloides	KAB7685286.1	DUF21 domain-containing protein
Gene family 141	accessory genome	Specific for Plesiomonas shigelloides	KAB7685293.1	DUF3346 domain-containing protein
Gene family 142	accessory genome	Specific for Plesiomonas shigelloides	KAB7685294.1	hypothetical protein GBN23_00235
Gene family 143	accessory genome	Specific for Plesiomonas shigelloides	KAB7685295.1	hypothetical protein GBN23_00240
Gene family 144	accessory genome	Specific for Plesiomonas shigelloides	KAB7685337.1	hypothetical protein GBN23_00485
Gene family 145	accessory genome	Specific for Plesiomonas shigelloides	KAB7674244.1	DUF2835 family protein
Gene family 146	accessory genome	Specific for Plesiomonas shigelloides	KAB7674569.1	hypothetical protein GBN23_12590
Gene family 147	accessory genome	Specific for Plesiomonas shigelloides	KAB7674622.1	hypothetical protein GBN23_12880
Gene family 148	accessory genome	Specific for Plesiomonas shigelloides	KAB7674647.1	hypothetical protein GBN23_13010
Gene family 149	accessory genome	Specific for Plesiomonas shigelloides	KAB7674721.1	hypothetical protein GBN23_13440
Gene family 150	accessory genome	Specific for Plesiomonas shigelloides	KAB7677350.1	NAD(P)-dependent oxidoreductase
Gene family 151	accessory genome	Specific for Plesiomonas shigelloides	KAB7678889.1	histidine decarboxylase, pyruvoyl type
Gene family 152	accessory genome	Specific for Plesiomonas shigelloides	KAB7683165.1	hypothetical protein GBN23_03020
Gene family 153	accessory genome	Specific for Plesiomonas shigelloides	KAB7683179.1	DUF2798 domain-containing protein
Gene family 154	accessory genome	Specific for Plesiomonas shigelloides	KAB7683223.1	cupin domain-containing protein
Gene family 155	accessory genome	Specific for Plesiomonas shigelloides	KAB7683225.1	hypothetical protein GBN23_03370
Gene family 156	accessory genome	Specific for Plesiomonas shigelloides	KAB7683279.1	arginase
Gene family 157	accessory genome	Specific for Plesiomonas shigelloides	KAB7687924.1	hypothetical protein GBN24_13755
Gene family 158	accessory genome	Specific for Plesiomonas shigelloides	KAB7674009.1	hypothetical protein GBN23_15115
Gene family 159	accessory genome	Specific for Plesiomonas shigelloides	KAB7674234.1	autotransporter domain-containing protein
Gene family 160	accessory genome	Specific for Plesiomonas shigelloides	KAB7674712.1	hypothetical protein GBN23_13380
Gene family 161	accessory genome	Specific for Plesiomonas shigelloides	KAB7677096.1	hypothetical protein GBN23_10000
Gene family 162	accessory genome	Specific for Plesiomonas shigelloides	KAB7677347.1	hypothetical protein GBN23_09775
Gene family 163	accessory genome	Specific for Plesiomonas shigelloides	KAB7679436.1	hypothetical protein GBN23_07100
Gene family 164	accessory genome	Specific for Plesiomonas shigelloides	KAB7681317.1	cold-shock protein
Gene family 165	accessory genome	Specific for Plesiomonas shigelloides	KAB7681635.1	DUF2618 domain-containing protein
Gene family 166	accessory genome	Specific for Plesiomonas shigelloides	KAB7683224.1	diguanylate cyclase
Gene family 167	accessory genome	Specific for Plesiomonas shigelloides	KAB7653720.1	hypothetical protein GBN14_14740
Gene family 168	accessory genome	Specific for Plesiomonas shigelloides	KAB7674142.1	hypothetical protein GBN23_14325
Gene family 169	accessory genome	Specific for Plesiomonas shigelloides	KAB7687381.1	hypothetical protein GBN28_11890
Gene family 170	accessory genome	Specific for Plesiomonas shigelloides	KAB7674141.1	hypothetical protein GBN23_14320
Gene family 171	accessory genome	Specific for Plesiomonas shigelloides	KAB7677672.1	tryptophanase leader peptide
Gene family 172	accessory genome	Specific for Plesiomonas shigelloides	KAB7655415.1	hypothetical protein GBN14_10935
Gene family 173	accessory genome	Specific for Plesiomonas shigelloides	KAB7687383.1	hypothetical protein GBN28_11900
Gene family 174	accessory genome	Specific for Plesiomonas shigelloides	KAB7687397.1	hypothetical protein GBN28_11970
Gene family 175	accessory genome	Specific for Plesiomonas shigelloides	KAB7663387.1	hypothetical protein GBN25_10225
Gene family 176	accessory genome	Specific for Plesiomonas shigelloides	KAB7681126.1	DUF3265 domain-containing protein
Gene family 177	accessory genome	Specific for Plesiomonas shigelloides	KAB7681546.1	hypothetical protein GBN23_05295
Gene family 178	accessory genome	Specific for Plesiomonas shigelloides	KAB7683200.1	hypothetical protein GBN23_03230
Gene family 179	accessory genome	Specific for Plesiomonas shigelloides	KAB7684951.1	IlvGEDA operon leader peptide
Gene family 180	accessory genome	Specific for Plesiomonas shigelloides	KAB7685279.1	hypothetical protein GBN23_00155
Gene family 181	accessory genome	Specific for Plesiomonas shigelloides	KAB7685319.1	diguanylate cyclase
Gene family 182	accessory genome	Specific for Plesiomonas shigelloides	KAB7685321.1	HlyD family efflux transporter periplasmic adaptor subunit
Gene family 183	accessory genome	Specific for Plesiomonas shigelloides	KAB7653717.1	hypothetical protein GBN14_14725
Gene family 184	accessory genome	Specific for Plesiomonas shigelloides	KAB7687404.1	hypothetical protein GBN28_12005
Gene family 185	accessory genome	Specific for Plesiomonas shigelloides	KAB7673463.1	hypothetical protein GBN23_16380
Gene family 186	accessory genome	Specific for Plesiomonas shigelloides	KAB7673488.1	hypothetical protein GBN23_16515
Gene family 187	accessory genome	Specific for Plesiomonas shigelloides	KAB7674135.1	hypothetical protein GBN23_14280
Gene family 188	accessory genome	Specific for Plesiomonas shigelloides	KAB7674503.1	methyltransferase domain-containing protein
Gene family 189	accessory genome	Specific for Plesiomonas shigelloides	KAB7677726.1	META domain-containing protein
Gene family 190	accessory genome	Specific for Plesiomonas shigelloides	KAB7683198.1	DUF4123 domain-containing protein
Gene family 191	accessory genome	Specific for Plesiomonas shigelloides	KAB7685020.1	sulfatase-like hydrolase/transferase
Gene family 192	accessory genome	Specific for Plesiomonas shigelloides	KAB7653569.1	hypothetical protein GBN14_13900, partial
Gene family 193	accessory genome	Specific for Plesiomonas shigelloides	KAB7653570.1	hypothetical protein GBN14_13905
Gene family 194	accessory genome	Specific for Plesiomonas shigelloides	KAB7653635.1	hypothetical protein GBN14_14260
Gene family 195	accessory genome	Specific for Plesiomonas shigelloides	KAB7653792.1	hypothetical protein GBN14_13895
Gene family 196	accessory genome	Specific for Plesiomonas shigelloides	KAB7654983.1	hypothetical protein GBN14_11530
Gene family 197	accessory genome	Specific for Plesiomonas shigelloides	KAB7691841.1	hypothetical protein GBN28_03460
Gene family 198	accessory genome	Specific for Plesiomonas shigelloides	KAB7661722.1	hypothetical protein GBN25_14220
Gene family 199	accessory genome	Specific for Plesiomonas shigelloides	KAB7674123.1	hypothetical protein GBN23_14205
Gene family 200	accessory genome	Specific for Plesiomonas shigelloides	KAB7674507.1	hypothetical protein GBN23_13900
Gene family 201	accessory genome	Specific for Plesiomonas shigelloides	KAB7677344.1	DUF932 domain-containing protein
Gene family 202	accessory genome	Specific for Plesiomonas shigelloides	KAB7677770.1	hypothetical protein GBN23_09090
Gene family 203	accessory genome	Specific for Plesiomonas shigelloides	KAB7653791.1	hypothetical protein GBN14_13890
Gene family 204	accessory genome	Specific for Plesiomonas shigelloides	KAB7661721.1	phage tail protein
Gene family 205	accessory genome	Specific for Plesiomonas shigelloides	KAB7662392.1	hypothetical protein GBN25_12480
Gene family 206	accessory genome	Specific for Plesiomonas shigelloides	KAB7683206.1	hypothetical protein GBN23_03260
Gene family 207	accessory genome	Specific for Plesiomonas shigelloides	KAB7653357.1	hypothetical protein GBN14_15070
Gene family 208	accessory genome	Specific for Plesiomonas shigelloides	KAB7687379.1	hypothetical protein GBN28_11880
Gene family 209	accessory genome	Specific for Plesiomonas shigelloides	KAB7687386.1	hypothetical protein GBN28_11915
Gene family 210	accessory genome	Specific for Plesiomonas shigelloides	KAB7661724.1	hypothetical protein GBN25_14230
Gene family 211	accessory genome	Specific for Plesiomonas shigelloides	KAB7661725.1	phage tail protein
Gene family 212	accessory genome	Specific for Plesiomonas shigelloides	KAB7661726.1	hypothetical protein GBN25_14240
Gene family 213	accessory genome	Specific for Plesiomonas shigelloides	KAB7668307.1	hyaluronate lyase
Gene family 214	accessory genome	Specific for Plesiomonas shigelloides	KAB7674127.1	hypothetical protein GBN23_14225
Gene family 215	accessory genome	Specific for Plesiomonas shigelloides	KAB7683205.1	hypothetical protein GBN23_03255
Gene family 216	accessory genome	Specific for Plesiomonas shigelloides	KAB7685380.1	potassium-transporting ATPase
Gene family 217	accessory genome	Specific for Plesiomonas shigelloides	KAB7659059.1	hypothetical protein GBN14_04650
Gene family 218	accessory genome	Specific for Plesiomonas shigelloides	KAB7661729.1	hypothetical protein GBN25_14260
Gene family 219	accessory genome	Specific for Plesiomonas shigelloides	KAB7661731.1	phage baseplate protein
Gene family 220	accessory genome	Specific for Plesiomonas shigelloides	KAB7661732.1	hypothetical protein GBN25_14275
Gene family 221	accessory genome	Specific for Plesiomonas shigelloides	KAB7661733.1	hypothetical protein GBN25_14280
Gene family 222	accessory genome	Specific for Plesiomonas shigelloides	KAB7661735.1	hypothetical protein GBN25_14290
Gene family 223	accessory genome	Specific for Plesiomonas shigelloides	KAB7661754.1	hypothetical protein GBN25_14395
Gene family 224	accessory genome	Specific for Plesiomonas shigelloides	KAB7669809.1	hypothetical protein GBN25_01785
Gene family 225	accessory genome	Specific for Plesiomonas shigelloides	KAB7670466.1	hypothetical protein GBN25_01485
Gene family 226	accessory genome	Specific for Plesiomonas shigelloides	KAB7673498.1	hypothetical protein GBN23_16570
Gene family 227	accessory genome	Specific for Plesiomonas shigelloides	KAB7673858.1	dihydrolipoamide succinyltransferase, partial
Gene family 228	accessory genome	Specific for Plesiomonas shigelloides	KAB7677341.1	hypothetical protein GBN23_09745
Gene family 229	accessory genome	Specific for Plesiomonas shigelloides	KAB7685351.1	hypothetical protein GBN23_00570
Gene family 230	accessory genome	Specific for Plesiomonas shigelloides	KAB7685353.1	hypothetical protein GBN23_00580
Gene family 231	accessory genome	Specific for Plesiomonas shigelloides	KAB7685356.1	hypothetical protein GBN23_00595
Gene family 232	accessory genome	Specific for Plesiomonas shigelloides	KAB7685357.1	hypothetical protein GBN23_00600
Gene family 233	accessory genome	Specific for Plesiomonas shigelloides	KAB7653485.1	hypothetical protein GBN14_14880
Gene family 234	accessory genome	Specific for Plesiomonas shigelloides	KAB7687378.1	hypothetical protein GBN28_11875
Gene family 235	accessory genome	Specific for Plesiomonas shigelloides	KAB7687403.1	hypothetical protein GBN28_12000
Gene family 236	accessory genome	Specific for Plesiomonas shigelloides	KAB7687407.1	hypothetical protein GBN28_12025
Gene family 237	accessory genome	Specific for Plesiomonas shigelloides	KAB7661727.1	hypothetical protein GBN25_14245
Gene family 238	accessory genome	Specific for Plesiomonas shigelloides	KAB7661948.1	HAMP domain-containing protein
Gene family 239	accessory genome	Specific for Plesiomonas shigelloides	KAB7674129.1	hypothetical protein GBN23_14235
Gene family 240	accessory genome	Specific for Plesiomonas shigelloides	KAB7677346.1	hypothetical protein GBN23_09770
Gene family 241	accessory genome	Specific for Plesiomonas shigelloides	KAB7684498.1	DUF2057 domain-containing protein
Gene family 242	accessory genome	Specific for Plesiomonas shigelloides	KAB7684499.1	porin
Gene family 243	accessory genome	Specific for Plesiomonas shigelloides	KAB7685025.1	methyltransferase domain-containing protein
Gene family 244	accessory genome	Specific for Plesiomonas shigelloides	KAB7660525.1	hypothetical protein GBN14_02680
Gene family 245	accessory genome	Specific for Plesiomonas shigelloides	KAB7685654.1	hypothetical protein GBN28_15045
Gene family 246	accessory genome	Specific for Plesiomonas shigelloides	KAB7687360.1	hypothetical protein GBN28_11780
Gene family 247	accessory genome	Specific for Plesiomonas shigelloides	KAB7690719.1	hypothetical protein GBN28_05905
Gene family 248	accessory genome	Specific for Plesiomonas shigelloides	KAB7687915.1	hypothetical protein GBN24_13710
Gene family 249	accessory genome	Specific for Plesiomonas shigelloides	KAB7693738.1	protease FtsH-inhibitory lysogeny factor CIII
Gene family 250	accessory genome	Specific for Plesiomonas shigelloides	KAB7705482.1	hypothetical protein GBN32_16130
Gene family 251	accessory genome	Specific for Plesiomonas shigelloides	KAB7674248.1	hypothetical protein GBN23_14285
Gene family 252	accessory genome	Specific for Plesiomonas shigelloides	KAB7677349.1	thermolabile hemolysin
Gene family 253	accessory genome	Specific for Plesiomonas shigelloides	KAB7683202.1	hypothetical protein GBN23_03240
Gene family 254	accessory genome	Specific for Plesiomonas shigelloides	KAB7654255.1	DUF469 family protein
Gene family 255	accessory genome	Specific for Plesiomonas shigelloides	KAB7655532.1	hypothetical protein GBN14_10710
Gene family 256	accessory genome	Specific for Plesiomonas shigelloides	KAB7656123.1	hypothetical protein GBN14_08790
Gene family 257	accessory genome	Specific for Plesiomonas shigelloides	KAB7687387.1	hypothetical protein GBN28_11920
Gene family 258	accessory genome	Specific for Plesiomonas shigelloides	KAB7660933.1	hypothetical protein GBN25_16380
Gene family 259	accessory genome	Specific for Plesiomonas shigelloides	KAB7661551.1	hypothetical protein GBN25_14500
Gene family 260	accessory genome	Specific for Plesiomonas shigelloides	KAB7662252.1	hypothetical protein GBN25_12610
Gene family 261	accessory genome	Specific for Plesiomonas shigelloides	KAB7690359.1	hypothetical protein GBN24_08500, partial
Gene family 262	accessory genome	Specific for Plesiomonas shigelloides	KAB7695261.1	pseudaminic acid biosynthesis-associated methylase
Gene family 263	accessory genome	Specific for Plesiomonas shigelloides	SUC49047.1	Uncharacterised protein
Gene family 264	accessory genome	Specific for Plesiomonas shigelloides	KAB7674140.1	hypothetical protein GBN23_14310
Gene family 265	accessory genome	Specific for Plesiomonas shigelloides	KAB7674614.1	hypothetical protein GBN23_12840
Gene family 266	accessory genome	Specific for Plesiomonas shigelloides	KAB7674637.1	hypothetical protein GBN23_12960
Gene family 267	accessory genome	Specific for Plesiomonas shigelloides	KAB7674650.1	hypothetical protein GBN23_13025
Gene family 268	accessory genome	Specific for Plesiomonas shigelloides	KAB7675895.1	hypothetical protein GBN23_11580
Gene family 269	accessory genome	Specific for Plesiomonas shigelloides	KAB7677336.1	hypothetical protein GBN23_09720
Gene family 270	accessory genome	Specific for Plesiomonas shigelloides	KAB7677340.1	hypothetical protein GBN23_09740
Gene family 271	accessory genome	Specific for Plesiomonas shigelloides	KAB7679469.1	tyrosine-type recombinase/integrase
Gene family 272	accessory genome	Specific for Plesiomonas shigelloides	KAB7680207.1	hypothetical protein GBN23_06565
Gene family 273	accessory genome	Specific for Plesiomonas shigelloides	KAB7683199.1	hypothetical protein GBN23_03225
Gene family 274	accessory genome	Specific for Plesiomonas shigelloides	KAB7683203.1	hypothetical protein GBN23_03245
Gene family 275	accessory genome	Specific for Plesiomonas shigelloides	KAB7653274.1	hypothetical protein GBN14_15665
Gene family 276	accessory genome	Specific for Plesiomonas shigelloides	KAB7656722.1	hypothetical protein GBN14_07860
Gene family 277	accessory genome	Specific for Plesiomonas shigelloides	KAB7656881.1	UDP-N-acetylmuramate--L-alanine ligase, partial
Gene family 278	accessory genome	Specific for Plesiomonas shigelloides	KAB7686731.1	hypothetical protein GBN28_12470
Gene family 279	accessory genome	Specific for Plesiomonas shigelloides	KAB7690241.1	hypothetical protein GBN28_06100
Gene family 280	accessory genome	Specific for Plesiomonas shigelloides	KAB7690526.1	hypothetical protein GBN28_05995
Gene family 281	accessory genome	Specific for Plesiomonas shigelloides	KAB7660443.1	hypothetical protein GBN25_16465
Gene family 282	accessory genome	Specific for Plesiomonas shigelloides	KAB7660548.1	hypothetical protein GBN25_16445, partial
Gene family 283	accessory genome	Specific for Plesiomonas shigelloides	KAB7671443.1	hypothetical protein GBN25_00810
Gene family 284	accessory genome	Specific for Plesiomonas shigelloides	KAB7671445.1	hypothetical protein GBN25_00820
Gene family 285	accessory genome	Specific for Plesiomonas shigelloides	KAB7671446.1	hypothetical protein GBN25_00825
Gene family 286	accessory genome	Specific for Plesiomonas shigelloides	KAB7687925.1	hypothetical protein GBN24_13760
Gene family 287	accessory genome	Specific for Plesiomonas shigelloides	KAB7688994.1	hypothetical protein GBN24_11990
Gene family 288	accessory genome	Specific for Plesiomonas shigelloides	KAB7690729.1	hypothetical protein GBN24_07995
Gene family 289	accessory genome	Specific for Plesiomonas shigelloides	KAB7693060.1	hypothetical protein GBN24_04820
Gene family 290	accessory genome	Specific for Plesiomonas shigelloides	KAB7693061.1	MFS transporter
Gene family 291	accessory genome	Specific for Plesiomonas shigelloides	KAB7693063.1	MFS transporter
Gene family 292	accessory genome	Specific for Plesiomonas shigelloides	KAB7697955.1	hypothetical protein GBN33_10520
Gene family 293	accessory genome	Specific for Plesiomonas shigelloides	KAB7697956.1	hypothetical protein GBN33_10525
Gene family 294	accessory genome	Specific for Plesiomonas shigelloides	KAB7698201.1	hypothetical protein GBN33_09175
Gene family 295	accessory genome	Specific for Plesiomonas shigelloides	KAB7663832.1	hypothetical protein GBN18_16285
Gene family 296	accessory genome	Specific for Plesiomonas shigelloides	SBT61780.1	Uncharacterised protein
Gene family 297	accessory genome	Specific for Plesiomonas shigelloides	SPZ43876.1	Uncharacterised protein
Gene family 298	accessory genome	Specific for Plesiomonas shigelloides	EON87757.1	hypothetical protein PLESHI_14066
Gene family 299	accessory genome	Specific for Plesiomonas shigelloides	KAB7674188.1	hypothetical protein GBN23_14565
Gene family 300	accessory genome	Specific for Plesiomonas shigelloides	KAB7674807.1	hypothetical protein GBN23_12710
Gene family 301	accessory genome	Specific for Plesiomonas shigelloides	KAB7677126.1	DUF1311 domain-containing protein
Gene family 302	accessory genome	Specific for Plesiomonas shigelloides	KAB7680205.1	type VI secretion protein, partial
Gene family 303	accessory genome	Specific for Plesiomonas shigelloides	KAB7680209.1	TraY domain-containing protein
Gene family 304	accessory genome	Specific for Plesiomonas shigelloides	KAB7681212.1	hypothetical protein GBN23_06185
Gene family 305	accessory genome	Specific for Plesiomonas shigelloides	KAB7683133.1	hypothetical protein GBN23_03630, partial
Gene family 306	accessory genome	Specific for Plesiomonas shigelloides	KAB7684428.1	OmpA family protein
Gene family 307	accessory genome	Specific for Plesiomonas shigelloides	KAB7684429.1	hypothetical protein GBN23_02855
Gene family 308	accessory genome	Specific for Plesiomonas shigelloides	KAB7684430.1	mobilization protein
Gene family 309	accessory genome	Specific for Plesiomonas shigelloides	KAB7684432.1	hypothetical protein GBN23_02870
Gene family 310	accessory genome	Specific for Plesiomonas shigelloides	KAB7684436.1	type IV secretion system protein VirB6
Gene family 311	accessory genome	Specific for Plesiomonas shigelloides	KAB7684437.1	hypothetical protein GBN23_02895
Gene family 312	accessory genome	Specific for Plesiomonas shigelloides	KAB7685426.1	hypothetical protein GBN23_00025
Gene family 313	accessory genome	Specific for Plesiomonas shigelloides	KAB7653615.1	phosphatase PAP2 family protein
Gene family 314	accessory genome	Specific for Plesiomonas shigelloides	KAB7657046.1	50S ribosomal protein L11 methyltransferase, partial
Gene family 315	accessory genome	Specific for Plesiomonas shigelloides	KAB7659693.1	hypothetical protein GBN14_03935
Gene family 316	accessory genome	Specific for Plesiomonas shigelloides	KAB7686357.1	hypothetical protein GBN28_13570
Gene family 317	accessory genome	Specific for Plesiomonas shigelloides	KAB7662580.1	hypothetical protein GBN25_11900
Gene family 318	accessory genome	Specific for Plesiomonas shigelloides	KAB7663146.1	hypothetical protein GBN25_10245
Gene family 319	accessory genome	Specific for Plesiomonas shigelloides	KAB7668303.1	hypothetical protein GBN25_03420
Gene family 320	accessory genome	Specific for Plesiomonas shigelloides	KAB7669164.1	hypothetical protein GBN25_02715
Gene family 321	accessory genome	Specific for Plesiomonas shigelloides	KAB7669193.1	hypothetical protein GBN25_02865
Gene family 322	accessory genome	Specific for Plesiomonas shigelloides	KAB7696326.1	hypothetical protein GBN33_13725
Gene family 323	accessory genome	Specific for Plesiomonas shigelloides	KAB7696401.1	ATPase
Gene family 324	accessory genome	Specific for Plesiomonas shigelloides	KAB7675651.1	helix-turn-helix domain-containing protein
Gene family 325	accessory genome	Specific for Plesiomonas shigelloides	KAB7663812.1	hypothetical protein GBN18_16170
Gene family 326	accessory genome	Specific for Plesiomonas shigelloides	KAB7667683.1	DUF932 domain-containing protein, partial
Gene family 327	accessory genome	Specific for Plesiomonas shigelloides	KAB7672708.1	DUF559 domain-containing protein
Gene family 328	accessory genome	Specific for Plesiomonas shigelloides	KAB7710476.1	hypothetical protein GBN32_10540
Gene family 329	accessory genome	Specific for Plesiomonas shigelloides	KAB7702819.1	hypothetical protein GBN26_03400
Gene family 330	accessory genome	Specific for Plesiomonas shigelloides	KAB7697515.1	hypothetical protein GBN15_07635
Gene family 331	accessory genome	Specific for Plesiomonas shigelloides	SBT61310.1	Uncharacterised protein
Gene family 332	accessory genome	Specific for Plesiomonas shigelloides	SBT61630.1	Uncharacterised protein
Gene family 333	accessory genome	Specific for Plesiomonas shigelloides	SUB62949.1	pseudaminic acid biosynthesis N-acetyl transferase
Gene family 334	accessory genome	Specific for Plesiomonas shigelloides	EON88526.1	hypothetical protein PLESHI_10294
Gene family 335	accessory genome	Specific for Plesiomonas shigelloides	EON88898.1	hypothetical protein PLESHI_08279
Gene family 336	accessory genome	Specific for Plesiomonas shigelloides	EON89319.1	hypothetical protein PLESHI_06237
Gene family 337	accessory genome	Specific for Plesiomonas shigelloides	EON89666.1	hypothetical protein PLESHI_03862
Gene family 338	accessory genome	Specific for Plesiomonas shigelloides	AVQ85933.1	hypothetical protein C7R88_00580
Gene family 339	accessory genome	Specific for Plesiomonas shigelloides	AVQ86098.1	hypothetical protein C7R88_01460
Gene family 340	accessory genome	Specific for Plesiomonas shigelloides	AVQ86879.1	hypothetical protein C7R88_05860
Gene family 341	accessory genome	Specific for Plesiomonas shigelloides	AVQ87280.1	hypothetical protein C7R88_08220
Gene family 342	accessory genome	Specific for Plesiomonas shigelloides	AVQ88047.1	hypothetical protein C7R88_12615
Gene family 343	accessory genome	Specific for Plesiomonas shigelloides	AVQ88111.1	hypothetical protein C7R88_12965
Gene family 344	accessory genome	Specific for Plesiomonas shigelloides	KAB7674304.1	hypothetical protein GBN23_13945
Gene family 345	accessory genome	Specific for Plesiomonas shigelloides	KAB7677648.1	UDP-4-amino-4,6-dideoxy-N-acetyl-beta-L-altrosamine N-acetyltransferase
Gene family 346	accessory genome	Specific for Plesiomonas shigelloides	KAB7680087.1	hypothetical protein GBN23_06655
Gene family 347	accessory genome	Specific for Plesiomonas shigelloides	KAB7681181.1	phosphate-starvation-inducible E-like protein
Gene family 348	accessory genome	Specific for Plesiomonas shigelloides	KAB7681370.1	hypothetical protein GBN23_06115
Gene family 349	accessory genome	Specific for Plesiomonas shigelloides	KAB7681676.1	Na/Pi cotransporter family protein, partial
Gene family 350	accessory genome	Specific for Plesiomonas shigelloides	KAB7684434.1	hypothetical protein GBN23_02880
Gene family 351	accessory genome	Specific for Plesiomonas shigelloides	KAB7684497.1	hypothetical protein GBN23_02440
Gene family 352	accessory genome	Specific for Plesiomonas shigelloides	KAB7685280.1	hypothetical protein GBN23_00160
Gene family 353	accessory genome	Specific for Plesiomonas shigelloides	KAB7653435.1	hypothetical protein GBN14_14930
Gene family 354	accessory genome	Specific for Plesiomonas shigelloides	KAB7655922.1	hypothetical protein GBN14_09615
Gene family 355	accessory genome	Specific for Plesiomonas shigelloides	KAB7656446.1	hypothetical protein GBN14_08500
Gene family 356	accessory genome	Specific for Plesiomonas shigelloides	KAB7656960.1	hypothetical protein GBN14_07445
Gene family 357	accessory genome	Specific for Plesiomonas shigelloides	KAB7660140.1	hypothetical protein GBN14_03590
Gene family 358	accessory genome	Specific for Plesiomonas shigelloides	KAB7660418.1	type II secretion system protein GspG, partial
Gene family 359	accessory genome	Specific for Plesiomonas shigelloides	KAB7660968.1	DUF1974 domain-containing protein, partial
Gene family 360	accessory genome	Specific for Plesiomonas shigelloides	KAB7686355.1	AAA domain-containing protein
Gene family 361	accessory genome	Specific for Plesiomonas shigelloides	KAB7686356.1	VWA domain-containing protein
Gene family 362	accessory genome	Specific for Plesiomonas shigelloides	KAB7688542.1	hypothetical protein GBN28_08685
Gene family 363	accessory genome	Specific for Plesiomonas shigelloides	KAB7690356.1	hypothetical protein GBN28_06010
Gene family 364	accessory genome	Specific for Plesiomonas shigelloides	KAB7690357.1	hypothetical protein GBN28_06015
Gene family 365	accessory genome	Specific for Plesiomonas shigelloides	KAB7691843.1	hypothetical protein GBN28_03420
Gene family 366	accessory genome	Specific for Plesiomonas shigelloides	KAB7662082.1	acyltransferase family protein
Gene family 367	accessory genome	Specific for Plesiomonas shigelloides	KAB7662907.1	helix-turn-helix domain-containing protein
Gene family 368	accessory genome	Specific for Plesiomonas shigelloides	KAB7665110.1	hypothetical protein GBN25_07535
Gene family 369	accessory genome	Specific for Plesiomonas shigelloides	KAB7665112.1	hypothetical protein GBN25_07530
Gene family 370	accessory genome	Specific for Plesiomonas shigelloides	KAB7667688.1	hypothetical protein GBN25_03690
Gene family 371	accessory genome	Specific for Plesiomonas shigelloides	KAB7667690.1	nucleotidyltransferase domain-containing protein
Gene family 372	accessory genome	Specific for Plesiomonas shigelloides	KAB7669163.1	hypothetical protein GBN25_02710
Gene family 373	accessory genome	Specific for Plesiomonas shigelloides	KAB7669196.1	hypothetical protein GBN25_02880
Gene family 374	accessory genome	Specific for Plesiomonas shigelloides	KAB7669197.1	hypothetical protein GBN25_02885
Gene family 375	accessory genome	Specific for Plesiomonas shigelloides	KAB7669817.1	hypothetical protein GBN25_01825
Gene family 376	accessory genome	Specific for Plesiomonas shigelloides	KAB7687594.1	hypothetical protein GBN24_14760
Gene family 377	accessory genome	Specific for Plesiomonas shigelloides	KAB7687906.1	hypothetical protein GBN24_13660
Gene family 378	accessory genome	Specific for Plesiomonas shigelloides	KAB7689951.1	hypothetical protein GBN24_09810
Gene family 379	accessory genome	Specific for Plesiomonas shigelloides	KAB7690007.1	NTP transferase domain-containing protein
Gene family 380	accessory genome	Specific for Plesiomonas shigelloides	KAB7690008.1	glycoside hydrolase
Gene family 381	accessory genome	Specific for Plesiomonas shigelloides	KAB7690011.1	methyltransferase domain-containing protein
Gene family 382	accessory genome	Specific for Plesiomonas shigelloides	KAB7690012.1	methyltransferase domain-containing protein
Gene family 383	accessory genome	Specific for Plesiomonas shigelloides	KAB7694650.1	TIR domain-containing protein
Gene family 384	accessory genome	Specific for Plesiomonas shigelloides	KAB7697250.1	hypothetical protein GBN33_11430
Gene family 385	accessory genome	Specific for Plesiomonas shigelloides	KAB7697952.1	hypothetical protein GBN33_10500
Gene family 386	accessory genome	Specific for Plesiomonas shigelloides	KAB7702096.1	hypothetical protein GBN33_03075
Gene family 387	accessory genome	Specific for Plesiomonas shigelloides	KAB7703052.1	hypothetical protein GBN33_01450
Gene family 388	accessory genome	Specific for Plesiomonas shigelloides	KAB7674364.1	hypothetical protein GBN16_12815
Gene family 389	accessory genome	Specific for Plesiomonas shigelloides	KAB7674365.1	DUF2523 domain-containing protein
Gene family 390	accessory genome	Specific for Plesiomonas shigelloides	KAB7674366.1	hypothetical protein GBN16_12825
Gene family 391	accessory genome	Specific for Plesiomonas shigelloides	KAB7674367.1	hypothetical protein GBN16_12830
Gene family 392	accessory genome	Specific for Plesiomonas shigelloides	KAB7674368.1	hypothetical protein GBN16_12835
Gene family 393	accessory genome	Specific for Plesiomonas shigelloides	KAB7674369.1	hypothetical protein GBN16_12840
Gene family 394	accessory genome	Specific for Plesiomonas shigelloides	KAB7674371.1	hypothetical protein GBN16_12850
Gene family 395	accessory genome	Specific for Plesiomonas shigelloides	KAB7675650.1	tyrosine-type recombinase/integrase
Gene family 396	accessory genome	Specific for Plesiomonas shigelloides	KAB7676551.1	hypothetical protein GBN16_08200
Gene family 397	accessory genome	Specific for Plesiomonas shigelloides	KAB7678108.1	hypothetical protein GBN16_05780
Gene family 398	accessory genome	Specific for Plesiomonas shigelloides	KAB7664453.1	glycosyltransferase
Gene family 399	accessory genome	Specific for Plesiomonas shigelloides	KAB7665580.1	DUF932 domain-containing protein, partial
Gene family 400	accessory genome	Specific for Plesiomonas shigelloides	KAB7672711.1	DUF1413 domain-containing protein
Gene family 401	accessory genome	Specific for Plesiomonas shigelloides	KAB7709764.1	TIR domain-containing protein
Gene family 402	accessory genome	Specific for Plesiomonas shigelloides	KAB7710963.1	hypothetical protein GBN32_10115
Gene family 403	accessory genome	Specific for Plesiomonas shigelloides	KAB7714914.1	hypothetical protein GBN32_01880
Gene family 404	accessory genome	Specific for Plesiomonas shigelloides	KAB7696483.1	DUF429 domain-containing protein, partial
Gene family 405	accessory genome	Specific for Plesiomonas shigelloides	KAB7700282.1	hypothetical protein GBN26_09405, partial
Gene family 406	accessory genome	Specific for Plesiomonas shigelloides	SBT59710.1	Uncharacterised protein
Gene family 407	accessory genome	Specific for Plesiomonas shigelloides	SBT59779.1	Uncharacterised protein
Gene family 408	accessory genome	Specific for Plesiomonas shigelloides	SBT60092.1	Uncharacterised protein
Gene family 409	accessory genome	Specific for Plesiomonas shigelloides	SBT60117.1	Uncharacterised protein
Gene family 410	accessory genome	Specific for Plesiomonas shigelloides	SBT60254.1	Uncharacterised protein
Gene family 411	accessory genome	Specific for Plesiomonas shigelloides	SBT60343.1	Uncharacterised protein
Gene family 412	accessory genome	Specific for Plesiomonas shigelloides	SBT60452.1	Uncharacterised protein
Gene family 413	accessory genome	Specific for Plesiomonas shigelloides	SBT60571.1	Uncharacterised protein
Gene family 414	accessory genome	Specific for Plesiomonas shigelloides	SBT60675.1	Uncharacterised protein
Gene family 415	accessory genome	Specific for Plesiomonas shigelloides	SBT60737.1	Uncharacterised protein
Gene family 416	accessory genome	Specific for Plesiomonas shigelloides	SBT60739.1	Uncharacterised protein
Gene family 417	accessory genome	Specific for Plesiomonas shigelloides	SBT60776.1	Uncharacterised protein
Gene family 418	accessory genome	Specific for Plesiomonas shigelloides	SBT60988.1	Uncharacterised protein
Gene family 419	accessory genome	Specific for Plesiomonas shigelloides	SBT61095.1	Uncharacterised protein
Gene family 420	accessory genome	Specific for Plesiomonas shigelloides	SBT61113.1	Uncharacterised protein
Gene family 421	accessory genome	Specific for Plesiomonas shigelloides	SBT61197.1	Uncharacterised protein
Gene family 422	accessory genome	Specific for Plesiomonas shigelloides	SBT61206.1	Uncharacterised protein
Gene family 423	accessory genome	Specific for Plesiomonas shigelloides	SBT61260.1	Uncharacterised protein
Gene family 424	accessory genome	Specific for Plesiomonas shigelloides	SBT61324.1	Uncharacterised protein
Gene family 425	accessory genome	Specific for Plesiomonas shigelloides	SBT61325.1	Uncharacterised protein
Gene family 426	accessory genome	Specific for Plesiomonas shigelloides	SBT61387.1	Uncharacterised protein
Gene family 427	accessory genome	Specific for Plesiomonas shigelloides	SBT61410.1	Uncharacterised protein
Gene family 428	accessory genome	Specific for Plesiomonas shigelloides	SBT61449.1	Uncharacterised protein
Gene family 429	accessory genome	Specific for Plesiomonas shigelloides	SBT61496.1	Uncharacterised protein
Gene family 430	accessory genome	Specific for Plesiomonas shigelloides	SBT61554.1	Uncharacterised protein
Gene family 431	accessory genome	Specific for Plesiomonas shigelloides	SBT61607.1	Uncharacterised protein
Gene family 432	accessory genome	Specific for Plesiomonas shigelloides	SBT61744.1	Uncharacterised protein
Gene family 433	accessory genome	Specific for Plesiomonas shigelloides	SBT61894.1	Uncharacterised protein
Gene family 434	accessory genome	Specific for Plesiomonas shigelloides	SBT62056.1	Uncharacterised protein
Gene family 435	accessory genome	Specific for Plesiomonas shigelloides	SBT62270.1	Uncharacterised protein
Gene family 436	accessory genome	Specific for Plesiomonas shigelloides	SBT62333.1	Uncharacterised protein
Gene family 437	accessory genome	Specific for Plesiomonas shigelloides	SBT62455.1	Uncharacterised protein
Gene family 438	accessory genome	Specific for Plesiomonas shigelloides	SUB62914.1	Uncharacterised protein
Gene family 439	accessory genome	Specific for Plesiomonas shigelloides	SUB62915.1	Uncharacterised protein
Gene family 440	accessory genome	Specific for Plesiomonas shigelloides	EON87291.1	hypothetical protein PLESHI_16402
Gene family 441	accessory genome	Specific for Plesiomonas shigelloides	EON88370.1	hypothetical protein PLESHI_10885
Gene family 442	accessory genome	Specific for Plesiomonas shigelloides	EON89006.1	hypothetical protein PLESHI_07660
Gene family 443	accessory genome	Specific for Plesiomonas shigelloides	EON89907.1	hypothetical protein PLESHI_03074
Gene family 444	accessory genome	Specific for Plesiomonas shigelloides	AVQ88176.1	hypothetical protein C7R88_13325
Gene family 445	accessory genome	Specific for Plesiomonas shigelloides	AVQ88189.1	hypothetical protein C7R88_13410
Gene family 446	accessory genome	Specific for Plesiomonas shigelloides	AVQ89083.1	multidrug transporter (plasmid)
Gene family 447	accessory genome	Specific for Plesiomonas shigelloides	HAD39563.1	TPA: cytochrome bd-I ubiquinol oxidase subunit CydA, partial
Gene family 448	accessory genome	Specific for Plesiomonas shigelloides	KAB7674502.1	hypothetical protein GBN23_13870
Gene family 449	accessory genome	Specific for Plesiomonas shigelloides	KAB7674504.1	hypothetical protein GBN23_13880
Gene family 450	accessory genome	Specific for Plesiomonas shigelloides	KAB7675281.1	hypothetical protein GBN23_11775
Gene family 451	accessory genome	Specific for Plesiomonas shigelloides	KAB7675282.1	methionyl-tRNA formyltransferase-like protein
Gene family 452	accessory genome	Specific for Plesiomonas shigelloides	KAB7675356.1	hypothetical protein GBN23_11740
Gene family 453	accessory genome	Specific for Plesiomonas shigelloides	KAB7677326.1	hypothetical protein GBN23_09660
Gene family 454	accessory genome	Specific for Plesiomonas shigelloides	KAB7680210.1	helix-turn-helix transcriptional regulator
Gene family 455	accessory genome	Specific for Plesiomonas shigelloides	KAB7680231.1	hypothetical protein GBN23_06550
Gene family 456	accessory genome	Specific for Plesiomonas shigelloides	KAB7681282.1	diguanylate cyclase, partial
Gene family 457	accessory genome	Specific for Plesiomonas shigelloides	KAB7683137.1	hypothetical protein GBN23_03615
Gene family 458	accessory genome	Specific for Plesiomonas shigelloides	KAB7683150.1	DUF4123 domain-containing protein
Gene family 459	accessory genome	Specific for Plesiomonas shigelloides	KAB7683152.1	DUF2931 family protein
Gene family 460	accessory genome	Specific for Plesiomonas shigelloides	KAB7684427.1	hypothetical protein GBN23_02845
Gene family 461	accessory genome	Specific for Plesiomonas shigelloides	KAB7684634.1	hypothetical protein GBN23_02415
Gene family 462	accessory genome	Specific for Plesiomonas shigelloides	KAB7684928.1	hypothetical protein GBN23_01420
Gene family 463	accessory genome	Specific for Plesiomonas shigelloides	KAB7684930.1	hypothetical protein GBN23_01435
Gene family 464	accessory genome	Specific for Plesiomonas shigelloides	KAB7685424.1	relaxase/mobilization nuclease domain-containing protein
Gene family 465	accessory genome	Specific for Plesiomonas shigelloides	KAB7685425.1	plasmid mobilization relaxosome protein MobC
Gene family 466	accessory genome	Specific for Plesiomonas shigelloides	KAB7685427.1	hypothetical protein GBN23_00035
Gene family 467	accessory genome	Specific for Plesiomonas shigelloides	KAB7653193.1	aminotransferase class V-fold PLP-dependent enzyme
Gene family 468	accessory genome	Specific for Plesiomonas shigelloides	KAB7653194.1	DNA phosphorothioation-associated putative methyltransferase
Gene family 469	accessory genome	Specific for Plesiomonas shigelloides	KAB7653195.1	DUF4007 family protein
Gene family 470	accessory genome	Specific for Plesiomonas shigelloides	KAB7653196.1	hypothetical protein GBN14_15290
Gene family 471	accessory genome	Specific for Plesiomonas shigelloides	KAB7653268.1	DEAD/DEAH box helicase
Gene family 472	accessory genome	Specific for Plesiomonas shigelloides	KAB7653423.1	hypothetical protein GBN14_14945
Gene family 473	accessory genome	Specific for Plesiomonas shigelloides	KAB7653424.1	hypothetical protein GBN14_14950
Gene family 474	accessory genome	Specific for Plesiomonas shigelloides	KAB7653488.1	hypothetical protein GBN14_14905
Gene family 475	accessory genome	Specific for Plesiomonas shigelloides	KAB7657690.1	hypothetical protein GBN14_06785
Gene family 476	accessory genome	Specific for Plesiomonas shigelloides	KAB7685660.1	hypothetical protein GBN28_15075
Gene family 477	accessory genome	Specific for Plesiomonas shigelloides	KAB7690720.1	metal-binding protein
Gene family 478	accessory genome	Specific for Plesiomonas shigelloides	KAB7691471.1	hypothetical protein GBN28_04330
Gene family 479	accessory genome	Specific for Plesiomonas shigelloides	KAB7691835.1	hypothetical protein GBN28_03430
Gene family 480	accessory genome	Specific for Plesiomonas shigelloides	KAB7691840.1	hypothetical protein GBN28_03455
Gene family 481	accessory genome	Specific for Plesiomonas shigelloides	KAB7693185.1	hypothetical protein GBN28_01280
Gene family 482	accessory genome	Specific for Plesiomonas shigelloides	KAB7660447.1	hypothetical protein GBN25_16490
Gene family 483	accessory genome	Specific for Plesiomonas shigelloides	KAB7660449.1	hypothetical protein GBN25_16500
Gene family 484	accessory genome	Specific for Plesiomonas shigelloides	KAB7661677.1	ribbon-helix-helix protein, CopG family
Gene family 485	accessory genome	Specific for Plesiomonas shigelloides	KAB7661756.1	HNH endonuclease
Gene family 486	accessory genome	Specific for Plesiomonas shigelloides	KAB7662251.1	hypothetical protein GBN25_12605
Gene family 487	accessory genome	Specific for Plesiomonas shigelloides	KAB7663598.1	hypothetical protein GBN25_09360
Gene family 488	accessory genome	Specific for Plesiomonas shigelloides	KAB7663878.1	DUF3800 domain-containing protein
Gene family 489	accessory genome	Specific for Plesiomonas shigelloides	KAB7663902.1	HEPN domain-containing protein
Gene family 490	accessory genome	Specific for Plesiomonas shigelloides	KAB7664141.1	hypothetical protein GBN25_09180
Gene family 491	accessory genome	Specific for Plesiomonas shigelloides	KAB7664142.1	hypothetical protein GBN25_09185
Gene family 492	accessory genome	Specific for Plesiomonas shigelloides	KAB7664934.1	hypothetical protein GBN25_07685
Gene family 493	accessory genome	Specific for Plesiomonas shigelloides	KAB7665063.1	hypothetical protein GBN25_07575
Gene family 494	accessory genome	Specific for Plesiomonas shigelloides	KAB7665838.1	hypothetical protein GBN25_05980
Gene family 495	accessory genome	Specific for Plesiomonas shigelloides	KAB7667805.1	molecular chaperone DnaJ
Gene family 496	accessory genome	Specific for Plesiomonas shigelloides	KAB7667806.1	NgoFVII family restriction endonuclease
Gene family 497	accessory genome	Specific for Plesiomonas shigelloides	KAB7669203.1	DNA-binding protein
Gene family 498	accessory genome	Specific for Plesiomonas shigelloides	KAB7687674.1	MmcQ/YjbR family DNA-binding protein
Gene family 499	accessory genome	Specific for Plesiomonas shigelloides	KAB7687683.1	hypothetical protein GBN24_14320
Gene family 500	accessory genome	Specific for Plesiomonas shigelloides	KAB7687911.1	hypothetical protein GBN24_13690
Gene family 501	accessory genome	Specific for Plesiomonas shigelloides	KAB7688387.1	hypothetical protein GBN24_12590
Gene family 502	accessory genome	Specific for Plesiomonas shigelloides	KAB7688388.1	hypothetical protein GBN24_12595
Gene family 503	accessory genome	Specific for Plesiomonas shigelloides	KAB7690747.1	hypothetical protein GBN24_07940
Gene family 504	accessory genome	Specific for Plesiomonas shigelloides	KAB7691965.1	DUF4268 domain-containing protein
Gene family 505	accessory genome	Specific for Plesiomonas shigelloides	KAB7692482.1	hypothetical protein GBN24_05870
Gene family 506	accessory genome	Specific for Plesiomonas shigelloides	KAB7694185.1	hypothetical protein GBN24_01915
Gene family 507	accessory genome	Specific for Plesiomonas shigelloides	KAB7694649.1	DUF4071 domain-containing protein
Gene family 508	accessory genome	Specific for Plesiomonas shigelloides	KAB7695743.1	hypothetical protein GBN33_15360
Gene family 509	accessory genome	Specific for Plesiomonas shigelloides	KAB7695746.1	Cro/Cl family transcriptional regulator
Gene family 510	accessory genome	Specific for Plesiomonas shigelloides	KAB7695748.1	transcriptional regulator
Gene family 511	accessory genome	Specific for Plesiomonas shigelloides	KAB7696577.1	hypothetical protein GBN33_13300
Gene family 512	accessory genome	Specific for Plesiomonas shigelloides	KAB7696578.1	hypothetical protein GBN33_13305
Gene family 513	accessory genome	Specific for Plesiomonas shigelloides	KAB7697225.1	hypothetical protein GBN33_11290
Gene family 514	accessory genome	Specific for Plesiomonas shigelloides	KAB7697947.1	hypothetical protein GBN33_10475
Gene family 515	accessory genome	Specific for Plesiomonas shigelloides	KAB7698807.1	phage tail protein
Gene family 516	accessory genome	Specific for Plesiomonas shigelloides	KAB7700402.1	type II toxin-antitoxin system death-on-curing family toxin
Gene family 517	accessory genome	Specific for Plesiomonas shigelloides	KAB7701074.1	phage holin family protein
Gene family 518	accessory genome	Specific for Plesiomonas shigelloides	KAB7701991.1	cytochrome B, partial
Gene family 519	accessory genome	Specific for Plesiomonas shigelloides	KAB7702101.1	hypothetical protein GBN33_03100
Gene family 520	accessory genome	Specific for Plesiomonas shigelloides	KAB7702108.1	hypothetical protein GBN33_03135
Gene family 521	accessory genome	Specific for Plesiomonas shigelloides	KAB7702741.1	lipopolysaccharide heptosyltransferase family protein
Gene family 522	accessory genome	Specific for Plesiomonas shigelloides	KAB7702753.1	polysaccharide deacetylase family protein
Gene family 523	accessory genome	Specific for Plesiomonas shigelloides	KAB7703683.1	AAA family ATPase
Gene family 524	accessory genome	Specific for Plesiomonas shigelloides	KAB7672272.1	acyl carrier protein
Gene family 525	accessory genome	Specific for Plesiomonas shigelloides	KAB7673889.1	hypothetical protein GBN16_13705
Gene family 526	accessory genome	Specific for Plesiomonas shigelloides	KAB7674483.1	hypothetical protein GBN16_12470
Gene family 527	accessory genome	Specific for Plesiomonas shigelloides	KAB7678141.1	hypothetical protein GBN16_05975
Gene family 528	accessory genome	Specific for Plesiomonas shigelloides	KAB7678700.1	hypothetical protein GBN16_05420
Gene family 529	accessory genome	Specific for Plesiomonas shigelloides	KAB7678701.1	nucleoid-associated protein
Gene family 530	accessory genome	Specific for Plesiomonas shigelloides	KAB7678702.1	hypothetical protein GBN16_05430
Gene family 531	accessory genome	Specific for Plesiomonas shigelloides	KAB7678708.1	hypothetical protein GBN16_05465
Gene family 532	accessory genome	Specific for Plesiomonas shigelloides	KAB7681699.1	GNAT family N-acetyltransferase
Gene family 533	accessory genome	Specific for Plesiomonas shigelloides	KAB7689055.1	hypothetical protein GBN20_08000
Gene family 534	accessory genome	Specific for Plesiomonas shigelloides	KAB7664001.1	host cell division inhibitor Icd-like protein
Gene family 535	accessory genome	Specific for Plesiomonas shigelloides	KAB7667807.1	hypothetical protein GBN18_08795
Gene family 536	accessory genome	Specific for Plesiomonas shigelloides	KAB7670167.1	hypothetical protein GBN18_04010
Gene family 537	accessory genome	Specific for Plesiomonas shigelloides	KAB7671912.1	hypothetical protein GBN18_01160
Gene family 538	accessory genome	Specific for Plesiomonas shigelloides	KAB7672701.1	hypothetical protein GBN18_00235
Gene family 539	accessory genome	Specific for Plesiomonas shigelloides	KAB7672706.1	hypothetical protein GBN18_00260
Gene family 540	accessory genome	Specific for Plesiomonas shigelloides	KAB7704663.1	hypothetical protein GBN32_17420
Gene family 541	accessory genome	Specific for Plesiomonas shigelloides	KAB7707698.1	hypothetical protein GBN32_14075
Gene family 542	accessory genome	Specific for Plesiomonas shigelloides	KAB7709759.1	FAD-dependent oxidoreductase, partial
Gene family 543	accessory genome	Specific for Plesiomonas shigelloides	KAB7710961.1	hypothetical protein GBN32_10105
Gene family 544	accessory genome	Specific for Plesiomonas shigelloides	KAB7710968.1	hypothetical protein GBN32_10145
Gene family 545	accessory genome	Specific for Plesiomonas shigelloides	KAB7711021.1	histidine phosphatase family protein
Gene family 546	accessory genome	Specific for Plesiomonas shigelloides	KAB7711866.1	hypothetical protein GBN32_08090
Gene family 547	accessory genome	Specific for Plesiomonas shigelloides	KAB7713896.1	hypothetical protein GBN32_03945, partial
Gene family 548	accessory genome	Specific for Plesiomonas shigelloides	KAB7697074.1	hypothetical protein GBN26_15175, partial
Gene family 549	accessory genome	Specific for Plesiomonas shigelloides	KAB7700292.1	DUF3265 domain-containing protein
Gene family 550	accessory genome	Specific for Plesiomonas shigelloides	KAB7702944.1	DUF4365 domain-containing protein, partial
Gene family 551	accessory genome	Specific for Plesiomonas shigelloides	KAB7703185.1	hypothetical protein GBN26_02110
Gene family 552	accessory genome	Specific for Plesiomonas shigelloides	KAB7703295.1	hypothetical protein GBN26_02730
Gene family 553	accessory genome	Specific for Plesiomonas shigelloides	KAB7703987.1	hypothetical protein GBN26_00095
Gene family 554	accessory genome	Specific for Plesiomonas shigelloides	KAB7703992.1	hypothetical protein GBN26_00070
Gene family 555	accessory genome	Specific for Plesiomonas shigelloides	KAB7704015.1	hypothetical protein GBN26_00025
Gene family 556	accessory genome	Specific for Plesiomonas shigelloides	KAB7694574.1	hypothetical protein GBN15_15070
Gene family 557	accessory genome	Specific for Plesiomonas shigelloides	KAB7697070.1	hypothetical protein GBN15_08490
Gene family 558	accessory genome	Specific for Plesiomonas shigelloides	SBT59696.1	Polysaccharide biosynthesis protein
Gene family 559	accessory genome	Specific for Plesiomonas shigelloides	SBT59697.1	Lipid A core-O-antigen ligase and related enzymes
Gene family 560	accessory genome	Specific for Plesiomonas shigelloides	SBT59698.1	Uncharacterised protein
Gene family 561	accessory genome	Specific for Plesiomonas shigelloides	SBT60091.1	Uncharacterised protein
Gene family 562	accessory genome	Specific for Plesiomonas shigelloides	SBT60283.1	Uncharacterised protein
Gene family 563	accessory genome	Specific for Plesiomonas shigelloides	SBT60568.1	Uncharacterised protein
Gene family 564	accessory genome	Specific for Plesiomonas shigelloides	SBT60932.1	Uncharacterised protein
Gene family 565	accessory genome	Specific for Plesiomonas shigelloides	SBT60936.1	Uncharacterised protein
Gene family 566	accessory genome	Specific for Plesiomonas shigelloides	SBT61317.1	Uncharacterised protein
Gene family 567	accessory genome	Specific for Plesiomonas shigelloides	SBT61462.1	Uncharacterised protein
Gene family 568	accessory genome	Specific for Plesiomonas shigelloides	SBT61747.1	Uncharacterised protein
Gene family 569	accessory genome	Specific for Plesiomonas shigelloides	SBT61882.1	Uncharacterised protein
Gene family 570	accessory genome	Specific for Plesiomonas shigelloides	SBT61990.1	Uncharacterised protein
Gene family 571	accessory genome	Specific for Plesiomonas shigelloides	SUB62320.1	Uncharacterised protein
Gene family 572	accessory genome	Specific for Plesiomonas shigelloides	SUB62911.1	Uncharacterised protein
Gene family 573	accessory genome	Specific for Plesiomonas shigelloides	SUB63062.1	Uncharacterised protein
Gene family 574	accessory genome	Specific for Plesiomonas shigelloides	SUB63538.1	Uncharacterised protein
Gene family 575	accessory genome	Specific for Plesiomonas shigelloides	SUB63578.1	Uncharacterised protein
Gene family 576	accessory genome	Specific for Plesiomonas shigelloides	SUB63586.1	Uncharacterised protein
Gene family 577	accessory genome	Specific for Plesiomonas shigelloides	SUB63605.1	Uncharacterised protein
Gene family 578	accessory genome	Specific for Plesiomonas shigelloides	SUB63609.1	Uncharacterised protein
Gene family 579	accessory genome	Specific for Plesiomonas shigelloides	SUB63753.1	Uncharacterised protein
Gene family 580	accessory genome	Specific for Plesiomonas shigelloides	SUB63817.1	Uncharacterised protein
Gene family 581	accessory genome	Specific for Plesiomonas shigelloides	SUB63853.1	Uncharacterised protein
Gene family 582	accessory genome	Specific for Plesiomonas shigelloides	SUB63854.1	Uncharacterised protein
Gene family 583	accessory genome	Specific for Plesiomonas shigelloides	SUB63855.1	recombination protein F
Gene family 584	accessory genome	Specific for Plesiomonas shigelloides	SUB64102.1	Uncharacterised protein
Gene family 585	accessory genome	Specific for Plesiomonas shigelloides	SUB65019.1	Uncharacterised protein
Gene family 586	accessory genome	Specific for Plesiomonas shigelloides	SUB65054.1	Uncharacterised protein
Gene family 587	accessory genome	Specific for Plesiomonas shigelloides	SUC49039.1	Uncharacterised protein
Gene family 588	accessory genome	Specific for Plesiomonas shigelloides	SUC49055.1	Uncharacterised protein
Gene family 589	accessory genome	Specific for Plesiomonas shigelloides	SUC49222.1	Uncharacterised protein
Gene family 590	accessory genome	Specific for Plesiomonas shigelloides	SPZ37616.1	Uncharacterised protein
Gene family 591	accessory genome	Specific for Plesiomonas shigelloides	SPZ37627.1	1-deoxy-D-xylulose 5-phosphate reductoisomerase
Gene family 592	accessory genome	Specific for Plesiomonas shigelloides	SPZ37642.1	Uncharacterised protein
Gene family 593	accessory genome	Specific for Plesiomonas shigelloides	SPZ45285.1	Uncharacterised protein
Gene family 594	accessory genome	Specific for Plesiomonas shigelloides	SPZ45545.1	Outer membrane protein II*
Gene family 595	accessory genome	Specific for Plesiomonas shigelloides	SPZ45907.1	Uncharacterised protein
Gene family 596	accessory genome	Specific for Plesiomonas shigelloides	SPZ45908.1	chromosome segregation protein
Gene family 597	accessory genome	Specific for Plesiomonas shigelloides	EON87259.1	hypothetical protein PLESHI_16907
Gene family 598	accessory genome	Specific for Plesiomonas shigelloides	EON87303.1	bifunctional aspartate kinase II/homoserine dehydrogenase II
Gene family 599	accessory genome	Specific for Plesiomonas shigelloides	EON87362.1	hypothetical protein PLESHI_15974
Gene family 600	accessory genome	Specific for Plesiomonas shigelloides	EON87513.1	hypothetical protein PLESHI_14768
Gene family 601	accessory genome	Specific for Plesiomonas shigelloides	EON88039.1	DNA helicase, Rad3
Gene family 602	accessory genome	Specific for Plesiomonas shigelloides	EON88426.1	hypothetical protein PLESHI_10425
Gene family 603	accessory genome	Specific for Plesiomonas shigelloides	EON88614.1	hypothetical protein PLESHI_09629
Gene family 604	accessory genome	Specific for Plesiomonas shigelloides	EON88712.1	hypothetical protein PLESHI_09178, partial
Gene family 605	accessory genome	Specific for Plesiomonas shigelloides	EON88897.1	hypothetical protein PLESHI_08274
Gene family 606	accessory genome	Specific for Plesiomonas shigelloides	EON90331.1	phosphoribosylaminoimidazole carboxylase ATPase subunit
Gene family 607	accessory genome	Specific for Plesiomonas shigelloides	AVQ86071.1	hypothetical protein C7R88_01325
Gene family 608	accessory genome	Specific for Plesiomonas shigelloides	AVQ86883.1	hypothetical protein C7R88_05880
Gene family 609	accessory genome	Specific for Plesiomonas shigelloides	AVQ86884.1	hypothetical protein C7R88_05885
Gene family 610	accessory genome	Specific for Plesiomonas shigelloides	AVQ87083.1	hypothetical protein C7R88_07010
Gene family 611	accessory genome	Specific for Plesiomonas shigelloides	AVQ87215.1	hypothetical protein C7R88_07835
Gene family 612	accessory genome	Specific for Plesiomonas shigelloides	AVQ88554.1	hypothetical protein C7R88_15570
Gene family 613	accessory genome	Specific for Plesiomonas shigelloides	AVQ89085.1	permease (plasmid)
Gene family 614	accessory genome	Specific for Plesiomonas shigelloides	PVU65539.1	hypothetical protein C9E85_12395
Gene family 615	accessory genome	Specific for Plesiomonas shigelloides	PVU67732.1	hypothetical protein C9E85_00710
Gene family 616	accessory genome	Specific for Plesiomonas shigelloides	HAD38611.1	TPA: hypothetical protein DCF88_00640, partial
Gene family 617	accessory genome	Specific for Plesiomonas shigelloides	HAD39058.1	TPA: alpha-glucosidase, partial
Gene family 618	accessory genome	Specific for Plesiomonas shigelloides	HAD39618.1	TPA: tail-specific protease, partial
Gene family 619	accessory genome	Specific for Plesiomonas shigelloides	HAD39730.1	TPA: hypothetical protein DCF88_06360
Gene family 620	accessory genome	Specific for Plesiomonas shigelloides	HAD40025.1	TPA: hypothetical protein DCF88_07855, partial
Gene family 621	accessory genome	Specific for Plesiomonas shigelloides	HAD40051.1	TPA: chorismate synthase, partial
Gene family 622	accessory genome	Specific for Plesiomonas shigelloides	HAD40334.1	TPA: methionine--tRNA ligase subunit beta, partial
Gene family 623	accessory genome	Specific for Plesiomonas shigelloides	HAD40510.1	TPA: Holliday junction branch migration DNA helicase RuvB, partial
Gene family 624	accessory genome	Specific for Plesiomonas shigelloides	HAD40761.1	TPA: nitrate reductase subunit alpha, partial
Gene family 625	core genome	Specific for Plesiomonas shigelloides	KAB7674209.1	cation:dicarboxylase symporter family transporter
Gene family 626	core genome	Specific for Plesiomonas shigelloides	KAB7673475.1	diguanylate cyclase
Gene family 627	core genome	Specific for Plesiomonas shigelloides	KAB7674991.1	heavy metal translocating P-type ATPase
Gene family 628	core genome	Specific for Plesiomonas shigelloides	KAB7676075.1	serine protease
Gene family 629	core genome	Specific for Plesiomonas shigelloides	KAB7684529.1	DUF2066 domain-containing protein
Gene family 630	core genome	Specific for Plesiomonas shigelloides	KAB7673714.1	OmpA family protein
Gene family 631	core genome	Specific for Plesiomonas shigelloides	KAB7675125.1	HAMP domain-containing protein
Gene family 632	core genome	Specific for Plesiomonas shigelloides	KAB7675143.1	EAL domain-containing protein
Gene family 633	core genome	Specific for Plesiomonas shigelloides	KAB7676450.1	hypothetical protein GBN23_10380
Gene family 634	core genome	Specific for Plesiomonas shigelloides	KAB7676466.1	hypothetical protein GBN23_10460
Gene family 635	core genome	Specific for Plesiomonas shigelloides	KAB7676489.1	aminopeptidase PepB
Gene family 636	core genome	Specific for Plesiomonas shigelloides	KAB7676701.1	response regulator
Gene family 637	core genome	Specific for Plesiomonas shigelloides	KAB7677671.1	aromatic hydrocarbon degradation protein
Gene family 638	core genome	Specific for Plesiomonas shigelloides	KAB7678661.1	STAS domain-containing protein
Gene family 639	core genome	Specific for Plesiomonas shigelloides	KAB7678730.1	hypothetical protein GBN23_07835
Gene family 640	core genome	Specific for Plesiomonas shigelloides	KAB7683029.1	TetR family transcriptional regulator
Gene family 641	core genome	Specific for Plesiomonas shigelloides	KAB7684834.1	pilus assembly protein PilN
Gene family 642	core genome	Specific for Plesiomonas shigelloides	KAB7684909.1	cytochrome bd-I oxidase subunit CydX
Gene family 643	core genome	Specific for Plesiomonas shigelloides	KAB7684910.1	diguanylate cyclase
Gene family 644	core genome	Specific for Plesiomonas shigelloides	KAB7673443.1	hypothetical protein GBN23_16275
Gene family 645	core genome	Specific for Plesiomonas shigelloides	KAB7673470.1	DUF3549 family protein
Gene family 646	core genome	Specific for Plesiomonas shigelloides	KAB7673471.1	hypothetical protein GBN23_16420
Gene family 647	core genome	Specific for Plesiomonas shigelloides	KAB7673474.1	hypothetical protein GBN23_16435
Gene family 648	core genome	Specific for Plesiomonas shigelloides	KAB7673483.1	hypothetical protein GBN23_16480
Gene family 649	core genome	Specific for Plesiomonas shigelloides	KAB7673582.1	DedA family protein
Gene family 650	core genome	Specific for Plesiomonas shigelloides	KAB7673606.1	hypothetical protein GBN23_16245
Gene family 651	core genome	Specific for Plesiomonas shigelloides	KAB7673688.1	efflux RND transporter periplasmic adaptor subunit
Gene family 652	core genome	Specific for Plesiomonas shigelloides	KAB7673708.1	hypothetical protein GBN23_15795
Gene family 653	core genome	Specific for Plesiomonas shigelloides	KAB7673715.1	flagellar motor protein PomA
Gene family 654	core genome	Specific for Plesiomonas shigelloides	KAB7673800.1	DUF2788 domain-containing protein
Gene family 655	core genome	Specific for Plesiomonas shigelloides	KAB7673812.1	potassium transporter Kef
Gene family 656	core genome	Specific for Plesiomonas shigelloides	KAB7673840.1	methyltransferase domain-containing protein
Gene family 657	core genome	Specific for Plesiomonas shigelloides	KAB7673973.1	hypothetical protein GBN23_14915
Gene family 658	core genome	Specific for Plesiomonas shigelloides	KAB7673980.1	DUF1496 domain-containing protein
Gene family 659	core genome	Specific for Plesiomonas shigelloides	KAB7674087.1	hypothetical protein GBN23_14010
Gene family 660	core genome	Specific for Plesiomonas shigelloides	KAB7674181.1	hypothetical protein GBN23_14525
Gene family 661	core genome	Specific for Plesiomonas shigelloides	KAB7674182.1	hypothetical protein GBN23_14535
Gene family 662	core genome	Specific for Plesiomonas shigelloides	KAB7674235.1	hypothetical protein GBN23_14815
Gene family 663	core genome	Specific for Plesiomonas shigelloides	KAB7674242.1	hypothetical protein GBN23_14850
Gene family 664	core genome	Specific for Plesiomonas shigelloides	KAB7674245.1	DEAD/DEAH box helicase
Gene family 665	core genome	Specific for Plesiomonas shigelloides	KAB7674576.1	DUF2987 domain-containing protein
Gene family 666	core genome	Specific for Plesiomonas shigelloides	KAB7674578.1	hypothetical protein GBN23_12640
Gene family 667	core genome	Specific for Plesiomonas shigelloides	KAB7674586.1	NC domain protein
Gene family 668	core genome	Specific for Plesiomonas shigelloides	KAB7674661.1	HypC/HybG/HupF family hydrogenase formation chaperone
Gene family 669	core genome	Specific for Plesiomonas shigelloides	KAB7674663.1	hypothetical protein GBN23_13095
Gene family 670	core genome	Specific for Plesiomonas shigelloides	KAB7674673.1	SDR family NAD(P)-dependent oxidoreductase
Gene family 671	core genome	Specific for Plesiomonas shigelloides	KAB7674674.1	polyhydroxyalkanoic acid system protein
Gene family 672	core genome	Specific for Plesiomonas shigelloides	KAB7674675.1	hypothetical protein GBN23_13165
Gene family 673	core genome	Specific for Plesiomonas shigelloides	KAB7674676.1	hypothetical protein GBN23_13170
Gene family 674	core genome	Specific for Plesiomonas shigelloides	KAB7674680.1	DUF2505 family protein
Gene family 675	core genome	Specific for Plesiomonas shigelloides	KAB7674686.1	DUF1835 domain-containing protein
Gene family 676	core genome	Specific for Plesiomonas shigelloides	KAB7674698.1	hypothetical protein GBN23_13300
Gene family 677	core genome	Specific for Plesiomonas shigelloides	KAB7674709.1	hypothetical protein GBN23_13360
Gene family 678	core genome	Specific for Plesiomonas shigelloides	KAB7674796.1	hypothetical protein GBN23_13825
Gene family 679	core genome	Specific for Plesiomonas shigelloides	KAB7674921.1	hypothetical protein GBN23_12445
Gene family 680	core genome	Specific for Plesiomonas shigelloides	KAB7674989.1	sulfite exporter TauE/SafE family protein
Gene family 681	core genome	Specific for Plesiomonas shigelloides	KAB7674990.1	cbb3-type cytochrome oxidase assembly protein CcoS
Gene family 682	core genome	Specific for Plesiomonas shigelloides	KAB7675068.1	hypothetical protein GBN23_11970, partial
Gene family 683	core genome	Specific for Plesiomonas shigelloides	KAB7675071.1	DUF805 domain-containing protein
Gene family 684	core genome	Specific for Plesiomonas shigelloides	KAB7675076.1	methyltransferase
Gene family 685	core genome	Specific for Plesiomonas shigelloides	KAB7675084.1	hypothetical protein GBN23_12055
Gene family 686	core genome	Specific for Plesiomonas shigelloides	KAB7675086.1	ribosome biogenesis GTPase YlqF
Gene family 687	core genome	Specific for Plesiomonas shigelloides	KAB7675100.1
Gene family 688	core genome	Specific for Plesiomonas shigelloides	KAB7675107.1	hypothetical protein GBN23_12175
Gene family 689	core genome	Specific for Plesiomonas shigelloides	KAB7675127.1	DUF1425 domain-containing protein
Gene family 690	core genome	Specific for Plesiomonas shigelloides	KAB7675136.1	PilZ domain-containing protein
Gene family 691	core genome	Specific for Plesiomonas shigelloides	KAB7675145.1	elongation factor P maturation arginine rhamnosyltransferase EarP
Gene family 692	core genome	Specific for Plesiomonas shigelloides	KAB7675149.1	cation diffusion facilitator family transporter
Gene family 693	core genome	Specific for Plesiomonas shigelloides	KAB7675519.1	hypothetical protein GBN23_11665
Gene family 694	core genome	Specific for Plesiomonas shigelloides	KAB7676123.1	cytochrome c1
Gene family 695	core genome	Specific for Plesiomonas shigelloides	KAB7676124.1	cytochrome b
Gene family 696	core genome	Specific for Plesiomonas shigelloides	KAB7676125.1	ubiquinol-cytochrome c reductase iron-sulfur subunit
Gene family 697	core genome	Specific for Plesiomonas shigelloides	KAB7676250.1	RDD family protein
Gene family 698	core genome	Specific for Plesiomonas shigelloides	KAB7676278.1	2-amino-4-hydroxy-6-hydroxymethyldihydropteridine diphosphokinase
Gene family 699	core genome	Specific for Plesiomonas shigelloides	KAB7676474.1	CBS domain-containing protein
Gene family 700	core genome	Specific for Plesiomonas shigelloides	KAB7676475.1	trypsin-like serine protease
Gene family 701	core genome	Specific for Plesiomonas shigelloides	KAB7676503.1	hypothetical protein GBN23_10690
Gene family 702	core genome	Specific for Plesiomonas shigelloides	KAB7676693.1	N,N'-diacetylchitobiose phosphorylase
Gene family 703	core genome	Specific for Plesiomonas shigelloides	KAB7676696.1	chitobiase
Gene family 704	core genome	Specific for Plesiomonas shigelloides	KAB7676698.1	ATP-binding cassette domain-containing protein
Gene family 705	core genome	Specific for Plesiomonas shigelloides	KAB7676699.1	ABC transporter permease subunit
Gene family 706	core genome	Specific for Plesiomonas shigelloides	KAB7676700.1	ABC transporter substrate-binding protein
Gene family 707	core genome	Specific for Plesiomonas shigelloides	KAB7677596.1	hypothetical protein GBN23_09255
Gene family 708	core genome	Specific for Plesiomonas shigelloides	KAB7677600.1	transposase
Gene family 709	core genome	Specific for Plesiomonas shigelloides	KAB7677613.1	DUF2802 domain-containing protein
Gene family 710	core genome	Specific for Plesiomonas shigelloides	KAB7677730.1	(Na+)-NQR maturation NqrM
Gene family 711	core genome	Specific for Plesiomonas shigelloides	KAB7677731.1	DUF2750 domain-containing protein
Gene family 712	core genome	Specific for Plesiomonas shigelloides	KAB7677753.1	1-acyl-sn-glycerol-3-phosphate acyltransferase
Gene family 713	core genome	Specific for Plesiomonas shigelloides	KAB7678286.1	DUF945 family protein
Gene family 714	core genome	Specific for Plesiomonas shigelloides	KAB7678290.1	DUF1311 domain-containing protein
Gene family 715	core genome	Specific for Plesiomonas shigelloides	KAB7678651.1	alpha/beta fold hydrolase
Gene family 716	core genome	Specific for Plesiomonas shigelloides	KAB7678653.1	hypothetical protein GBN23_08385
Gene family 717	core genome	Specific for Plesiomonas shigelloides	KAB7678655.1	hypothetical protein GBN23_08395
Gene family 718	core genome	Specific for Plesiomonas shigelloides	KAB7678731.1	hypothetical protein GBN23_07840
Gene family 719	core genome	Specific for Plesiomonas shigelloides	KAB7678765.1	TIGR01621 family pseudouridine synthase
Gene family 720	core genome	Specific for Plesiomonas shigelloides	KAB7678788.1	EAL domain-containing protein
Gene family 721	core genome	Specific for Plesiomonas shigelloides	KAB7678804.1	hypothetical protein GBN23_08225
Gene family 722	core genome	Specific for Plesiomonas shigelloides	KAB7678896.1	DUF2062 domain-containing protein
Gene family 723	core genome	Specific for Plesiomonas shigelloides	KAB7678899.1	glutaredoxin family protein
Gene family 724	core genome	Specific for Plesiomonas shigelloides	KAB7678901.1	Preprotein translocase subunit SecY
Gene family 725	core genome	Specific for Plesiomonas shigelloides	KAB7678916.1	hypothetical protein GBN23_07745
Gene family 726	core genome	Specific for Plesiomonas shigelloides	KAB7678918.1	hypothetical protein GBN23_07760
Gene family 727	core genome	Specific for Plesiomonas shigelloides	KAB7678919.1	DUF3470 domain-containing protein
Gene family 728	core genome	Specific for Plesiomonas shigelloides	KAB7678920.1	RNA methyltransferase
Gene family 729	core genome	Specific for Plesiomonas shigelloides	KAB7679430.1	OmpA family protein
Gene family 730	core genome	Specific for Plesiomonas shigelloides	KAB7679431.1	flagellar motor protein
Gene family 731	core genome	Specific for Plesiomonas shigelloides	KAB7679463.1	hypothetical protein GBN23_07240
Gene family 732	core genome	Specific for Plesiomonas shigelloides	KAB7679464.1	hypothetical protein GBN23_07250
Gene family 733	core genome	Specific for Plesiomonas shigelloides	KAB7679467.1	EAL domain-containing protein
Gene family 734	core genome	Specific for Plesiomonas shigelloides	KAB7679488.1	arginyltransferase
Gene family 735	core genome	Specific for Plesiomonas shigelloides	KAB7679495.1	MFS transporter TsgA
Gene family 736	core genome	Specific for Plesiomonas shigelloides	KAB7679497.1	heme utilization protein HutZ
Gene family 737	core genome	Specific for Plesiomonas shigelloides	KAB7681219.1	phasin family protein
Gene family 738	core genome	Specific for Plesiomonas shigelloides	KAB7681220.1	class I poly(R)-hydroxyalkanoic acid synthase
Gene family 739	core genome	Specific for Plesiomonas shigelloides	KAB7681299.1	transporter substrate-binding domain-containing protein
Gene family 740	core genome	Specific for Plesiomonas shigelloides	KAB7681360.1	DUF2157 domain-containing protein
Gene family 741	core genome	Specific for Plesiomonas shigelloides	KAB7681364.1	hypothetical protein GBN23_06085
Gene family 742	core genome	Specific for Plesiomonas shigelloides	KAB7681405.1	glycosyltransferase
Gene family 743	core genome	Specific for Plesiomonas shigelloides	KAB7681406.1	phosphatase PAP2 family protein
Gene family 744	core genome	Specific for Plesiomonas shigelloides	KAB7681413.1	LysR family transcriptional regulator
Gene family 745	core genome	Specific for Plesiomonas shigelloides	KAB7681418.1	AAA family ATPase
Gene family 746	core genome	Specific for Plesiomonas shigelloides	KAB7681441.1	hypothetical protein GBN23_05375
Gene family 747	core genome	Specific for Plesiomonas shigelloides	KAB7681443.1	hypothetical protein GBN23_05385
Gene family 748	core genome	Specific for Plesiomonas shigelloides	KAB7681446.1	hypothetical protein GBN23_05400
Gene family 749	core genome	Specific for Plesiomonas shigelloides	KAB7681451.1	hypothetical protein GBN23_05430
Gene family 750	core genome	Specific for Plesiomonas shigelloides	KAB7681460.1	hypothetical protein GBN23_05475
Gene family 751	core genome	Specific for Plesiomonas shigelloides	KAB7681534.1	Na/Pi cotransporter family protein, partial
Gene family 752	core genome	Specific for Plesiomonas shigelloides	KAB7681545.1	2-oxoglutarate dehydrogenase
Gene family 753	core genome	Specific for Plesiomonas shigelloides	KAB7681559.1	DUF3545 family protein
Gene family 754	core genome	Specific for Plesiomonas shigelloides	KAB7681638.1	efflux RND transporter periplasmic adaptor subunit
Gene family 755	core genome	Specific for Plesiomonas shigelloides	KAB7681741.1	hypothetical protein GBN23_04935
Gene family 756	core genome	Specific for Plesiomonas shigelloides	KAB7682769.1	DUF1656 domain-containing protein
Gene family 757	core genome	Specific for Plesiomonas shigelloides	KAB7682776.1	PilT/PilU family type 4a pilus ATPase
Gene family 758	core genome	Specific for Plesiomonas shigelloides	KAB7682781.1	DUF4426 domain-containing protein
Gene family 759	core genome	Specific for Plesiomonas shigelloides	KAB7682784.1	hypothetical protein GBN23_04870
Gene family 760	core genome	Specific for Plesiomonas shigelloides	KAB7683056.1	hypothetical protein GBN23_04090
Gene family 761	core genome	Specific for Plesiomonas shigelloides	KAB7683077.1	hypothetical protein GBN23_04200
Gene family 762	core genome	Specific for Plesiomonas shigelloides	KAB7683082.1	DUF2489 domain-containing protein
Gene family 763	core genome	Specific for Plesiomonas shigelloides	KAB7683098.1	hypothetical protein GBN23_04310
Gene family 764	core genome	Specific for Plesiomonas shigelloides	KAB7683100.1	hypothetical protein GBN23_04330
Gene family 765	core genome	Specific for Plesiomonas shigelloides	KAB7683108.1	cell envelope biogenesis protein OmpA
Gene family 766	core genome	Specific for Plesiomonas shigelloides	KAB7683118.1	diguanylate cyclase
Gene family 767	core genome	Specific for Plesiomonas shigelloides	KAB7684508.1	hypothetical protein GBN23_02495
Gene family 768	core genome	Specific for Plesiomonas shigelloides	KAB7684524.1	hypothetical protein GBN23_02585
Gene family 769	core genome	Specific for Plesiomonas shigelloides	KAB7684562.1	hypothetical protein GBN23_02790
Gene family 770	core genome	Specific for Plesiomonas shigelloides	KAB7684565.1	DUF2069 domain-containing protein
Gene family 771	core genome	Specific for Plesiomonas shigelloides	KAB7684685.1	LysM peptidoglycan-binding domain-containing protein
Gene family 772	core genome	Specific for Plesiomonas shigelloides	KAB7684832.1	hypothetical protein GBN23_00885
Gene family 773	core genome	Specific for Plesiomonas shigelloides	KAB7684833.1	type 4a pilus biogenesis protein PilO
Gene family 774	core genome	Specific for Plesiomonas shigelloides	KAB7684858.1	hypothetical protein GBN23_01020
Gene family 775	core genome	Specific for Plesiomonas shigelloides	KAB7684866.1	flagellar basal body-associated protein FliL
Gene family 776	core genome	Specific for Plesiomonas shigelloides	KAB7684882.1	DUF4145 domain-containing protein
Gene family 777	core genome	Specific for Plesiomonas shigelloides	KAB7684883.1	hypothetical protein GBN23_01175
Gene family 778	core genome	Specific for Plesiomonas shigelloides	KAB7684892.1	hypothetical protein GBN23_01220
Gene family 779	core genome	Specific for Plesiomonas shigelloides	KAB7684894.1	DUF3630 family protein
Gene family 780	core genome	Specific for Plesiomonas shigelloides	KAB7684968.1	hypothetical protein GBN23_01640
Gene family 781	core genome	Specific for Plesiomonas shigelloides	KAB7684970.1	hypothetical protein GBN23_01650
Gene family 782	strain specific gene	Specific for Plesiomonas shigelloides	PVU65600.1	GTP-binding protein HSR1
Gene family 783	strain specific gene	Specific for Plesiomonas shigelloides	KAB7675280.1	hypothetical protein GBN23_11765
Gene family 784	strain specific gene	Specific for Plesiomonas shigelloides	KAB7675284.1	DUF3265 domain-containing protein
Gene family 785	strain specific gene	Specific for Plesiomonas shigelloides	KAB7675761.1	hypothetical protein GBN23_11605
Gene family 786	strain specific gene	Specific for Plesiomonas shigelloides	KAB7676849.1	type VI secretion system ATPase TssH, partial
Gene family 787	strain specific gene	Specific for Plesiomonas shigelloides	KAB7677073.1	hypothetical protein GBN23_09860, partial
Gene family 788	strain specific gene	Specific for Plesiomonas shigelloides	KAB7677335.1	hypothetical protein GBN23_09715
Gene family 789	strain specific gene	Specific for Plesiomonas shigelloides	KAB7677355.1	hypothetical protein GBN23_09820
Gene family 790	strain specific gene	Specific for Plesiomonas shigelloides	KAB7677361.1	hypothetical protein GBN23_09850
Gene family 791	strain specific gene	Specific for Plesiomonas shigelloides	KAB7677364.1	hypothetical protein GBN23_09700
Gene family 792	strain specific gene	Specific for Plesiomonas shigelloides	KAB7679407.1	hypothetical protein GBN23_06940
Gene family 793	strain specific gene	Specific for Plesiomonas shigelloides	KAB7679595.1	hypothetical protein GBN23_06675
Gene family 794	strain specific gene	Specific for Plesiomonas shigelloides	KAB7679597.1	hypothetical protein GBN23_06685
Gene family 795	strain specific gene	Specific for Plesiomonas shigelloides	KAB7680086.1	hypothetical protein GBN23_06650
Gene family 796	strain specific gene	Specific for Plesiomonas shigelloides	KAB7680230.1	hypothetical protein GBN23_06545
Gene family 797	strain specific gene	Specific for Plesiomonas shigelloides	KAB7680420.1	hypothetical protein GBN23_06385
Gene family 798	strain specific gene	Specific for Plesiomonas shigelloides	KAB7680421.1	hypothetical protein GBN23_06390
Gene family 799	strain specific gene	Specific for Plesiomonas shigelloides	KAB7680422.1	hypothetical protein GBN23_06395
Gene family 800	strain specific gene	Specific for Plesiomonas shigelloides	KAB7681123.1	hypothetical protein GBN23_06365
Gene family 801	strain specific gene	Specific for Plesiomonas shigelloides	KAB7681124.1	hypothetical protein GBN23_06375
Gene family 802	strain specific gene	Specific for Plesiomonas shigelloides	KAB7681125.1	hypothetical protein GBN23_06380
Gene family 803	strain specific gene	Specific for Plesiomonas shigelloides	KAB7681180.1	hypothetical protein GBN23_06350
Gene family 804	strain specific gene	Specific for Plesiomonas shigelloides	KAB7681374.1	ImmA/IrrE family metallo-endopeptidase
Gene family 805	strain specific gene	Specific for Plesiomonas shigelloides	KAB7681375.1	hypothetical protein GBN23_06140
Gene family 806	strain specific gene	Specific for Plesiomonas shigelloides	KAB7683129.1	hypothetical protein GBN23_03655
Gene family 807	strain specific gene	Specific for Plesiomonas shigelloides	KAB7683130.1	hypothetical protein GBN23_03665
Gene family 808	strain specific gene	Specific for Plesiomonas shigelloides	KAB7683131.1	hypothetical protein GBN23_03645
Gene family 809	strain specific gene	Specific for Plesiomonas shigelloides	KAB7683159.1	hypothetical protein GBN23_02980
Gene family 810	strain specific gene	Specific for Plesiomonas shigelloides	KAB7683161.1	hypothetical protein GBN23_02995
Gene family 811	strain specific gene	Specific for Plesiomonas shigelloides	KAB7684425.1	hypothetical protein GBN23_02835
Gene family 812	strain specific gene	Specific for Plesiomonas shigelloides	KAB7684441.1	hypothetical protein GBN23_02915
Gene family 813	strain specific gene	Specific for Plesiomonas shigelloides	KAB7684630.1	hypothetical protein GBN23_02430
Gene family 814	strain specific gene	Specific for Plesiomonas shigelloides	KAB7685364.1	hypothetical protein GBN23_00645
Gene family 815	strain specific gene	Specific for Plesiomonas shigelloides	KAB7685423.1	hypothetical protein GBN23_00010
Gene family 816	strain specific gene	Specific for Plesiomonas shigelloides	KAB7653190.1	hypothetical protein GBN14_15260
Gene family 817	strain specific gene	Specific for Plesiomonas shigelloides	KAB7653192.1	hypothetical protein GBN14_15270
Gene family 818	strain specific gene	Specific for Plesiomonas shigelloides	KAB7653391.1	hypothetical protein GBN14_14980
Gene family 819	strain specific gene	Specific for Plesiomonas shigelloides	KAB7653427.1	hypothetical protein GBN14_14965
Gene family 820	strain specific gene	Specific for Plesiomonas shigelloides	KAB7654257.1	hypothetical protein GBN14_13070
Gene family 821	strain specific gene	Specific for Plesiomonas shigelloides	KAB7654430.1	hypothetical protein GBN14_12875
Gene family 822	strain specific gene	Specific for Plesiomonas shigelloides	KAB7654894.1	hypothetical protein GBN14_11900
Gene family 823	strain specific gene	Specific for Plesiomonas shigelloides	KAB7657169.1	hypothetical protein GBN14_07330
Gene family 824	strain specific gene	Specific for Plesiomonas shigelloides	KAB7657170.1	restriction endonuclease
Gene family 825	strain specific gene	Specific for Plesiomonas shigelloides	KAB7660141.1	hypothetical protein GBN14_03595
Gene family 826	strain specific gene	Specific for Plesiomonas shigelloides	KAB7660169.1	hypothetical protein GBN14_03500
Gene family 827	strain specific gene	Specific for Plesiomonas shigelloides	KAB7660176.1	hypothetical protein GBN14_03540
Gene family 828	strain specific gene	Specific for Plesiomonas shigelloides	KAB7661278.1	hypothetical protein GBN14_00850
Gene family 829	strain specific gene	Specific for Plesiomonas shigelloides	KAB7685092.1	hypothetical protein GBN28_16290
Gene family 830	strain specific gene	Specific for Plesiomonas shigelloides	KAB7685151.1	hypothetical protein GBN28_16620
Gene family 831	strain specific gene	Specific for Plesiomonas shigelloides	KAB7687393.1	alpha/beta fold hydrolase
Gene family 832	strain specific gene	Specific for Plesiomonas shigelloides	KAB7687394.1	hypothetical protein GBN28_11955
Gene family 833	strain specific gene	Specific for Plesiomonas shigelloides	KAB7687395.1	hypothetical protein GBN28_11960
Gene family 834	strain specific gene	Specific for Plesiomonas shigelloides	KAB7690236.1	hypothetical protein GBN28_06070
Gene family 835	strain specific gene	Specific for Plesiomonas shigelloides	KAB7690237.1	hypothetical protein GBN28_06075
Gene family 836	strain specific gene	Specific for Plesiomonas shigelloides	KAB7690238.1	hypothetical protein GBN28_06080
Gene family 837	strain specific gene	Specific for Plesiomonas shigelloides	KAB7690239.1	DUF2971 domain-containing protein
Gene family 838	strain specific gene	Specific for Plesiomonas shigelloides	KAB7690358.1	hypothetical protein GBN28_06020
Gene family 839	strain specific gene	Specific for Plesiomonas shigelloides	KAB7690523.1	hypothetical protein GBN28_05980
Gene family 840	strain specific gene	Specific for Plesiomonas shigelloides	KAB7690713.1	hypothetical protein GBN28_05875
Gene family 841	strain specific gene	Specific for Plesiomonas shigelloides	KAB7690718.1	hypothetical protein GBN28_05900
Gene family 842	strain specific gene	Specific for Plesiomonas shigelloides	KAB7690721.1	hypothetical protein GBN28_05915
Gene family 843	strain specific gene	Specific for Plesiomonas shigelloides	KAB7690722.1	DUF3265 domain-containing protein
Gene family 844	strain specific gene	Specific for Plesiomonas shigelloides	KAB7691836.1	hypothetical protein GBN28_03435
Gene family 845	strain specific gene	Specific for Plesiomonas shigelloides	KAB7691839.1	GIY-YIG nuclease family protein
Gene family 846	strain specific gene	Specific for Plesiomonas shigelloides	KAB7692124.1	hypothetical protein GBN28_02840
Gene family 847	strain specific gene	Specific for Plesiomonas shigelloides	KAB7692386.1	acetylglutamate kinase, partial
Gene family 848	strain specific gene	Specific for Plesiomonas shigelloides	KAB7692878.1	hypothetical protein GBN28_01460
Gene family 849	strain specific gene	Specific for Plesiomonas shigelloides	KAB7693115.1	hypothetical protein GBN28_01430
Gene family 850	strain specific gene	Specific for Plesiomonas shigelloides	KAB7693116.1	plasmid recombination enzyme
Gene family 851	strain specific gene	Specific for Plesiomonas shigelloides	KAB7693136.1	hypothetical protein GBN28_01345
Gene family 852	strain specific gene	Specific for Plesiomonas shigelloides	KAB7660446.1	hypothetical protein GBN25_16485
Gene family 853	strain specific gene	Specific for Plesiomonas shigelloides	KAB7660549.1	hypothetical protein GBN25_16450
Gene family 854	strain specific gene	Specific for Plesiomonas shigelloides	KAB7661234.1	hypothetical protein GBN25_15135
Gene family 855	strain specific gene	Specific for Plesiomonas shigelloides	KAB7661337.1	hypothetical protein GBN25_15095
Gene family 856	strain specific gene	Specific for Plesiomonas shigelloides	KAB7661717.1	hypothetical protein GBN25_14195
Gene family 857	strain specific gene	Specific for Plesiomonas shigelloides	KAB7661718.1	hypothetical protein GBN25_14200
Gene family 858	strain specific gene	Specific for Plesiomonas shigelloides	KAB7661759.1	hypothetical protein GBN25_14425
Gene family 859	strain specific gene	Specific for Plesiomonas shigelloides	KAB7661905.1	hypothetical protein GBN25_13935
Gene family 860	strain specific gene	Specific for Plesiomonas shigelloides	KAB7662248.1	hypothetical protein GBN25_12590
Gene family 861	strain specific gene	Specific for Plesiomonas shigelloides	KAB7662249.1	hypothetical protein GBN25_12595
Gene family 862	strain specific gene	Specific for Plesiomonas shigelloides	KAB7662250.1	hypothetical protein GBN25_12600
Gene family 863	strain specific gene	Specific for Plesiomonas shigelloides	KAB7663388.1	hypothetical protein GBN25_10230
Gene family 864	strain specific gene	Specific for Plesiomonas shigelloides	KAB7663877.1	hypothetical protein GBN25_09315
Gene family 865	strain specific gene	Specific for Plesiomonas shigelloides	KAB7663879.1	hypothetical protein GBN25_09325
Gene family 866	strain specific gene	Specific for Plesiomonas shigelloides	KAB7663881.1	hypothetical protein GBN25_09335
Gene family 867	strain specific gene	Specific for Plesiomonas shigelloides	KAB7663903.1	hypothetical protein GBN25_09265
Gene family 868	strain specific gene	Specific for Plesiomonas shigelloides	KAB7664143.1	hypothetical protein GBN25_09190
Gene family 869	strain specific gene	Specific for Plesiomonas shigelloides	KAB7664651.1	HAD-IIA family hydrolase
Gene family 870	strain specific gene	Specific for Plesiomonas shigelloides	KAB7664654.1	hypothetical protein GBN25_08425
Gene family 871	strain specific gene	Specific for Plesiomonas shigelloides	KAB7664972.1	hypothetical protein GBN25_07630
Gene family 872	strain specific gene	Specific for Plesiomonas shigelloides	KAB7664973.1	hypothetical protein GBN25_07635
Gene family 873	strain specific gene	Specific for Plesiomonas shigelloides	KAB7665017.1	hypothetical protein GBN25_07600
Gene family 874	strain specific gene	Specific for Plesiomonas shigelloides	KAB7665018.1	DUF3883 domain-containing protein
Gene family 875	strain specific gene	Specific for Plesiomonas shigelloides	KAB7665064.1	hypothetical protein GBN25_07580
Gene family 876	strain specific gene	Specific for Plesiomonas shigelloides	KAB7665069.1	hypothetical protein GBN25_07560
Gene family 877	strain specific gene	Specific for Plesiomonas shigelloides	KAB7665111.1	hypothetical protein GBN25_07520
Gene family 878	strain specific gene	Specific for Plesiomonas shigelloides	KAB7665113.1	hypothetical protein GBN25_07525
Gene family 879	strain specific gene	Specific for Plesiomonas shigelloides	KAB7665966.1	hypothetical protein GBN25_05640
Gene family 880	strain specific gene	Specific for Plesiomonas shigelloides	KAB7666343.1	hypothetical protein GBN25_04785
Gene family 881	strain specific gene	Specific for Plesiomonas shigelloides	KAB7666997.1	hypothetical protein GBN25_04490
Gene family 882	strain specific gene	Specific for Plesiomonas shigelloides	KAB7667686.1	hypothetical protein GBN25_03680
Gene family 883	strain specific gene	Specific for Plesiomonas shigelloides	KAB7668787.1	hypothetical protein GBN25_03005
Gene family 884	strain specific gene	Specific for Plesiomonas shigelloides	KAB7668789.1	DUF2971 domain-containing protein
Gene family 885	strain specific gene	Specific for Plesiomonas shigelloides	KAB7668973.1	hypothetical protein GBN25_02990
Gene family 886	strain specific gene	Specific for Plesiomonas shigelloides	KAB7669201.1	hypothetical protein GBN25_02905
Gene family 887	strain specific gene	Specific for Plesiomonas shigelloides	KAB7669205.1	hypothetical protein GBN25_02925
Gene family 888	strain specific gene	Specific for Plesiomonas shigelloides	KAB7685797.1	hypothetical protein GBN24_16775
Gene family 889	strain specific gene	Specific for Plesiomonas shigelloides	KAB7685802.1	hypothetical protein GBN24_16750
Gene family 890	strain specific gene	Specific for Plesiomonas shigelloides	KAB7685803.1	hypothetical protein GBN24_16760
Gene family 891	strain specific gene	Specific for Plesiomonas shigelloides	KAB7685806.1	hypothetical protein GBN24_16755
Gene family 892	strain specific gene	Specific for Plesiomonas shigelloides	KAB7685807.1	hypothetical protein GBN24_16705
Gene family 893	strain specific gene	Specific for Plesiomonas shigelloides	KAB7687557.1	hypothetical protein GBN24_14565
Gene family 894	strain specific gene	Specific for Plesiomonas shigelloides	KAB7687675.1	hypothetical protein GBN24_14275
Gene family 895	strain specific gene	Specific for Plesiomonas shigelloides	KAB7687680.1	hypothetical protein GBN24_14305
Gene family 896	strain specific gene	Specific for Plesiomonas shigelloides	KAB7687681.1	hypothetical protein GBN24_14310
Gene family 897	strain specific gene	Specific for Plesiomonas shigelloides	KAB7687682.1	hypothetical protein GBN24_14315
Gene family 898	strain specific gene	Specific for Plesiomonas shigelloides	KAB7687908.1	hypothetical protein GBN24_13675
Gene family 899	strain specific gene	Specific for Plesiomonas shigelloides	KAB7687909.1	aegerolysin
Gene family 900	strain specific gene	Specific for Plesiomonas shigelloides	KAB7687928.1	hypothetical protein GBN24_13780
Gene family 901	strain specific gene	Specific for Plesiomonas shigelloides	KAB7688460.1	hypothetical protein GBN24_12545
Gene family 902	strain specific gene	Specific for Plesiomonas shigelloides	KAB7688464.1	hypothetical protein GBN24_12570
Gene family 903	strain specific gene	Specific for Plesiomonas shigelloides	KAB7688991.1	hypothetical protein GBN24_11975
Gene family 904	strain specific gene	Specific for Plesiomonas shigelloides	KAB7688992.1	hypothetical protein GBN24_11980
Gene family 905	strain specific gene	Specific for Plesiomonas shigelloides	KAB7689049.1	hypothetical protein GBN24_11950
Gene family 906	strain specific gene	Specific for Plesiomonas shigelloides	KAB7690410.1	glycosyltransferase
Gene family 907	strain specific gene	Specific for Plesiomonas shigelloides	KAB7690707.1	hypothetical protein GBN24_08000
Gene family 908	strain specific gene	Specific for Plesiomonas shigelloides	KAB7690711.1	hypothetical protein GBN24_08020
Gene family 909	strain specific gene	Specific for Plesiomonas shigelloides	KAB7690728.1	restriction endonuclease
Gene family 910	strain specific gene	Specific for Plesiomonas shigelloides	KAB7690740.1	hypothetical protein GBN24_07980
Gene family 911	strain specific gene	Specific for Plesiomonas shigelloides	KAB7690748.1	hypothetical protein GBN24_07945
Gene family 912	strain specific gene	Specific for Plesiomonas shigelloides	KAB7690750.1	hypothetical protein GBN24_07955
Gene family 913	strain specific gene	Specific for Plesiomonas shigelloides	KAB7690751.1	hypothetical protein GBN24_07960
Gene family 914	strain specific gene	Specific for Plesiomonas shigelloides	KAB7690888.1	DUF3800 domain-containing protein
Gene family 915	strain specific gene	Specific for Plesiomonas shigelloides	KAB7690898.1	hypothetical protein GBN24_07895
Gene family 916	strain specific gene	Specific for Plesiomonas shigelloides	KAB7691076.1	hypothetical protein GBN24_07830
Gene family 917	strain specific gene	Specific for Plesiomonas shigelloides	KAB7691268.1	DUF922 domain-containing protein
Gene family 918	strain specific gene	Specific for Plesiomonas shigelloides	KAB7691659.1	hypothetical protein GBN24_06800
Gene family 919	strain specific gene	Specific for Plesiomonas shigelloides	KAB7691794.1	hypothetical protein GBN24_06765
Gene family 920	strain specific gene	Specific for Plesiomonas shigelloides	KAB7692059.1	hypothetical protein GBN24_06670
Gene family 921	strain specific gene	Specific for Plesiomonas shigelloides	KAB7692062.1	hypothetical protein GBN24_06685
Gene family 922	strain specific gene	Specific for Plesiomonas shigelloides	KAB7692175.1	fructose-bisphosphatase class II, partial
Gene family 923	strain specific gene	Specific for Plesiomonas shigelloides	KAB7692484.1	hypothetical protein GBN24_05880
Gene family 924	strain specific gene	Specific for Plesiomonas shigelloides	KAB7692764.1	GntP family permease, partial
Gene family 925	strain specific gene	Specific for Plesiomonas shigelloides	KAB7693120.1	hypothetical protein GBN24_04305
Gene family 926	strain specific gene	Specific for Plesiomonas shigelloides	KAB7693158.1	hypothetical protein GBN24_04290
Gene family 927	strain specific gene	Specific for Plesiomonas shigelloides	KAB7693159.1	hypothetical protein GBN24_04295
Gene family 928	strain specific gene	Specific for Plesiomonas shigelloides	KAB7693160.1	hypothetical protein GBN24_04300
Gene family 929	strain specific gene	Specific for Plesiomonas shigelloides	KAB7693221.1	hypothetical protein GBN24_04050
Gene family 930	strain specific gene	Specific for Plesiomonas shigelloides	KAB7693222.1	hypothetical protein GBN24_04055
Gene family 931	strain specific gene	Specific for Plesiomonas shigelloides	KAB7693373.1	hypothetical protein GBN24_03895
Gene family 932	strain specific gene	Specific for Plesiomonas shigelloides	KAB7693751.1	hypothetical protein GBN24_03825
Gene family 933	strain specific gene	Specific for Plesiomonas shigelloides	KAB7693757.1	hypothetical protein GBN24_03865
Gene family 934	strain specific gene	Specific for Plesiomonas shigelloides	KAB7694289.1	hypothetical protein GBN33_16625
Gene family 935	strain specific gene	Specific for Plesiomonas shigelloides	KAB7694292.1	hypothetical protein GBN33_16640
Gene family 936	strain specific gene	Specific for Plesiomonas shigelloides	KAB7694293.1	hypothetical protein GBN33_16645
Gene family 937	strain specific gene	Specific for Plesiomonas shigelloides	KAB7694820.1	hypothetical protein GBN33_16060
Gene family 938	strain specific gene	Specific for Plesiomonas shigelloides	KAB7695224.1	hypothetical protein GBN33_15725
Gene family 939	strain specific gene	Specific for Plesiomonas shigelloides	KAB7695750.1	hypothetical protein GBN33_15395
Gene family 940	strain specific gene	Specific for Plesiomonas shigelloides	KAB7696317.1	hypothetical protein GBN33_13660
Gene family 941	strain specific gene	Specific for Plesiomonas shigelloides	KAB7696318.1	hypothetical protein GBN33_13665
Gene family 942	strain specific gene	Specific for Plesiomonas shigelloides	KAB7696323.1	hypothetical protein GBN33_13700
Gene family 943	strain specific gene	Specific for Plesiomonas shigelloides	KAB7696328.1	hypothetical protein GBN33_13735
Gene family 944	strain specific gene	Specific for Plesiomonas shigelloides	KAB7699762.1	oligosaccharide repeat unit polymerase
Gene family 945	strain specific gene	Specific for Plesiomonas shigelloides	KAB7699812.1	heterocycloanthracin/sonorensin family bacteriocin, partial
Gene family 946	strain specific gene	Specific for Plesiomonas shigelloides	KAB7700271.1	Xaa-Pro dipeptidase, partial
Gene family 947	strain specific gene	Specific for Plesiomonas shigelloides	KAB7700398.1	hypothetical protein GBN33_05450
Gene family 948	strain specific gene	Specific for Plesiomonas shigelloides	KAB7700399.1	hypothetical protein GBN33_05455
Gene family 949	strain specific gene	Specific for Plesiomonas shigelloides	KAB7702087.1	hypothetical protein GBN33_03160
Gene family 950	strain specific gene	Specific for Plesiomonas shigelloides	KAB7702091.1	hypothetical protein GBN33_03045
Gene family 951	strain specific gene	Specific for Plesiomonas shigelloides	KAB7702102.1	hypothetical protein GBN33_03105
Gene family 952	strain specific gene	Specific for Plesiomonas shigelloides	KAB7702105.1	hypothetical protein GBN33_03120
Gene family 953	strain specific gene	Specific for Plesiomonas shigelloides	KAB7702107.1	hypothetical protein GBN33_03130
Gene family 954	strain specific gene	Specific for Plesiomonas shigelloides	KAB7702115.1	hypothetical protein GBN33_02965
Gene family 955	strain specific gene	Specific for Plesiomonas shigelloides	KAB7702116.1	hypothetical protein GBN33_02970
Gene family 956	strain specific gene	Specific for Plesiomonas shigelloides	KAB7702117.1	hypothetical protein GBN33_02975
Gene family 957	strain specific gene	Specific for Plesiomonas shigelloides	KAB7702118.1	hypothetical protein GBN33_02980
Gene family 958	strain specific gene	Specific for Plesiomonas shigelloides	KAB7703045.1	HAD-IIB family hydrolase
Gene family 959	strain specific gene	Specific for Plesiomonas shigelloides	KAB7703051.1	hypothetical protein GBN33_01445
Gene family 960	strain specific gene	Specific for Plesiomonas shigelloides	KAB7703671.1	hypothetical protein GBN33_00195
Gene family 961	strain specific gene	Specific for Plesiomonas shigelloides	KAB7703672.1	hypothetical protein GBN33_00200
Gene family 962	strain specific gene	Specific for Plesiomonas shigelloides	KAB7703680.1	hypothetical protein GBN33_00025
Gene family 963	strain specific gene	Specific for Plesiomonas shigelloides	KAB7703681.1	hypothetical protein GBN33_00030
Gene family 964	strain specific gene	Specific for Plesiomonas shigelloides	KAB7703682.1	hypothetical protein GBN33_00035
Gene family 965	strain specific gene	Specific for Plesiomonas shigelloides	KAB7703685.1	hypothetical protein GBN33_00050
Gene family 966	strain specific gene	Specific for Plesiomonas shigelloides	KAB7672267.1	IS110 family transposase, partial
Gene family 967	strain specific gene	Specific for Plesiomonas shigelloides	KAB7672275.1	hypothetical protein GBN16_16425
Gene family 968	strain specific gene	Specific for Plesiomonas shigelloides	KAB7674903.1	tyrosine-type recombinase/integrase
Gene family 969	strain specific gene	Specific for Plesiomonas shigelloides	KAB7674904.1	DNA-binding protein
Gene family 970	strain specific gene	Specific for Plesiomonas shigelloides	KAB7674906.1	hypothetical protein GBN16_11825
Gene family 971	strain specific gene	Specific for Plesiomonas shigelloides	KAB7675544.1	oligosaccharide repeat unit polymerase
Gene family 972	strain specific gene	Specific for Plesiomonas shigelloides	KAB7675547.1	perosamine synthetase-related protein
Gene family 973	strain specific gene	Specific for Plesiomonas shigelloides	KAB7675662.1	nucleotidyltransferase
Gene family 974	strain specific gene	Specific for Plesiomonas shigelloides	KAB7675663.1	hypothetical protein GBN16_10070
Gene family 975	strain specific gene	Specific for Plesiomonas shigelloides	KAB7675768.1	hypothetical protein GBN16_09190
Gene family 976	strain specific gene	Specific for Plesiomonas shigelloides	KAB7676158.1	hypothetical protein GBN16_08650
Gene family 977	strain specific gene	Specific for Plesiomonas shigelloides	KAB7676159.1	hypothetical protein GBN16_08655
Gene family 978	strain specific gene	Specific for Plesiomonas shigelloides	KAB7676545.1	DUF4325 domain-containing protein
Gene family 979	strain specific gene	Specific for Plesiomonas shigelloides	KAB7676546.1	hypothetical protein GBN16_08175
Gene family 980	strain specific gene	Specific for Plesiomonas shigelloides	KAB7676703.1	UDP-N-acetylmuramate:L-alanyl-gamma-D-glutamyl-meso-diaminopimelate ligase, partial
Gene family 981	strain specific gene	Specific for Plesiomonas shigelloides	KAB7676762.1	hypothetical protein GBN16_07715, partial
Gene family 982	strain specific gene	Specific for Plesiomonas shigelloides	KAB7678715.1	hypothetical protein GBN16_05500
Gene family 983	strain specific gene	Specific for Plesiomonas shigelloides	KAB7678716.1	hypothetical protein GBN16_05505
Gene family 984	strain specific gene	Specific for Plesiomonas shigelloides	KAB7681696.1	hypothetical protein GBN16_00785
Gene family 985	strain specific gene	Specific for Plesiomonas shigelloides	KAB7681707.1	hypothetical protein GBN16_00840
Gene family 986	strain specific gene	Specific for Plesiomonas shigelloides	KAB7681713.1	hypothetical protein GBN16_00870
Gene family 987	strain specific gene	Specific for Plesiomonas shigelloides	KAB7682801.1	hypothetical protein GBN16_00125
Gene family 988	strain specific gene	Specific for Plesiomonas shigelloides	KAB7685836.1	hypothetical protein GBN20_12555
Gene family 989	strain specific gene	Specific for Plesiomonas shigelloides	KAB7687132.1	hypothetical protein GBN20_10565
Gene family 990	strain specific gene	Specific for Plesiomonas shigelloides	KAB7687687.1	hypothetical protein GBN20_09850
Gene family 991	strain specific gene	Specific for Plesiomonas shigelloides	KAB7687722.1	hypothetical protein GBN20_09835
Gene family 992	strain specific gene	Specific for Plesiomonas shigelloides	KAB7688967.1	hypothetical protein GBN20_08035
Gene family 993	strain specific gene	Specific for Plesiomonas shigelloides	KAB7688999.1	hypothetical protein GBN20_08020
Gene family 994	strain specific gene	Specific for Plesiomonas shigelloides	KAB7689505.1	hypothetical protein GBN20_07640
Gene family 995	strain specific gene	Specific for Plesiomonas shigelloides	KAB7690741.1	hypothetical protein GBN20_04985
Gene family 996	strain specific gene	Specific for Plesiomonas shigelloides	KAB7690742.1	hypothetical protein GBN20_04980
Gene family 997	strain specific gene	Specific for Plesiomonas shigelloides	KAB7690752.1	hypothetical protein GBN20_04950
Gene family 998	strain specific gene	Specific for Plesiomonas shigelloides	KAB7690884.1	hypothetical protein GBN20_04940
Gene family 999	strain specific gene	Specific for Plesiomonas shigelloides	KAB7690885.1	hypothetical protein GBN20_04945
Gene family 1000	strain specific gene	Specific for Plesiomonas shigelloides	KAB7691017.1	hypothetical protein GBN20_04875
Gene family 1001	strain specific gene	Specific for Plesiomonas shigelloides	KAB7691018.1	AbiV family abortive infection protein
Gene family 1002	strain specific gene	Specific for Plesiomonas shigelloides	KAB7691019.1	hypothetical protein GBN20_04885
Gene family 1003	strain specific gene	Specific for Plesiomonas shigelloides	KAB7692200.1	hypothetical protein GBN20_02315
Gene family 1004	strain specific gene	Specific for Plesiomonas shigelloides	KAB7692226.1	hypothetical protein GBN20_02280
Gene family 1005	strain specific gene	Specific for Plesiomonas shigelloides	KAB7692229.1	hypothetical protein GBN20_02295
Gene family 1006	strain specific gene	Specific for Plesiomonas shigelloides	KAB7692459.1	GNAT family N-acetyltransferase
Gene family 1007	strain specific gene	Specific for Plesiomonas shigelloides	KAB7692460.1	hypothetical protein GBN20_01990
Gene family 1008	strain specific gene	Specific for Plesiomonas shigelloides	KAB7693117.1	hypothetical protein GBN20_00930
Gene family 1009	strain specific gene	Specific for Plesiomonas shigelloides	KAB7693118.1	winged helix-turn-helix transcriptional regulator
Gene family 1010	strain specific gene	Specific for Plesiomonas shigelloides	KAB7693119.1	hypothetical protein GBN20_00940
Gene family 1011	strain specific gene	Specific for Plesiomonas shigelloides	KAB7693165.1	N-acetyltransferase
Gene family 1012	strain specific gene	Specific for Plesiomonas shigelloides	KAB7693166.1	ASCH domain-containing protein
Gene family 1013	strain specific gene	Specific for Plesiomonas shigelloides	KAB7693167.1	hypothetical protein GBN20_00820
Gene family 1014	strain specific gene	Specific for Plesiomonas shigelloides	KAB7693168.1	hypothetical protein GBN20_00830
Gene family 1015	strain specific gene	Specific for Plesiomonas shigelloides	KAB7693346.1	histidine kinase
Gene family 1016	strain specific gene	Specific for Plesiomonas shigelloides	KAB7663990.1	hypothetical protein GBN18_14565
Gene family 1017	strain specific gene	Specific for Plesiomonas shigelloides	KAB7664451.1	hypothetical protein GBN18_13490
Gene family 1018	strain specific gene	Specific for Plesiomonas shigelloides	KAB7664452.1	glycosyltransferase
Gene family 1019	strain specific gene	Specific for Plesiomonas shigelloides	KAB7664456.1	transposase
Gene family 1020	strain specific gene	Specific for Plesiomonas shigelloides	KAB7665198.1	hypothetical protein GBN18_12585
Gene family 1021	strain specific gene	Specific for Plesiomonas shigelloides	KAB7665199.1	TIGR03086 family protein, partial
Gene family 1022	strain specific gene	Specific for Plesiomonas shigelloides	KAB7665408.1	hypothetical protein GBN18_12565
Gene family 1023	strain specific gene	Specific for Plesiomonas shigelloides	KAB7666272.1	Replication protein, partial
Gene family 1024	strain specific gene	Specific for Plesiomonas shigelloides	KAB7667068.1	hypothetical protein GBN18_10905
Gene family 1025	strain specific gene	Specific for Plesiomonas shigelloides	KAB7667356.1	hypothetical protein GBN18_10590
Gene family 1026	strain specific gene	Specific for Plesiomonas shigelloides	KAB7667808.1	hypothetical protein GBN18_08800
Gene family 1027	strain specific gene	Specific for Plesiomonas shigelloides	KAB7668125.1	hypothetical protein GBN18_08010
Gene family 1028	strain specific gene	Specific for Plesiomonas shigelloides	KAB7669752.1	hypothetical protein GBN18_06155
Gene family 1029	strain specific gene	Specific for Plesiomonas shigelloides	KAB7669753.1	hypothetical protein GBN18_06160
Gene family 1030	strain specific gene	Specific for Plesiomonas shigelloides	KAB7670172.1	hypothetical protein GBN18_04040
Gene family 1031	strain specific gene	Specific for Plesiomonas shigelloides	KAB7670173.1	restriction endonuclease subunit S
Gene family 1032	strain specific gene	Specific for Plesiomonas shigelloides	KAB7670175.1	hypothetical protein GBN18_04055
Gene family 1033	strain specific gene	Specific for Plesiomonas shigelloides	KAB7670456.1	hypothetical protein GBN18_03965
Gene family 1034	strain specific gene	Specific for Plesiomonas shigelloides	KAB7671915.1	hypothetical protein GBN18_01175
Gene family 1035	strain specific gene	Specific for Plesiomonas shigelloides	KAB7671979.1	hypothetical protein GBN18_01520
Gene family 1036	strain specific gene	Specific for Plesiomonas shigelloides	KAB7672702.1	hypothetical protein GBN18_00240
Gene family 1037	strain specific gene	Specific for Plesiomonas shigelloides	KAB7672709.1	hypothetical protein GBN18_00280
Gene family 1038	strain specific gene	Specific for Plesiomonas shigelloides	KAB7672710.1	hypothetical protein GBN18_00285
Gene family 1039	strain specific gene	Specific for Plesiomonas shigelloides	KAB7672712.1	hypothetical protein GBN18_00295
Gene family 1040	strain specific gene	Specific for Plesiomonas shigelloides	KAB7704569.1	AAA family ATPase, partial
Gene family 1041	strain specific gene	Specific for Plesiomonas shigelloides	KAB7704652.1	hypothetical protein GBN32_17425
Gene family 1042	strain specific gene	Specific for Plesiomonas shigelloides	KAB7704653.1	hypothetical protein GBN32_17430
Gene family 1043	strain specific gene	Specific for Plesiomonas shigelloides	KAB7704851.1	AAA family ATPase
Gene family 1044	strain specific gene	Specific for Plesiomonas shigelloides	KAB7704852.1	hypothetical protein GBN32_17335
Gene family 1045	strain specific gene	Specific for Plesiomonas shigelloides	KAB7704853.1	DUF4297 domain-containing protein
Gene family 1046	strain specific gene	Specific for Plesiomonas shigelloides	KAB7704872.1	hypothetical protein GBN32_17270
Gene family 1047	strain specific gene	Specific for Plesiomonas shigelloides	KAB7705481.1	hypothetical protein GBN32_16125
Gene family 1048	strain specific gene	Specific for Plesiomonas shigelloides	KAB7706404.1	hypothetical protein GBN32_14990
Gene family 1049	strain specific gene	Specific for Plesiomonas shigelloides	KAB7707307.1	hypothetical protein GBN32_14130
Gene family 1050	strain specific gene	Specific for Plesiomonas shigelloides	KAB7707308.1	hypothetical protein GBN32_14135
Gene family 1051	strain specific gene	Specific for Plesiomonas shigelloides	KAB7707337.1	hypothetical protein GBN32_14110
Gene family 1052	strain specific gene	Specific for Plesiomonas shigelloides	KAB7707663.1	hypothetical protein GBN32_14085
Gene family 1053	strain specific gene	Specific for Plesiomonas shigelloides	KAB7707664.1	hypothetical protein GBN32_14090
Gene family 1054	strain specific gene	Specific for Plesiomonas shigelloides	KAB7707665.1	DUF3265 domain-containing protein
Gene family 1055	strain specific gene	Specific for Plesiomonas shigelloides	KAB7707696.1	hypothetical protein GBN32_14065
Gene family 1056	strain specific gene	Specific for Plesiomonas shigelloides	KAB7707700.1	hypothetical protein GBN32_14050
Gene family 1057	strain specific gene	Specific for Plesiomonas shigelloides	KAB7707728.1	hypothetical protein GBN32_14045
Gene family 1058	strain specific gene	Specific for Plesiomonas shigelloides	KAB7709315.1	thiazole synthase, partial
Gene family 1059	strain specific gene	Specific for Plesiomonas shigelloides	KAB7709678.1	hypothetical protein GBN32_12310
Gene family 1060	strain specific gene	Specific for Plesiomonas shigelloides	KAB7709825.1	hypothetical protein GBN32_12015, partial
Gene family 1061	strain specific gene	Specific for Plesiomonas shigelloides	KAB7709826.1	hypothetical protein GBN32_12020
Gene family 1062	strain specific gene	Specific for Plesiomonas shigelloides	KAB7709828.1	hypothetical protein GBN32_12005
Gene family 1063	strain specific gene	Specific for Plesiomonas shigelloides	KAB7709829.1	hypothetical protein GBN32_12010
Gene family 1064	strain specific gene	Specific for Plesiomonas shigelloides	KAB7709932.1	hypothetical protein GBN32_11830, partial
Gene family 1065	strain specific gene	Specific for Plesiomonas shigelloides	KAB7710341.1	hypothetical protein GBN32_10805
Gene family 1066	strain specific gene	Specific for Plesiomonas shigelloides	KAB7710345.1	hypothetical protein GBN32_10795
Gene family 1067	strain specific gene	Specific for Plesiomonas shigelloides	KAB7710346.1	hypothetical protein GBN32_10800
Gene family 1068	strain specific gene	Specific for Plesiomonas shigelloides	KAB7710699.1	hypothetical protein GBN32_10340
Gene family 1069	strain specific gene	Specific for Plesiomonas shigelloides	KAB7710965.1	hemagglutinin
Gene family 1070	strain specific gene	Specific for Plesiomonas shigelloides	KAB7711019.1	hypothetical protein GBN32_09855
Gene family 1071	strain specific gene	Specific for Plesiomonas shigelloides	KAB7711023.1	hypothetical protein GBN32_09875
Gene family 1072	strain specific gene	Specific for Plesiomonas shigelloides	KAB7711035.1	hypothetical protein GBN32_09845
Gene family 1073	strain specific gene	Specific for Plesiomonas shigelloides	KAB7711055.1	DUF4435 domain-containing protein
Gene family 1074	strain specific gene	Specific for Plesiomonas shigelloides	KAB7711217.1	hypothetical protein GBN32_09720
Gene family 1075	strain specific gene	Specific for Plesiomonas shigelloides	KAB7711220.1	hypothetical protein GBN32_09735
Gene family 1076	strain specific gene	Specific for Plesiomonas shigelloides	KAB7711423.1	DUF444 family protein, partial
Gene family 1077	strain specific gene	Specific for Plesiomonas shigelloides	KAB7712787.1	sporadically distributed protein, TIGR04141 family
Gene family 1078	strain specific gene	Specific for Plesiomonas shigelloides	KAB7713206.1	hypothetical protein GBN32_05600
Gene family 1079	strain specific gene	Specific for Plesiomonas shigelloides	KAB7714002.1	hypothetical protein GBN32_03585
Gene family 1080	strain specific gene	Specific for Plesiomonas shigelloides	KAB7714102.1	DUF2357 domain-containing protein
Gene family 1081	strain specific gene	Specific for Plesiomonas shigelloides	KAB7714392.1	hypothetical protein GBN32_02620
Gene family 1082	strain specific gene	Specific for Plesiomonas shigelloides	KAB7714399.1	hypothetical protein GBN32_02660
Gene family 1083	strain specific gene	Specific for Plesiomonas shigelloides	KAB7714786.1	hypothetical protein GBN32_01990
Gene family 1084	strain specific gene	Specific for Plesiomonas shigelloides	KAB7714801.1	hypothetical protein GBN32_01980
Gene family 1085	strain specific gene	Specific for Plesiomonas shigelloides	KAB7714913.1	hypothetical protein GBN32_01875
Gene family 1086	strain specific gene	Specific for Plesiomonas shigelloides	KAB7715119.1	conjugal transfer protein TraD
Gene family 1087	strain specific gene	Specific for Plesiomonas shigelloides	KAB7715122.1	conjugal transfer protein TraA
Gene family 1088	strain specific gene	Specific for Plesiomonas shigelloides	KAB7715128.1	hypothetical protein GBN32_01440, partial
Gene family 1089	strain specific gene	Specific for Plesiomonas shigelloides	KAB7715130.1	conjugal transfer protein
Gene family 1090	strain specific gene	Specific for Plesiomonas shigelloides	KAB7715133.1	conjugal transfer protein
Gene family 1091	strain specific gene	Specific for Plesiomonas shigelloides	KAB7715145.1	hypothetical protein GBN32_01330
Gene family 1092	strain specific gene	Specific for Plesiomonas shigelloides	KAB7715149.1	conjugal transfer protein TraL
Gene family 1093	strain specific gene	Specific for Plesiomonas shigelloides	KAB7715290.1	hypothetical protein GBN32_00875
Gene family 1094	strain specific gene	Specific for Plesiomonas shigelloides	KAB7715294.1	hypothetical protein GBN32_00895
Gene family 1095	strain specific gene	Specific for Plesiomonas shigelloides	KAB7715514.1	hypothetical protein GBN32_00625
Gene family 1096	strain specific gene	Specific for Plesiomonas shigelloides	KAB7715516.1	hypothetical protein GBN32_00635
Gene family 1097	strain specific gene	Specific for Plesiomonas shigelloides	KAB7715521.1	hypothetical protein GBN32_00665
Gene family 1098	strain specific gene	Specific for Plesiomonas shigelloides	KAB7715526.1	ANR family transcriptional regulator
Gene family 1099	strain specific gene	Specific for Plesiomonas shigelloides	KAB7715528.1	hypothetical protein GBN32_00705
Gene family 1100	strain specific gene	Specific for Plesiomonas shigelloides	KAB7715529.1	hypothetical protein GBN32_00710
Gene family 1101	strain specific gene	Specific for Plesiomonas shigelloides	KAB7715530.1	hypothetical protein GBN32_00715
Gene family 1102	strain specific gene	Specific for Plesiomonas shigelloides	KAB7715706.1	hypothetical protein GBN32_00265
Gene family 1103	strain specific gene	Specific for Plesiomonas shigelloides	KAB7695856.1	hypothetical protein GBN26_15380
Gene family 1104	strain specific gene	Specific for Plesiomonas shigelloides	KAB7695857.1	hypothetical protein GBN26_15385
Gene family 1105	strain specific gene	Specific for Plesiomonas shigelloides	KAB7696213.1	hypothetical protein GBN26_15305, partial
Gene family 1106	strain specific gene	Specific for Plesiomonas shigelloides	KAB7696312.1	hypothetical protein GBN26_15260
Gene family 1107	strain specific gene	Specific for Plesiomonas shigelloides	KAB7698587.1	glycosyltransferase
Gene family 1108	strain specific gene	Specific for Plesiomonas shigelloides	KAB7698588.1	oligosaccharide repeat unit polymerase
Gene family 1109	strain specific gene	Specific for Plesiomonas shigelloides	KAB7698840.1	hypothetical protein GBN26_12420
Gene family 1110	strain specific gene	Specific for Plesiomonas shigelloides	KAB7700286.1	hypothetical protein GBN26_09430
Gene family 1111	strain specific gene	Specific for Plesiomonas shigelloides	KAB7700290.1	hypothetical protein GBN26_09450
Gene family 1112	strain specific gene	Specific for Plesiomonas shigelloides	KAB7701484.1	hypothetical protein GBN26_05880
Gene family 1113	strain specific gene	Specific for Plesiomonas shigelloides	KAB7701687.1	hypothetical protein GBN26_07000
Gene family 1114	strain specific gene	Specific for Plesiomonas shigelloides	KAB7701707.1	ATP-binding protein
Gene family 1115	strain specific gene	Specific for Plesiomonas shigelloides	KAB7701708.1	NgoFVII family restriction endonuclease
Gene family 1116	strain specific gene	Specific for Plesiomonas shigelloides	KAB7701711.1	hypothetical protein GBN26_07130
Gene family 1117	strain specific gene	Specific for Plesiomonas shigelloides	KAB7701756.1	hypothetical protein GBN26_07390
Gene family 1118	strain specific gene	Specific for Plesiomonas shigelloides	KAB7703183.1	hypothetical protein GBN26_02100
Gene family 1119	strain specific gene	Specific for Plesiomonas shigelloides	KAB7703186.1	hypothetical protein GBN26_02120
Gene family 1120	strain specific gene	Specific for Plesiomonas shigelloides	KAB7703192.1	hypothetical protein GBN26_02155
Gene family 1121	strain specific gene	Specific for Plesiomonas shigelloides	KAB7703985.1	hypothetical protein GBN26_00100
Gene family 1122	strain specific gene	Specific for Plesiomonas shigelloides	KAB7704014.1	FHA domain-containing protein
Gene family 1123	strain specific gene	Specific for Plesiomonas shigelloides	KAB7704017.1	hypothetical protein GBN26_00040
Gene family 1124	strain specific gene	Specific for Plesiomonas shigelloides	KAB7704018.1	hypothetical protein GBN26_00045
Gene family 1125	strain specific gene	Specific for Plesiomonas shigelloides	KAB7704019.1	hypothetical protein GBN26_00050
Gene family 1126	strain specific gene	Specific for Plesiomonas shigelloides	KAB7704045.1	hypothetical protein GBN26_00005
Gene family 1127	strain specific gene	Specific for Plesiomonas shigelloides	KAB7693958.1	hypothetical protein GBN15_15735
Gene family 1128	strain specific gene	Specific for Plesiomonas shigelloides	KAB7694367.1	hypothetical protein GBN15_15100
Gene family 1129	strain specific gene	Specific for Plesiomonas shigelloides	KAB7694368.1	hypothetical protein GBN15_15105
Gene family 1130	strain specific gene	Specific for Plesiomonas shigelloides	KAB7694369.1	hypothetical protein GBN15_15110
Gene family 1131	strain specific gene	Specific for Plesiomonas shigelloides	KAB7694551.1	hypothetical protein GBN15_14940
Gene family 1132	strain specific gene	Specific for Plesiomonas shigelloides	KAB7694566.1	hypothetical protein GBN15_15025
Gene family 1133	strain specific gene	Specific for Plesiomonas shigelloides	KAB7694568.1	hypothetical protein GBN15_15035
Gene family 1134	strain specific gene	Specific for Plesiomonas shigelloides	KAB7694570.1	hypothetical protein GBN15_15045
Gene family 1135	strain specific gene	Specific for Plesiomonas shigelloides	KAB7694571.1	hypothetical protein GBN15_15050
Gene family 1136	strain specific gene	Specific for Plesiomonas shigelloides	KAB7695018.1	hypothetical protein GBN15_13325
Gene family 1137	strain specific gene	Specific for Plesiomonas shigelloides	KAB7695023.1	hypothetical protein GBN15_13350
Gene family 1138	strain specific gene	Specific for Plesiomonas shigelloides	KAB7695543.1	hypothetical protein GBN15_11980
Gene family 1139	strain specific gene	Specific for Plesiomonas shigelloides	KAB7695544.1	hypothetical protein GBN15_11985
Gene family 1140	strain specific gene	Specific for Plesiomonas shigelloides	KAB7695546.1	hypothetical protein GBN15_12000
Gene family 1141	strain specific gene	Specific for Plesiomonas shigelloides	KAB7695664.1	hypothetical protein GBN15_11990
Gene family 1142	strain specific gene	Specific for Plesiomonas shigelloides	KAB7696251.1	hypothetical protein GBN15_10365
Gene family 1143	strain specific gene	Specific for Plesiomonas shigelloides	KAB7696254.1	hypothetical protein GBN15_10380
Gene family 1144	strain specific gene	Specific for Plesiomonas shigelloides	KAB7696261.1	GNAT family N-acetyltransferase
Gene family 1145	strain specific gene	Specific for Plesiomonas shigelloides	KAB7696304.1	hypothetical protein GBN15_10310
Gene family 1146	strain specific gene	Specific for Plesiomonas shigelloides	KAB7696308.1	DUF4238 domain-containing protein
Gene family 1147	strain specific gene	Specific for Plesiomonas shigelloides	KAB7696406.1	NAD(P)-dependent oxidoreductase, partial
Gene family 1148	strain specific gene	Specific for Plesiomonas shigelloides	KAB7696448.1	hypothetical protein GBN15_10090
Gene family 1149	strain specific gene	Specific for Plesiomonas shigelloides	KAB7696978.1	hypothetical protein GBN15_08510
Gene family 1150	strain specific gene	Specific for Plesiomonas shigelloides	KAB7697391.1	hypothetical protein GBN15_07720
Gene family 1151	strain specific gene	Specific for Plesiomonas shigelloides	KAB7697548.1	hypothetical protein GBN15_07460, partial
Gene family 1152	strain specific gene	Specific for Plesiomonas shigelloides	KAB7698011.1	hypothetical protein GBN15_06980
Gene family 1153	strain specific gene	Specific for Plesiomonas shigelloides	KAB7698039.1	hypothetical protein GBN15_06780
Gene family 1154	strain specific gene	Specific for Plesiomonas shigelloides	KAB7698128.1	hypothetical protein GBN15_06700
Gene family 1155	strain specific gene	Specific for Plesiomonas shigelloides	KAB7698130.1	hypothetical protein GBN15_06710
Gene family 1156	strain specific gene	Specific for Plesiomonas shigelloides	KAB7698131.1	hypothetical protein GBN15_06715
Gene family 1157	strain specific gene	Specific for Plesiomonas shigelloides	KAB7698182.1	hypothetical protein GBN15_06670
Gene family 1158	strain specific gene	Specific for Plesiomonas shigelloides	KAB7698184.1	SLATT domain-containing protein
Gene family 1159	strain specific gene	Specific for Plesiomonas shigelloides	KAB7698187.1	hypothetical protein GBN15_06660
Gene family 1160	strain specific gene	Specific for Plesiomonas shigelloides	KAB7698451.1	acetyl-CoA carboxylase biotin carboxyl carrier protein, partial
Gene family 1161	strain specific gene	Specific for Plesiomonas shigelloides	KAB7698838.1	hypothetical protein GBN15_05755
Gene family 1162	strain specific gene	Specific for Plesiomonas shigelloides	KAB7699056.1	hypothetical protein GBN15_05545
Gene family 1163	strain specific gene	Specific for Plesiomonas shigelloides	KAB7699169.1	hypothetical protein GBN15_05520
Gene family 1164	strain specific gene	Specific for Plesiomonas shigelloides	KAB7699170.1	hypothetical protein GBN15_05525
Gene family 1165	strain specific gene	Specific for Plesiomonas shigelloides	KAB7699181.1	restriction endonuclease
Gene family 1166	strain specific gene	Specific for Plesiomonas shigelloides	KAB7700834.1	hypothetical protein GBN15_02855
Gene family 1167	strain specific gene	Specific for Plesiomonas shigelloides	KAB7702177.1	hypothetical protein GBN15_00560
Gene family 1168	strain specific gene	Specific for Plesiomonas shigelloides	KAB7702896.1	hypothetical protein GBN15_00010
Gene family 1169	strain specific gene	Specific for Plesiomonas shigelloides	SBT59673.1	Uncharacterised protein
Gene family 1170	strain specific gene	Specific for Plesiomonas shigelloides	SBT59686.1	Uncharacterised protein
Gene family 1171	strain specific gene	Specific for Plesiomonas shigelloides	SBT59703.1	Uncharacterised protein
Gene family 1172	strain specific gene	Specific for Plesiomonas shigelloides	SBT59824.1	Uncharacterised protein
Gene family 1173	strain specific gene	Specific for Plesiomonas shigelloides	SBT59827.1	Uncharacterised protein
Gene family 1174	strain specific gene	Specific for Plesiomonas shigelloides	SBT59829.1	DNA binding domain, excisionase family
Gene family 1175	strain specific gene	Specific for Plesiomonas shigelloides	SBT59831.1	Uncharacterised protein
Gene family 1176	strain specific gene	Specific for Plesiomonas shigelloides	SBT60170.1	Uncharacterised protein
Gene family 1177	strain specific gene	Specific for Plesiomonas shigelloides	SBT60171.1	Uncharacterised protein
Gene family 1178	strain specific gene	Specific for Plesiomonas shigelloides	SBT60182.1	Uncharacterised protein
Gene family 1179	strain specific gene	Specific for Plesiomonas shigelloides	SBT60184.1	Uncharacterised protein
Gene family 1180	strain specific gene	Specific for Plesiomonas shigelloides	SBT60287.1	Uncharacterised protein
Gene family 1181	strain specific gene	Specific for Plesiomonas shigelloides	SBT60359.1	Uncharacterised protein
Gene family 1182	strain specific gene	Specific for Plesiomonas shigelloides	SBT60433.1	Uncharacterised protein
Gene family 1183	strain specific gene	Specific for Plesiomonas shigelloides	SBT60769.1	Uncharacterised protein
Gene family 1184	strain specific gene	Specific for Plesiomonas shigelloides	SBT60789.1	Uncharacterised protein
Gene family 1185	strain specific gene	Specific for Plesiomonas shigelloides	SBT60891.1	Uncharacterised protein
Gene family 1186	strain specific gene	Specific for Plesiomonas shigelloides	SBT60892.1	Uncharacterised protein
Gene family 1187	strain specific gene	Specific for Plesiomonas shigelloides	SBT60894.1	Uncharacterised protein
Gene family 1188	strain specific gene	Specific for Plesiomonas shigelloides	SBT60896.1	Uncharacterised protein
Gene family 1189	strain specific gene	Specific for Plesiomonas shigelloides	SBT60899.1	Uncharacterised protein
Gene family 1190	strain specific gene	Specific for Plesiomonas shigelloides	SBT60904.1	Uncharacterised protein
Gene family 1191	strain specific gene	Specific for Plesiomonas shigelloides	SBT60905.1	Uncharacterised protein
Gene family 1192	strain specific gene	Specific for Plesiomonas shigelloides	SBT60907.1	Uncharacterised protein
Gene family 1193	strain specific gene	Specific for Plesiomonas shigelloides	SBT60908.1	Tetratricopeptide repeat
Gene family 1194	strain specific gene	Specific for Plesiomonas shigelloides	SBT60913.1	Uncharacterised protein
Gene family 1195	strain specific gene	Specific for Plesiomonas shigelloides	SBT60914.1	Uncharacterised protein
Gene family 1196	strain specific gene	Specific for Plesiomonas shigelloides	SBT60915.1	Uncharacterised protein
Gene family 1197	strain specific gene	Specific for Plesiomonas shigelloides	SBT60923.1	Uncharacterised protein
Gene family 1198	strain specific gene	Specific for Plesiomonas shigelloides	SBT60926.1	Uncharacterised protein
Gene family 1199	strain specific gene	Specific for Plesiomonas shigelloides	SBT60930.1	Predicted NTPase (NACHT family)
Gene family 1200	strain specific gene	Specific for Plesiomonas shigelloides	SBT60939.1	Uncharacterised protein
Gene family 1201	strain specific gene	Specific for Plesiomonas shigelloides	SBT60948.1	Uncharacterised protein
Gene family 1202	strain specific gene	Specific for Plesiomonas shigelloides	SBT60986.1	Uncharacterised protein
Gene family 1203	strain specific gene	Specific for Plesiomonas shigelloides	SBT61121.1	Uncharacterised protein
Gene family 1204	strain specific gene	Specific for Plesiomonas shigelloides	SBT61122.1	Uncharacterised protein
Gene family 1205	strain specific gene	Specific for Plesiomonas shigelloides	SBT61269.1	Uncharacterised protein
Gene family 1206	strain specific gene	Specific for Plesiomonas shigelloides	SBT61465.1	Uncharacterised protein
Gene family 1207	strain specific gene	Specific for Plesiomonas shigelloides	SBT61468.1	Uncharacterised protein
Gene family 1208	strain specific gene	Specific for Plesiomonas shigelloides	SBT61475.1	Uncharacterised protein
Gene family 1209	strain specific gene	Specific for Plesiomonas shigelloides	SBT62240.1	Uncharacterised protein
Gene family 1210	strain specific gene	Specific for Plesiomonas shigelloides	SBT62335.1	Uncharacterised protein
Gene family 1211	strain specific gene	Specific for Plesiomonas shigelloides	SBT62484.1	Uncharacterised protein
Gene family 1212	strain specific gene	Specific for Plesiomonas shigelloides	SBT62487.1	Domain of uncharacterised function DUF87
Gene family 1213	strain specific gene	Specific for Plesiomonas shigelloides	SBT62488.1	NurA domain
Gene family 1214	strain specific gene	Specific for Plesiomonas shigelloides	SUB62294.1	Uncharacterised protein
Gene family 1215	strain specific gene	Specific for Plesiomonas shigelloides	SUB62327.1	Uncharacterised protein
Gene family 1216	strain specific gene	Specific for Plesiomonas shigelloides	SUB62412.1	Uncharacterised protein
Gene family 1217	strain specific gene	Specific for Plesiomonas shigelloides	SUB62656.1	Uncharacterised protein
Gene family 1218	strain specific gene	Specific for Plesiomonas shigelloides	SUB62682.1	Uncharacterised protein
Gene family 1219	strain specific gene	Specific for Plesiomonas shigelloides	SUB62754.1	Uncharacterised protein
Gene family 1220	strain specific gene	Specific for Plesiomonas shigelloides	SUB62773.1	Uncharacterised protein
Gene family 1221	strain specific gene	Specific for Plesiomonas shigelloides	SUB62799.1	Uncharacterised protein
Gene family 1222	strain specific gene	Specific for Plesiomonas shigelloides	SUB63130.1	Uncharacterised protein
Gene family 1223	strain specific gene	Specific for Plesiomonas shigelloides	SUB63131.1	Uncharacterised protein
Gene family 1224	strain specific gene	Specific for Plesiomonas shigelloides	SUB63205.1	Uncharacterised protein
Gene family 1225	strain specific gene	Specific for Plesiomonas shigelloides	SUB63208.1	Uncharacterised protein
Gene family 1226	strain specific gene	Specific for Plesiomonas shigelloides	SUB63227.1	Uncharacterised protein
Gene family 1227	strain specific gene	Specific for Plesiomonas shigelloides	SUB63229.1	Uncharacterised protein
Gene family 1228	strain specific gene	Specific for Plesiomonas shigelloides	SUB63233.1	Uncharacterised protein
Gene family 1229	strain specific gene	Specific for Plesiomonas shigelloides	SUB63264.1	Uncharacterised protein
Gene family 1230	strain specific gene	Specific for Plesiomonas shigelloides	SUB63265.1	Uncharacterised protein
Gene family 1231	strain specific gene	Specific for Plesiomonas shigelloides	SUB63381.1	Uncharacterised protein
Gene family 1232	strain specific gene	Specific for Plesiomonas shigelloides	SUB63435.1	Uncharacterised protein
Gene family 1233	strain specific gene	Specific for Plesiomonas shigelloides	SUB63518.1	Uncharacterised protein
Gene family 1234	strain specific gene	Specific for Plesiomonas shigelloides	SUB63521.1	Uncharacterised protein
Gene family 1235	strain specific gene	Specific for Plesiomonas shigelloides	SUB63522.1	Uncharacterised protein
Gene family 1236	strain specific gene	Specific for Plesiomonas shigelloides	SUB63523.1	Uncharacterised protein
Gene family 1237	strain specific gene	Specific for Plesiomonas shigelloides	SUB63529.1	Uncharacterised protein
Gene family 1238	strain specific gene	Specific for Plesiomonas shigelloides	SUB63533.1	Uncharacterised protein
Gene family 1239	strain specific gene	Specific for Plesiomonas shigelloides	SUB63536.1	Uncharacterised protein
Gene family 1240	strain specific gene	Specific for Plesiomonas shigelloides	SUB63546.1	Uncharacterised protein
Gene family 1241	strain specific gene	Specific for Plesiomonas shigelloides	SUB63553.1	Uncharacterised protein
Gene family 1242	strain specific gene	Specific for Plesiomonas shigelloides	SUB63556.1	Uncharacterised protein
Gene family 1243	strain specific gene	Specific for Plesiomonas shigelloides	SUB63559.1	Uncharacterised protein
Gene family 1244	strain specific gene	Specific for Plesiomonas shigelloides	SUB63562.1	Uncharacterised protein
Gene family 1245	strain specific gene	Specific for Plesiomonas shigelloides	SUB63581.1	Uncharacterised protein
Gene family 1246	strain specific gene	Specific for Plesiomonas shigelloides	SUB63583.1	Uncharacterised protein
Gene family 1247	strain specific gene	Specific for Plesiomonas shigelloides	SUB63590.1	Uncharacterised protein
Gene family 1248	strain specific gene	Specific for Plesiomonas shigelloides	SUB63613.1	Uncharacterised protein
Gene family 1249	strain specific gene	Specific for Plesiomonas shigelloides	SUB63734.1	Uncharacterised protein
Gene family 1250	strain specific gene	Specific for Plesiomonas shigelloides	SUB63836.1	Uncharacterised protein
Gene family 1251	strain specific gene	Specific for Plesiomonas shigelloides	SUB63847.1	Uncharacterised protein
Gene family 1252	strain specific gene	Specific for Plesiomonas shigelloides	SUB63851.1	Uncharacterised protein
Gene family 1253	strain specific gene	Specific for Plesiomonas shigelloides	SUB63856.1	Uncharacterised protein
Gene family 1254	strain specific gene	Specific for Plesiomonas shigelloides	SUB63857.1	Uncharacterised protein
Gene family 1255	strain specific gene	Specific for Plesiomonas shigelloides	SUB63970.1	Uncharacterised protein
Gene family 1256	strain specific gene	Specific for Plesiomonas shigelloides	SUB63971.1	Uncharacterised protein
Gene family 1257	strain specific gene	Specific for Plesiomonas shigelloides	SUB63972.1	Uncharacterised protein
Gene family 1258	strain specific gene	Specific for Plesiomonas shigelloides	SUB63973.1	Uncharacterised protein
Gene family 1259	strain specific gene	Specific for Plesiomonas shigelloides	SUB63975.1	Uncharacterised protein
Gene family 1260	strain specific gene	Specific for Plesiomonas shigelloides	SUB64020.1	Uncharacterised protein
Gene family 1261	strain specific gene	Specific for Plesiomonas shigelloides	SUB64022.1	Uncharacterised protein
Gene family 1262	strain specific gene	Specific for Plesiomonas shigelloides	SUB64023.1	Uncharacterised protein
Gene family 1263	strain specific gene	Specific for Plesiomonas shigelloides	SUB64031.1	Uncharacterised protein
Gene family 1264	strain specific gene	Specific for Plesiomonas shigelloides	SUB64055.1	Uncharacterised protein
Gene family 1265	strain specific gene	Specific for Plesiomonas shigelloides	SUB64185.1	Uncharacterised protein
Gene family 1266	strain specific gene	Specific for Plesiomonas shigelloides	SUB64219.1	Uncharacterised protein
Gene family 1267	strain specific gene	Specific for Plesiomonas shigelloides	SUB64247.1	Uncharacterised protein
Gene family 1268	strain specific gene	Specific for Plesiomonas shigelloides	SUB64939.1	Uncharacterised protein
Gene family 1269	strain specific gene	Specific for Plesiomonas shigelloides	SUB64961.1	Endonuclease V
Gene family 1270	strain specific gene	Specific for Plesiomonas shigelloides	SUB65058.1	Uncharacterised protein
Gene family 1271	strain specific gene	Specific for Plesiomonas shigelloides	SUB65075.1	Uncharacterised protein
Gene family 1272	strain specific gene	Specific for Plesiomonas shigelloides	SUB65147.1	Uncharacterised protein
Gene family 1273	strain specific gene	Specific for Plesiomonas shigelloides	SUC49060.1	Uncharacterised protein
Gene family 1274	strain specific gene	Specific for Plesiomonas shigelloides	SUC49124.1	Uncharacterised protein
Gene family 1275	strain specific gene	Specific for Plesiomonas shigelloides	SUC49125.1	Uncharacterised protein
Gene family 1276	strain specific gene	Specific for Plesiomonas shigelloides	SUC49138.1	Uncharacterised protein
Gene family 1277	strain specific gene	Specific for Plesiomonas shigelloides	SUC49139.1	Uncharacterised protein
Gene family 1278	strain specific gene	Specific for Plesiomonas shigelloides	SUC49211.1	Uncharacterised protein
Gene family 1279	strain specific gene	Specific for Plesiomonas shigelloides	SUC49248.1	Uncharacterised protein
Gene family 1280	strain specific gene	Specific for Plesiomonas shigelloides	SUC49257.1	Uncharacterised protein
Gene family 1281	strain specific gene	Specific for Plesiomonas shigelloides	SUC49268.1	Uncharacterised protein
Gene family 1282	strain specific gene	Specific for Plesiomonas shigelloides	SPZ16965.1	Uncharacterised protein
Gene family 1283	strain specific gene	Specific for Plesiomonas shigelloides	SPZ16968.1	Uncharacterised protein
Gene family 1284	strain specific gene	Specific for Plesiomonas shigelloides	SPZ37404.1	Uncharacterised protein
Gene family 1285	strain specific gene	Specific for Plesiomonas shigelloides	SPZ37415.1	Uncharacterised protein
Gene family 1286	strain specific gene	Specific for Plesiomonas shigelloides	SPZ37416.1	Uncharacterised protein
Gene family 1287	strain specific gene	Specific for Plesiomonas shigelloides	SPZ37426.1	Uncharacterised protein
Gene family 1288	strain specific gene	Specific for Plesiomonas shigelloides	SPZ37434.1	Uncharacterised protein
Gene family 1289	strain specific gene	Specific for Plesiomonas shigelloides	SPZ37753.1	Uncharacterised protein
Gene family 1290	strain specific gene	Specific for Plesiomonas shigelloides	SPZ37801.1	Uncharacterised protein
Gene family 1291	strain specific gene	Specific for Plesiomonas shigelloides	SPZ43643.1	Uncharacterised protein
Gene family 1292	strain specific gene	Specific for Plesiomonas shigelloides	SPZ43716.1	Uncharacterised protein
Gene family 1293	strain specific gene	Specific for Plesiomonas shigelloides	SPZ44108.1	Uncharacterised protein
Gene family 1294	strain specific gene	Specific for Plesiomonas shigelloides	SPZ44236.1	Uncharacterised protein
Gene family 1295	strain specific gene	Specific for Plesiomonas shigelloides	SPZ44241.1	Uncharacterised protein
Gene family 1296	strain specific gene	Specific for Plesiomonas shigelloides	SPZ44265.1	Uncharacterised protein
Gene family 1297	strain specific gene	Specific for Plesiomonas shigelloides	SPZ44275.1	Uncharacterised protein
Gene family 1298	strain specific gene	Specific for Plesiomonas shigelloides	SPZ44524.1	Uncharacterised protein
Gene family 1299	strain specific gene	Specific for Plesiomonas shigelloides	SPZ44531.1	CRISPR-associated Cse2 family protein
Gene family 1300	strain specific gene	Specific for Plesiomonas shigelloides	SPZ44552.1	Uncharacterised protein
Gene family 1301	strain specific gene	Specific for Plesiomonas shigelloides	SPZ44867.1	Uncharacterised protein
Gene family 1302	strain specific gene	Specific for Plesiomonas shigelloides	SPZ44937.1	Uncharacterised protein
Gene family 1303	strain specific gene	Specific for Plesiomonas shigelloides	SPZ45055.1	Uncharacterised protein
Gene family 1304	strain specific gene	Specific for Plesiomonas shigelloides	SPZ45274.1	Uncharacterised protein
Gene family 1305	strain specific gene	Specific for Plesiomonas shigelloides	SPZ45275.1	Uncharacterised protein
Gene family 1306	strain specific gene	Specific for Plesiomonas shigelloides	SPZ45276.1	ATPase involved in DNA repair
Gene family 1307	strain specific gene	Specific for Plesiomonas shigelloides	SPZ45277.1	Uncharacterised protein
Gene family 1308	strain specific gene	Specific for Plesiomonas shigelloides	SPZ45278.1	Uncharacterised protein
Gene family 1309	strain specific gene	Specific for Plesiomonas shigelloides	SPZ45290.1	Uncharacterised protein
Gene family 1310	strain specific gene	Specific for Plesiomonas shigelloides	SPZ45398.1	Uncharacterised protein
Gene family 1311	strain specific gene	Specific for Plesiomonas shigelloides	SPZ45414.1	Uncharacterised protein
Gene family 1312	strain specific gene	Specific for Plesiomonas shigelloides	SPZ45453.1	Uncharacterised protein
Gene family 1313	strain specific gene	Specific for Plesiomonas shigelloides	SPZ45677.1	Uncharacterised protein
Gene family 1314	strain specific gene	Specific for Plesiomonas shigelloides	SPZ45700.1	Uncharacterised protein
Gene family 1315	strain specific gene	Specific for Plesiomonas shigelloides	SPZ45719.1	Uncharacterized protein conserved in bacteria with an aminopeptidase-like domain
Gene family 1316	strain specific gene	Specific for Plesiomonas shigelloides	SPZ45720.1	Aminoglycoside 3-N-acetyltransferase
Gene family 1317	strain specific gene	Specific for Plesiomonas shigelloides	SPZ45788.1	Uncharacterised protein
Gene family 1318	strain specific gene	Specific for Plesiomonas shigelloides	SPZ45820.1	Uncharacterised protein
Gene family 1319	strain specific gene	Specific for Plesiomonas shigelloides	SPZ45857.1	Uncharacterised protein
Gene family 1320	strain specific gene	Specific for Plesiomonas shigelloides	SPZ45865.1	Uncharacterised protein
Gene family 1321	strain specific gene	Specific for Plesiomonas shigelloides	SPZ45903.1	Uncharacterised protein
Gene family 1322	strain specific gene	Specific for Plesiomonas shigelloides	SPZ45905.1	Uncharacterised protein
Gene family 1323	strain specific gene	Specific for Plesiomonas shigelloides	SPZ46045.1	Uncharacterised protein
Gene family 1324	strain specific gene	Specific for Plesiomonas shigelloides	SPZ46102.1	Uncharacterised protein
Gene family 1325	strain specific gene	Specific for Plesiomonas shigelloides	SPZ46121.1	Uncharacterised protein
Gene family 1326	strain specific gene	Specific for Plesiomonas shigelloides	EON87147.1	hypothetical protein PLESHI_17166
Gene family 1327	strain specific gene	Specific for Plesiomonas shigelloides	EON87151.1	hypothetical protein PLESHI_17146
Gene family 1328	strain specific gene	Specific for Plesiomonas shigelloides	EON87154.1	hypothetical protein PLESHI_17121
Gene family 1329	strain specific gene	Specific for Plesiomonas shigelloides	EON87158.1	hypothetical protein PLESHI_17107, partial
Gene family 1330	strain specific gene	Specific for Plesiomonas shigelloides	EON87261.1	hypothetical protein PLESHI_16917
Gene family 1331	strain specific gene	Specific for Plesiomonas shigelloides	EON87309.1	phosphoenolpyruvate carboxylase, partial
Gene family 1332	strain specific gene	Specific for Plesiomonas shigelloides	EON87310.1	phosphoenolpyruvate carboxylase
Gene family 1333	strain specific gene	Specific for Plesiomonas shigelloides	EON87464.1	hypothetical protein PLESHI_14523, partial
Gene family 1334	strain specific gene	Specific for Plesiomonas shigelloides	EON87534.1	hypothetical protein PLESHI_14873
Gene family 1335	strain specific gene	Specific for Plesiomonas shigelloides	EON87664.1	hypothetical protein PLESHI_15523
Gene family 1336	strain specific gene	Specific for Plesiomonas shigelloides	EON87835.1	hypothetical protein PLESHI_14456
Gene family 1337	strain specific gene	Specific for Plesiomonas shigelloides	EON88413.1	hypothetical protein PLESHI_10720
Gene family 1338	strain specific gene	Specific for Plesiomonas shigelloides	EON88418.1	hypothetical protein PLESHI_10700
Gene family 1339	strain specific gene	Specific for Plesiomonas shigelloides	EON88424.1	hypothetical protein PLESHI_10675
Gene family 1340	strain specific gene	Specific for Plesiomonas shigelloides	EON88425.1	hypothetical protein PLESHI_10680, partial
Gene family 1341	strain specific gene	Specific for Plesiomonas shigelloides	EON88473.1	hypothetical protein PLESHI_10660, partial
Gene family 1342	strain specific gene	Specific for Plesiomonas shigelloides	EON88551.1	hypothetical protein PLESHI_09949
Gene family 1343	strain specific gene	Specific for Plesiomonas shigelloides	EON88556.1	hypothetical protein PLESHI_09974
Gene family 1344	strain specific gene	Specific for Plesiomonas shigelloides	EON88557.1	hypothetical protein PLESHI_09979
Gene family 1345	strain specific gene	Specific for Plesiomonas shigelloides	EON88568.1	hypothetical protein PLESHI_09944, partial
Gene family 1346	strain specific gene	Specific for Plesiomonas shigelloides	EON88571.1	Ig domain-containing protein
Gene family 1347	strain specific gene	Specific for Plesiomonas shigelloides	EON88572.1	hypothetical protein PLESHI_09939, partial
Gene family 1348	strain specific gene	Specific for Plesiomonas shigelloides	EON88663.1	hypothetical protein PLESHI_09394
Gene family 1349	strain specific gene	Specific for Plesiomonas shigelloides	EON88684.1	hypothetical protein PLESHI_09359
Gene family 1350	strain specific gene	Specific for Plesiomonas shigelloides	EON88687.1	hypothetical protein PLESHI_09349
Gene family 1351	strain specific gene	Specific for Plesiomonas shigelloides	EON88690.1	hypothetical protein PLESHI_09319
Gene family 1352	strain specific gene	Specific for Plesiomonas shigelloides	EON88691.1	hypothetical protein PLESHI_09324
Gene family 1353	strain specific gene	Specific for Plesiomonas shigelloides	EON88702.1	hypothetical protein PLESHI_09232
Gene family 1354	strain specific gene	Specific for Plesiomonas shigelloides	EON88703.1	hypothetical protein PLESHI_09227, partial
Gene family 1355	strain specific gene	Specific for Plesiomonas shigelloides	EON88704.1	hypothetical protein PLESHI_09213, partial
Gene family 1356	strain specific gene	Specific for Plesiomonas shigelloides	EON88724.1	hypothetical protein PLESHI_09104, partial
Gene family 1357	strain specific gene	Specific for Plesiomonas shigelloides	EON88725.1	hypothetical protein PLESHI_09099, partial
Gene family 1358	strain specific gene	Specific for Plesiomonas shigelloides	EON88726.1	hypothetical protein PLESHI_09094, partial
Gene family 1359	strain specific gene	Specific for Plesiomonas shigelloides	EON88727.1	hypothetical protein PLESHI_09089, partial
Gene family 1360	strain specific gene	Specific for Plesiomonas shigelloides	EON88729.1	hypothetical protein PLESHI_09079, partial
Gene family 1361	strain specific gene	Specific for Plesiomonas shigelloides	EON88730.1	hypothetical protein PLESHI_09074
Gene family 1362	strain specific gene	Specific for Plesiomonas shigelloides	EON88732.1	hypothetical protein PLESHI_09064, partial
Gene family 1363	strain specific gene	Specific for Plesiomonas shigelloides	EON88734.1	hypothetical protein PLESHI_09054, partial
Gene family 1364	strain specific gene	Specific for Plesiomonas shigelloides	EON88735.1	hypothetical protein PLESHI_09049, partial
Gene family 1365	strain specific gene	Specific for Plesiomonas shigelloides	EON88745.1	hypothetical protein PLESHI_08999
Gene family 1366	strain specific gene	Specific for Plesiomonas shigelloides	EON88747.1	hypothetical protein PLESHI_08994
Gene family 1367	strain specific gene	Specific for Plesiomonas shigelloides	EON88753.1	hypothetical protein PLESHI_08959, partial
Gene family 1368	strain specific gene	Specific for Plesiomonas shigelloides	EON88759.1	hypothetical protein PLESHI_08934
Gene family 1369	strain specific gene	Specific for Plesiomonas shigelloides	EON88763.1	hypothetical protein PLESHI_08909, partial
Gene family 1370	strain specific gene	Specific for Plesiomonas shigelloides	EON88764.1	hypothetical protein PLESHI_08904
Gene family 1371	strain specific gene	Specific for Plesiomonas shigelloides	EON88765.1	hypothetical protein PLESHI_08899, partial
Gene family 1372	strain specific gene	Specific for Plesiomonas shigelloides	EON88766.1	hypothetical protein PLESHI_08894, partial
Gene family 1373	strain specific gene	Specific for Plesiomonas shigelloides	EON88767.1	hypothetical protein PLESHI_08889, partial
Gene family 1374	strain specific gene	Specific for Plesiomonas shigelloides	EON88768.1	hypothetical protein PLESHI_08884, partial
Gene family 1375	strain specific gene	Specific for Plesiomonas shigelloides	EON88769.1	hypothetical protein PLESHI_08879, partial
Gene family 1376	strain specific gene	Specific for Plesiomonas shigelloides	EON88770.1	hypothetical protein PLESHI_08874, partial
Gene family 1377	strain specific gene	Specific for Plesiomonas shigelloides	EON88771.1	hypothetical protein PLESHI_08869, partial
Gene family 1378	strain specific gene	Specific for Plesiomonas shigelloides	EON88772.1	hypothetical protein PLESHI_08864, partial
Gene family 1379	strain specific gene	Specific for Plesiomonas shigelloides	EON88773.1	hypothetical protein PLESHI_08859
Gene family 1380	strain specific gene	Specific for Plesiomonas shigelloides	EON88774.1	hypothetical protein PLESHI_08854, partial
Gene family 1381	strain specific gene	Specific for Plesiomonas shigelloides	EON88775.1	hypothetical protein PLESHI_08849
Gene family 1382	strain specific gene	Specific for Plesiomonas shigelloides	EON88776.1	hypothetical protein PLESHI_08844, partial
Gene family 1383	strain specific gene	Specific for Plesiomonas shigelloides	EON88778.1	membrane-bound proton-translocating pyrophosphatase, partial
Gene family 1384	strain specific gene	Specific for Plesiomonas shigelloides	EON88779.1	hypothetical protein PLESHI_08829, partial
Gene family 1385	strain specific gene	Specific for Plesiomonas shigelloides	EON88783.1	hypothetical protein PLESHI_08809, partial
Gene family 1386	strain specific gene	Specific for Plesiomonas shigelloides	EON88784.1	hypothetical protein PLESHI_08799, partial
Gene family 1387	strain specific gene	Specific for Plesiomonas shigelloides	EON88785.1	hypothetical protein PLESHI_08804, partial
Gene family 1388	strain specific gene	Specific for Plesiomonas shigelloides	EON88786.1	hypothetical protein PLESHI_08794
Gene family 1389	strain specific gene	Specific for Plesiomonas shigelloides	EON88787.1	hypothetical protein PLESHI_08789
Gene family 1390	strain specific gene	Specific for Plesiomonas shigelloides	EON88788.1	hypothetical protein PLESHI_08784, partial
Gene family 1391	strain specific gene	Specific for Plesiomonas shigelloides	EON88790.1	Ribonuclease H, partial
Gene family 1392	strain specific gene	Specific for Plesiomonas shigelloides	EON88791.1	hypothetical protein PLESHI_08769, partial
Gene family 1393	strain specific gene	Specific for Plesiomonas shigelloides	EON88826.1	hypothetical protein PLESHI_08604
Gene family 1394	strain specific gene	Specific for Plesiomonas shigelloides	EON88829.1	hypothetical protein PLESHI_08619
Gene family 1395	strain specific gene	Specific for Plesiomonas shigelloides	EON88835.1	hypothetical protein PLESHI_08649
Gene family 1396	strain specific gene	Specific for Plesiomonas shigelloides	EON89256.1	hypothetical protein PLESHI_06359, partial
Gene family 1397	strain specific gene	Specific for Plesiomonas shigelloides	EON89257.1	hemolytic protein HlpA-like protein
Gene family 1398	strain specific gene	Specific for Plesiomonas shigelloides	EON89279.1	hypothetical protein PLESHI_06354, partial
Gene family 1399	strain specific gene	Specific for Plesiomonas shigelloides	EON89400.1	Sulfurtransferase tusD
Gene family 1400	strain specific gene	Specific for Plesiomonas shigelloides	EON89538.1	hypothetical protein PLESHI_05027
Gene family 1401	strain specific gene	Specific for Plesiomonas shigelloides	EON90085.1	hypothetical protein PLESHI_01112
Gene family 1402	strain specific gene	Specific for Plesiomonas shigelloides	EON90400.1	hypothetical protein PLESHI_00265
Gene family 1403	strain specific gene	Specific for Plesiomonas shigelloides	EON90423.1	hypothetical protein PLESHI_00380
Gene family 1404	strain specific gene	Specific for Plesiomonas shigelloides	EON90439.1	hypothetical protein PLESHI_00460
Gene family 1405	strain specific gene	Specific for Plesiomonas shigelloides	EON90476.1	hypothetical protein PLESHI_00260
Gene family 1406	strain specific gene	Specific for Plesiomonas shigelloides	EON90477.1	hypothetical protein PLESHI_00250
Gene family 1407	strain specific gene	Specific for Plesiomonas shigelloides	EON90482.1	hypothetical protein PLESHI_00225
Gene family 1408	strain specific gene	Specific for Plesiomonas shigelloides	EON90485.1	hypothetical protein PLESHI_00215
Gene family 1409	strain specific gene	Specific for Plesiomonas shigelloides	EON90486.1	penicillin-binding protein 1A
Gene family 1410	strain specific gene	Specific for Plesiomonas shigelloides	EON90496.1	hypothetical protein PLESHI_00165
Gene family 1411	strain specific gene	Specific for Plesiomonas shigelloides	EON90497.1	hypothetical protein PLESHI_00170
Gene family 1412	strain specific gene	Specific for Plesiomonas shigelloides	EON90502.1	hypothetical protein PLESHI_00125
Gene family 1413	strain specific gene	Specific for Plesiomonas shigelloides	EON90505.1	hypothetical protein PLESHI_00110
Gene family 1414	strain specific gene	Specific for Plesiomonas shigelloides	EON90510.1	hypothetical protein PLESHI_00090
Gene family 1415	strain specific gene	Specific for Plesiomonas shigelloides	EON90512.1	hypothetical protein PLESHI_00055, partial
Gene family 1416	strain specific gene	Specific for Plesiomonas shigelloides	EON90514.1	hypothetical protein PLESHI_00065
Gene family 1417	strain specific gene	Specific for Plesiomonas shigelloides	EON90515.1	hypothetical protein PLESHI_00070
Gene family 1418	strain specific gene	Specific for Plesiomonas shigelloides	EON90517.1	hypothetical protein PLESHI_00045
Gene family 1419	strain specific gene	Specific for Plesiomonas shigelloides	EON90524.1	hypothetical protein PLESHI_00005, partial
Gene family 1420	strain specific gene	Specific for Plesiomonas shigelloides	AVQ85964.1	hypothetical protein C7R88_00735
Gene family 1421	strain specific gene	Specific for Plesiomonas shigelloides	AVQ86192.1	hypothetical protein C7R88_02025
Gene family 1422	strain specific gene	Specific for Plesiomonas shigelloides	AVQ86203.1	hypothetical protein C7R88_02080
Gene family 1423	strain specific gene	Specific for Plesiomonas shigelloides	AVQ86205.1	hypothetical protein C7R88_02090
Gene family 1424	strain specific gene	Specific for Plesiomonas shigelloides	AVQ86207.1	hypothetical protein C7R88_02105
Gene family 1425	strain specific gene	Specific for Plesiomonas shigelloides	AVQ86208.1	hypothetical protein C7R88_02110
Gene family 1426	strain specific gene	Specific for Plesiomonas shigelloides	AVQ86210.1	hypothetical protein C7R88_02120
Gene family 1427	strain specific gene	Specific for Plesiomonas shigelloides	AVQ86212.1	hypothetical protein C7R88_02135
Gene family 1428	strain specific gene	Specific for Plesiomonas shigelloides	AVQ86213.1	hypothetical protein C7R88_02140
Gene family 1429	strain specific gene	Specific for Plesiomonas shigelloides	AVQ86233.1	hypothetical protein C7R88_02255
Gene family 1430	strain specific gene	Specific for Plesiomonas shigelloides	AVQ86235.1	hypothetical protein C7R88_02265
Gene family 1431	strain specific gene	Specific for Plesiomonas shigelloides	AVQ86443.1	hypothetical protein C7R88_03420
Gene family 1432	strain specific gene	Specific for Plesiomonas shigelloides	AVQ86450.1	hypothetical protein C7R88_03465
Gene family 1433	strain specific gene	Specific for Plesiomonas shigelloides	AVQ86458.1	hypothetical protein C7R88_03505
Gene family 1434	strain specific gene	Specific for Plesiomonas shigelloides	AVQ86459.1	hypothetical protein C7R88_03510
Gene family 1435	strain specific gene	Specific for Plesiomonas shigelloides	AVQ86460.1	hypothetical protein C7R88_03515
Gene family 1436	strain specific gene	Specific for Plesiomonas shigelloides	AVQ86462.1	hypothetical protein C7R88_03525
Gene family 1437	strain specific gene	Specific for Plesiomonas shigelloides	AVQ86467.1	hypothetical protein C7R88_03550
Gene family 1438	strain specific gene	Specific for Plesiomonas shigelloides	AVQ86478.1	hypothetical protein C7R88_03605
Gene family 1439	strain specific gene	Specific for Plesiomonas shigelloides	AVQ86480.1	hypothetical protein C7R88_03620
Gene family 1440	strain specific gene	Specific for Plesiomonas shigelloides	AVQ86481.1	hypothetical protein C7R88_03625
Gene family 1441	strain specific gene	Specific for Plesiomonas shigelloides	AVQ86484.1	hypothetical protein C7R88_03640
Gene family 1442	strain specific gene	Specific for Plesiomonas shigelloides	AVQ86491.1	hypothetical protein C7R88_03675
Gene family 1443	strain specific gene	Specific for Plesiomonas shigelloides	AVQ86493.1	hypothetical protein C7R88_03690
Gene family 1444	strain specific gene	Specific for Plesiomonas shigelloides	AVQ86520.1	thymidylate synthase
Gene family 1445	strain specific gene	Specific for Plesiomonas shigelloides	AVQ86521.1	adenylate kinase
Gene family 1446	strain specific gene	Specific for Plesiomonas shigelloides	AVQ86522.1	hypothetical protein C7R88_03855
Gene family 1447	strain specific gene	Specific for Plesiomonas shigelloides	AVQ86524.1	hypothetical protein C7R88_03865
Gene family 1448	strain specific gene	Specific for Plesiomonas shigelloides	AVQ86525.1	hypothetical protein C7R88_03870
Gene family 1449	strain specific gene	Specific for Plesiomonas shigelloides	AVQ86526.1	toll/interleukin-1 receptor domain-containing protein
Gene family 1450	strain specific gene	Specific for Plesiomonas shigelloides	AVQ86543.1	hypothetical protein C7R88_03995
Gene family 1451	strain specific gene	Specific for Plesiomonas shigelloides	AVQ86664.1	hypothetical protein C7R88_04645
Gene family 1452	strain specific gene	Specific for Plesiomonas shigelloides	AVQ86859.1	hypothetical protein C7R88_05735
Gene family 1453	strain specific gene	Specific for Plesiomonas shigelloides	AVQ86861.1	hypothetical protein C7R88_05745
Gene family 1454	strain specific gene	Specific for Plesiomonas shigelloides	AVQ86866.1	hypothetical protein C7R88_05770
Gene family 1455	strain specific gene	Specific for Plesiomonas shigelloides	AVQ86975.1	hypothetical protein C7R88_06400
Gene family 1456	strain specific gene	Specific for Plesiomonas shigelloides	AVQ87063.1	hypothetical protein C7R88_06880
Gene family 1457	strain specific gene	Specific for Plesiomonas shigelloides	AVQ87084.1	hypothetical protein C7R88_07020
Gene family 1458	strain specific gene	Specific for Plesiomonas shigelloides	AVQ87254.1	hypothetical protein C7R88_08065
Gene family 1459	strain specific gene	Specific for Plesiomonas shigelloides	AVQ87594.1	hypothetical protein C7R88_09980
Gene family 1460	strain specific gene	Specific for Plesiomonas shigelloides	AVQ87625.1	hypothetical protein C7R88_10165
Gene family 1461	strain specific gene	Specific for Plesiomonas shigelloides	AVQ87630.1	formyl transferase
Gene family 1462	strain specific gene	Specific for Plesiomonas shigelloides	AVQ87634.1	hypothetical protein C7R88_10220
Gene family 1463	strain specific gene	Specific for Plesiomonas shigelloides	AVQ87952.1	hypothetical protein C7R88_12040
Gene family 1464	strain specific gene	Specific for Plesiomonas shigelloides	AVQ88162.1	hypothetical protein C7R88_13255
Gene family 1465	strain specific gene	Specific for Plesiomonas shigelloides	AVQ88293.1	hypothetical protein C7R88_14065
Gene family 1466	strain specific gene	Specific for Plesiomonas shigelloides	AVQ88298.1	hypothetical protein C7R88_14095
Gene family 1467	strain specific gene	Specific for Plesiomonas shigelloides	AVQ88566.1	hypothetical protein C7R88_15630
Gene family 1468	strain specific gene	Specific for Plesiomonas shigelloides	AVQ88814.1	hypothetical protein C7R88_15885 (plasmid)
Gene family 1469	strain specific gene	Specific for Plesiomonas shigelloides	AVQ88888.1	hypothetical protein C7R88_16330 (plasmid)
Gene family 1470	strain specific gene	Specific for Plesiomonas shigelloides	AVQ88970.1	peptidase S8 (plasmid)
Gene family 1471	strain specific gene	Specific for Plesiomonas shigelloides	AVQ89001.1	hypothetical protein C7R88_16990 (plasmid)
Gene family 1472	strain specific gene	Specific for Plesiomonas shigelloides	AVQ89002.1	hypothetical protein C7R88_16995 (plasmid)
Gene family 1473	strain specific gene	Specific for Plesiomonas shigelloides	AVQ89003.1	hypothetical protein C7R88_17000 (plasmid)
Gene family 1474	strain specific gene	Specific for Plesiomonas shigelloides	AVQ89141.1	type IV pilus biogenesis protein PilP (plasmid)
Gene family 1475	strain specific gene	Specific for Plesiomonas shigelloides	AVQ89163.1	hypothetical protein C7R88_17750 (plasmid)
Gene family 1476	strain specific gene	Specific for Plesiomonas shigelloides	AVQ89166.1	hypothetical protein C7R88_17765 (plasmid)
Gene family 1477	strain specific gene	Specific for Plesiomonas shigelloides	AVQ89176.1	hypothetical protein C7R88_17815 (plasmid)
Gene family 1478	strain specific gene	Specific for Plesiomonas shigelloides	AVQ89178.1	hypothetical protein C7R88_17825 (plasmid)
Gene family 1479	strain specific gene	Specific for Plesiomonas shigelloides	AVQ89186.1	shufflon protein D' (plasmid)
Gene family 1480	strain specific gene	Specific for Plesiomonas shigelloides	AVQ89190.1	hypothetical protein C7R88_17875 (plasmid)
Gene family 1481	strain specific gene	Specific for Plesiomonas shigelloides	AVQ89193.1	chromosome partitioning protein ParB (plasmid)
Gene family 1482	strain specific gene	Specific for Plesiomonas shigelloides	AVQ89195.1	hypothetical protein C7R88_17910 (plasmid)
Gene family 1483	strain specific gene	Specific for Plesiomonas shigelloides	AVQ89196.1	hypothetical protein C7R88_17915 (plasmid)
Gene family 1484	strain specific gene	Specific for Plesiomonas shigelloides	AVQ89209.1	partition protein (plasmid)
Gene family 1485	strain specific gene	Specific for Plesiomonas shigelloides	AVQ89210.1	DNA topoisomerase (plasmid)
Gene family 1486	strain specific gene	Specific for Plesiomonas shigelloides	AVQ89211.1	mobilization protein (plasmid)
Gene family 1487	strain specific gene	Specific for Plesiomonas shigelloides	PVU64731.1	hypothetical protein C9E85_16735, partial
Gene family 1488	strain specific gene	Specific for Plesiomonas shigelloides	PVU64738.1	fumarate reductase/succinate dehydrogenase flavoprotein subunit, partial
Gene family 1489	strain specific gene	Specific for Plesiomonas shigelloides	PVU64739.1	arginine decarboxylase, partial
Gene family 1490	strain specific gene	Specific for Plesiomonas shigelloides	PVU64740.1	hypothetical protein C9E85_16685, partial
Gene family 1491	strain specific gene	Specific for Plesiomonas shigelloides	PVU64742.1	hypothetical protein C9E85_16675, partial
Gene family 1492	strain specific gene	Specific for Plesiomonas shigelloides	PVU64745.1	hypothetical protein C9E85_16655, partial
Gene family 1493	strain specific gene	Specific for Plesiomonas shigelloides	PVU64746.1	hypothetical protein C9E85_16650, partial
Gene family 1494	strain specific gene	Specific for Plesiomonas shigelloides	PVU64750.1	hypothetical protein C9E85_16620
Gene family 1495	strain specific gene	Specific for Plesiomonas shigelloides	PVU64803.1	hypothetical protein C9E85_16315, partial
Gene family 1496	strain specific gene	Specific for Plesiomonas shigelloides	PVU64816.1	hypothetical protein C9E85_16230
Gene family 1497	strain specific gene	Specific for Plesiomonas shigelloides	PVU64817.1	hypothetical protein C9E85_16235
Gene family 1498	strain specific gene	Specific for Plesiomonas shigelloides	PVU64819.1	hypothetical protein C9E85_16225
Gene family 1499	strain specific gene	Specific for Plesiomonas shigelloides	PVU64822.1	hypothetical protein C9E85_16180, partial
Gene family 1500	strain specific gene	Specific for Plesiomonas shigelloides	PVU64823.1	hypothetical protein C9E85_16185
Gene family 1501	strain specific gene	Specific for Plesiomonas shigelloides	PVU64824.1	hypothetical protein C9E85_16195
Gene family 1502	strain specific gene	Specific for Plesiomonas shigelloides	PVU64829.1	hypothetical protein C9E85_16150
Gene family 1503	strain specific gene	Specific for Plesiomonas shigelloides	PVU64836.1	hypothetical protein C9E85_16115
Gene family 1504	strain specific gene	Specific for Plesiomonas shigelloides	PVU64837.1	hypothetical protein C9E85_16120
Gene family 1505	strain specific gene	Specific for Plesiomonas shigelloides	PVU64849.1	hypothetical protein C9E85_16055
Gene family 1506	strain specific gene	Specific for Plesiomonas shigelloides	PVU64850.1	hypothetical protein C9E85_16060
Gene family 1507	strain specific gene	Specific for Plesiomonas shigelloides	PVU64852.1	hypothetical protein C9E85_16035
Gene family 1508	strain specific gene	Specific for Plesiomonas shigelloides	PVU64853.1	hypothetical protein C9E85_16040
Gene family 1509	strain specific gene	Specific for Plesiomonas shigelloides	PVU64862.1	hypothetical protein C9E85_15985
Gene family 1510	strain specific gene	Specific for Plesiomonas shigelloides	PVU64866.1	hypothetical protein C9E85_15910, partial
Gene family 1511	strain specific gene	Specific for Plesiomonas shigelloides	PVU64867.1	hypothetical protein C9E85_15915
Gene family 1512	strain specific gene	Specific for Plesiomonas shigelloides	PVU64868.1	hypothetical protein C9E85_15920
Gene family 1513	strain specific gene	Specific for Plesiomonas shigelloides	PVU64869.1	hypothetical protein C9E85_15930
Gene family 1514	strain specific gene	Specific for Plesiomonas shigelloides	PVU64870.1	hypothetical protein C9E85_15935
Gene family 1515	strain specific gene	Specific for Plesiomonas shigelloides	PVU64871.1	hypothetical protein C9E85_15940
Gene family 1516	strain specific gene	Specific for Plesiomonas shigelloides	PVU64872.1	hypothetical protein C9E85_15945, partial
Gene family 1517	strain specific gene	Specific for Plesiomonas shigelloides	PVU64876.1	hypothetical protein C9E85_15895
Gene family 1518	strain specific gene	Specific for Plesiomonas shigelloides	PVU64885.1	hypothetical protein C9E85_15830
Gene family 1519	strain specific gene	Specific for Plesiomonas shigelloides	PVU64897.1	hypothetical protein C9E85_15740, partial
Gene family 1520	strain specific gene	Specific for Plesiomonas shigelloides	PVU64927.1	hypothetical protein C9E85_15620
Gene family 1521	strain specific gene	Specific for Plesiomonas shigelloides	PVU64928.1	hypothetical protein C9E85_15625
Gene family 1522	strain specific gene	Specific for Plesiomonas shigelloides	PVU64931.1	hypothetical protein C9E85_15640
Gene family 1523	strain specific gene	Specific for Plesiomonas shigelloides	PVU64932.1	hypothetical protein C9E85_15645
Gene family 1524	strain specific gene	Specific for Plesiomonas shigelloides	PVU64933.1	hypothetical protein C9E85_15650
Gene family 1525	strain specific gene	Specific for Plesiomonas shigelloides	PVU64936.1	hypothetical protein C9E85_15530, partial
Gene family 1526	strain specific gene	Specific for Plesiomonas shigelloides	PVU64937.1	hypothetical protein C9E85_15535
Gene family 1527	strain specific gene	Specific for Plesiomonas shigelloides	PVU64940.1	hypothetical protein C9E85_15550
Gene family 1528	strain specific gene	Specific for Plesiomonas shigelloides	PVU64941.1	hypothetical protein C9E85_15555
Gene family 1529	strain specific gene	Specific for Plesiomonas shigelloides	PVU64942.1	hypothetical protein C9E85_15560
Gene family 1530	strain specific gene	Specific for Plesiomonas shigelloides	PVU64994.1	hypothetical protein C9E85_15365
Gene family 1531	strain specific gene	Specific for Plesiomonas shigelloides	PVU64995.1	hypothetical protein C9E85_15375
Gene family 1532	strain specific gene	Specific for Plesiomonas shigelloides	PVU64996.1	hypothetical protein C9E85_15370
Gene family 1533	strain specific gene	Specific for Plesiomonas shigelloides	PVU65080.1	hypothetical protein C9E85_14700
Gene family 1534	strain specific gene	Specific for Plesiomonas shigelloides	PVU65081.1	hypothetical protein C9E85_14705
Gene family 1535	strain specific gene	Specific for Plesiomonas shigelloides	PVU65082.1	hypothetical protein C9E85_14710
Gene family 1536	strain specific gene	Specific for Plesiomonas shigelloides	PVU65083.1	hypothetical protein C9E85_14715
Gene family 1537	strain specific gene	Specific for Plesiomonas shigelloides	PVU65084.1	hypothetical protein C9E85_14720
Gene family 1538	strain specific gene	Specific for Plesiomonas shigelloides	PVU65085.1	hypothetical protein C9E85_14725
Gene family 1539	strain specific gene	Specific for Plesiomonas shigelloides	PVU65086.1	hypothetical protein C9E85_14730
Gene family 1540	strain specific gene	Specific for Plesiomonas shigelloides	PVU65087.1	hypothetical protein C9E85_14735
Gene family 1541	strain specific gene	Specific for Plesiomonas shigelloides	PVU65088.1	hypothetical protein C9E85_14740
Gene family 1542	strain specific gene	Specific for Plesiomonas shigelloides	PVU65089.1	hypothetical protein C9E85_14745
Gene family 1543	strain specific gene	Specific for Plesiomonas shigelloides	PVU65090.1	hypothetical protein C9E85_14750
Gene family 1544	strain specific gene	Specific for Plesiomonas shigelloides	PVU65091.1	hypothetical protein C9E85_14755
Gene family 1545	strain specific gene	Specific for Plesiomonas shigelloides	PVU65092.1	hypothetical protein C9E85_14760
Gene family 1546	strain specific gene	Specific for Plesiomonas shigelloides	PVU65093.1	hypothetical protein C9E85_14765
Gene family 1547	strain specific gene	Specific for Plesiomonas shigelloides	PVU65094.1	hypothetical protein C9E85_14770
Gene family 1548	strain specific gene	Specific for Plesiomonas shigelloides	PVU65095.1	hypothetical protein C9E85_14775
Gene family 1549	strain specific gene	Specific for Plesiomonas shigelloides	PVU65149.1	hypothetical protein C9E85_14480
Gene family 1550	strain specific gene	Specific for Plesiomonas shigelloides	PVU65150.1	hypothetical protein C9E85_14485
Gene family 1551	strain specific gene	Specific for Plesiomonas shigelloides	PVU65162.1	hypothetical protein C9E85_14545
Gene family 1552	strain specific gene	Specific for Plesiomonas shigelloides	PVU65260.1	hypothetical protein C9E85_13995
Gene family 1553	strain specific gene	Specific for Plesiomonas shigelloides	PVU65261.1	hypothetical protein C9E85_14000
Gene family 1554	strain specific gene	Specific for Plesiomonas shigelloides	PVU65262.1	hypothetical protein C9E85_14005
Gene family 1555	strain specific gene	Specific for Plesiomonas shigelloides	PVU65263.1	hypothetical protein C9E85_14010
Gene family 1556	strain specific gene	Specific for Plesiomonas shigelloides	PVU65271.1	hypothetical protein C9E85_14055
Gene family 1557	strain specific gene	Specific for Plesiomonas shigelloides	PVU65478.1	hypothetical protein C9E85_12590
Gene family 1558	strain specific gene	Specific for Plesiomonas shigelloides	PVU65602.1	hypothetical protein C9E85_12180
Gene family 1559	strain specific gene	Specific for Plesiomonas shigelloides	PVU65603.1	hypothetical protein C9E85_12185
Gene family 1560	strain specific gene	Specific for Plesiomonas shigelloides	PVU65604.1	hypothetical protein C9E85_12190
Gene family 1561	strain specific gene	Specific for Plesiomonas shigelloides	PVU65605.1	hypothetical protein C9E85_12195
Gene family 1562	strain specific gene	Specific for Plesiomonas shigelloides	PVU65606.1	hypothetical protein C9E85_12200
Gene family 1563	strain specific gene	Specific for Plesiomonas shigelloides	PVU65607.1	TIGR03986 family CRISPR-associated RAMP protein
Gene family 1564	strain specific gene	Specific for Plesiomonas shigelloides	PVU65612.1	TIGR02584 family CRISPR-associated protein
Gene family 1565	strain specific gene	Specific for Plesiomonas shigelloides	PVU65613.1	CRISPR-associated endonuclease Cas2
Gene family 1566	strain specific gene	Specific for Plesiomonas shigelloides	PVU65614.1	CRISPR-associated endonuclease Cas1
Gene family 1567	strain specific gene	Specific for Plesiomonas shigelloides	PVU65615.1	CRISPR-associated protein Csx16
Gene family 1568	strain specific gene	Specific for Plesiomonas shigelloides	PVU65616.1	hypothetical protein C9E85_12250
Gene family 1569	strain specific gene	Specific for Plesiomonas shigelloides	PVU65617.1	hypothetical protein C9E85_12255
Gene family 1570	strain specific gene	Specific for Plesiomonas shigelloides	PVU65618.1	radical SAM protein
Gene family 1571	strain specific gene	Specific for Plesiomonas shigelloides	PVU65620.1	hypothetical protein C9E85_12270
Gene family 1572	strain specific gene	Specific for Plesiomonas shigelloides	PVU65621.1	hypothetical protein C9E85_12275
Gene family 1573	strain specific gene	Specific for Plesiomonas shigelloides	PVU65622.1	hypothetical protein C9E85_12280
Gene family 1574	strain specific gene	Specific for Plesiomonas shigelloides	PVU65776.1	hypothetical protein C9E85_10980
Gene family 1575	strain specific gene	Specific for Plesiomonas shigelloides	PVU65997.1	hypothetical protein C9E85_09890
Gene family 1576	strain specific gene	Specific for Plesiomonas shigelloides	PVU66111.1	hypothetical protein C9E85_09635
Gene family 1577	strain specific gene	Specific for Plesiomonas shigelloides	PVU66825.1	hypothetical protein C9E85_05875
Gene family 1578	strain specific gene	Specific for Plesiomonas shigelloides	PVU66906.1	hypothetical protein C9E85_05865
Gene family 1579	strain specific gene	Specific for Plesiomonas shigelloides	PVU66918.1	hypothetical protein C9E85_04540
Gene family 1580	strain specific gene	Specific for Plesiomonas shigelloides	PVU67072.1	hypothetical protein C9E85_05390
Gene family 1581	strain specific gene	Specific for Plesiomonas shigelloides	PVU67073.1	hypothetical protein C9E85_05395
Gene family 1582	strain specific gene	Specific for Plesiomonas shigelloides	PVU67076.1	hypothetical protein C9E85_05410
Gene family 1583	strain specific gene	Specific for Plesiomonas shigelloides	PVU67547.1	hypothetical protein C9E85_03295
Gene family 1584	strain specific gene	Specific for Plesiomonas shigelloides	PVU67735.1	hypothetical protein C9E85_00730
Gene family 1585	strain specific gene	Specific for Plesiomonas shigelloides	PVU67737.1	hypothetical protein C9E85_00745
Gene family 1586	strain specific gene	Specific for Plesiomonas shigelloides	PVU67738.1	hypothetical protein C9E85_00750
Gene family 1587	strain specific gene	Specific for Plesiomonas shigelloides	HAD38490.1	TPA: aspartate ammonia-lyase, partial
Gene family 1588	strain specific gene	Specific for Plesiomonas shigelloides	HAD38525.1	TPA: protein-(glutamine-N5) methyltransferase, release factor-specific, partial
Gene family 1589	strain specific gene	Specific for Plesiomonas shigelloides	HAD38570.1	TPA: hypothetical protein DCF88_00435, partial
Gene family 1590	strain specific gene	Specific for Plesiomonas shigelloides	HAD38576.1	TPA: ABC transporter, partial
Gene family 1591	strain specific gene	Specific for Plesiomonas shigelloides	HAD38584.1	TPA: 3-methyl-2-oxobutanoate hydroxymethyltransferase, partial
Gene family 1592	strain specific gene	Specific for Plesiomonas shigelloides	HAD38618.1	TPA: elongation factor P maturation arginine rhamnosyltransferase EarP, partial
Gene family 1593	strain specific gene	Specific for Plesiomonas shigelloides	HAD38631.1	TPA: transcription-repair coupling factor, partial
Gene family 1594	strain specific gene	Specific for Plesiomonas shigelloides	HAD38633.1	TPA: phosphate permease, partial
Gene family 1595	strain specific gene	Specific for Plesiomonas shigelloides	HAD38695.1	TPA: pyruvate kinase, partial
Gene family 1596	strain specific gene	Specific for Plesiomonas shigelloides	HAD38705.1	TPA: L-serine ammonia-lyase, partial
Gene family 1597	strain specific gene	Specific for Plesiomonas shigelloides	HAD38735.1	TPA: lauroyl-Kdo(2)-lipid IV(A) myristoyltransferase, partial
Gene family 1598	strain specific gene	Specific for Plesiomonas shigelloides	HAD38767.1	TPA: hypothetical protein DCF88_01425, partial
Gene family 1599	strain specific gene	Specific for Plesiomonas shigelloides	HAD38771.1	TPA: hypothetical protein DCF88_01445, partial
Gene family 1600	strain specific gene	Specific for Plesiomonas shigelloides	HAD38779.1	TPA: DNA polymerase IV, partial
Gene family 1601	strain specific gene	Specific for Plesiomonas shigelloides	HAD38794.1	TPA: hypothetical protein DCF88_01560, partial
Gene family 1602	strain specific gene	Specific for Plesiomonas shigelloides	HAD38797.1	TPA: hypothetical protein DCF88_01580
Gene family 1603	strain specific gene	Specific for Plesiomonas shigelloides	HAD38819.1	TPA: UDP-3-O
Gene family 1604	strain specific gene	Specific for Plesiomonas shigelloides	HAD38868.1	TPA: NAD(+) kinase, partial
Gene family 1605	strain specific gene	Specific for Plesiomonas shigelloides	HAD38892.1	TPA: hypothetical protein DCF88_02070, partial
Gene family 1606	strain specific gene	Specific for Plesiomonas shigelloides	HAD38916.1	TPA: DNA topoisomerase I subunit omega, partial
Gene family 1607	strain specific gene	Specific for Plesiomonas shigelloides	HAD38920.1	TPA: ferredoxin, partial
Gene family 1608	strain specific gene	Specific for Plesiomonas shigelloides	HAD38949.1	TPA: arginine--tRNA ligase, partial
Gene family 1609	strain specific gene	Specific for Plesiomonas shigelloides	HAD38985.1	TPA: fermentation/respiration switch protein, partial
Gene family 1610	strain specific gene	Specific for Plesiomonas shigelloides	HAD38990.1	TPA: RNA polymerase sigma factor RpoD, partial
Gene family 1611	strain specific gene	Specific for Plesiomonas shigelloides	HAD39026.1	TPA: nitrogen regulation protein NR(I), partial
Gene family 1612	strain specific gene	Specific for Plesiomonas shigelloides	HAD39121.1	TPA: UDP-N-acetylmuramate:L-alanyl-gamma-D-glutamyl-meso-diaminopimelate ligase, partial
Gene family 1613	strain specific gene	Specific for Plesiomonas shigelloides	HAD39125.1	TPA: inorganic pyrophosphatase, partial
Gene family 1614	strain specific gene	Specific for Plesiomonas shigelloides	HAD39158.1	TPA: hypothetical protein DCF88_03420
Gene family 1615	strain specific gene	Specific for Plesiomonas shigelloides	HAD39161.1	TPA: hypothetical protein DCF88_03445, partial
Gene family 1616	strain specific gene	Specific for Plesiomonas shigelloides	HAD39195.1	TPA: class II fructose-bisphosphate aldolase, partial
Gene family 1617	strain specific gene	Specific for Plesiomonas shigelloides	HAD39198.1	TPA: phosphoglycerate kinase, partial
Gene family 1618	strain specific gene	Specific for Plesiomonas shigelloides	HAD39218.1	TPA: hypothetical protein DCF88_03730
Gene family 1619	strain specific gene	Specific for Plesiomonas shigelloides	HAD39240.1	TPA: capsular biosynthesis protein, partial
Gene family 1620	strain specific gene	Specific for Plesiomonas shigelloides	HAD39272.1	TPA: rod shape-determining protein, partial
Gene family 1621	strain specific gene	Specific for Plesiomonas shigelloides	HAD39303.1	TPA: signal recognition particle protein, partial
Gene family 1622	strain specific gene	Specific for Plesiomonas shigelloides	HAD39447.1	TPA: peptidoglycan glycosyltransferase FtsI, partial
Gene family 1623	strain specific gene	Specific for Plesiomonas shigelloides	HAD39455.1	TPA: 3-octaprenyl-4-hydroxybenzoate decarboxylase, partial
Gene family 1624	strain specific gene	Specific for Plesiomonas shigelloides	HAD39502.1	TPA: hypothetical protein DCF88_05185
Gene family 1625	strain specific gene	Specific for Plesiomonas shigelloides	HAD39513.1	TPA: transcription termination factor Rho, partial
Gene family 1626	strain specific gene	Specific for Plesiomonas shigelloides	HAD39540.1	TPA: hypothetical protein DCF88_05375, partial
Gene family 1627	strain specific gene	Specific for Plesiomonas shigelloides	HAD39578.1	TPA: DNA gyrase subunit B, partial
Gene family 1628	strain specific gene	Specific for Plesiomonas shigelloides	HAD39594.1	TPA: DNA mismatch repair protein MutH, partial
Gene family 1629	strain specific gene	Specific for Plesiomonas shigelloides	HAD39602.1	TPA: hypothetical protein DCF88_05695, partial
Gene family 1630	strain specific gene	Specific for Plesiomonas shigelloides	HAD39622.1	TPA: RNA helicase, partial
Gene family 1631	strain specific gene	Specific for Plesiomonas shigelloides	HAD39654.1	TPA: hypothetical protein DCF88_05965, partial
Gene family 1632	strain specific gene	Specific for Plesiomonas shigelloides	HAD39663.1	TPA: acyl-phosphate--glycerol-3-phosphate O-acyltransferase, partial
Gene family 1633	strain specific gene	Specific for Plesiomonas shigelloides	HAD39707.1	TPA: ABC transporter, partial
Gene family 1634	strain specific gene	Specific for Plesiomonas shigelloides	HAD39750.1	TPA: MFS transporter TsgA, partial
Gene family 1635	strain specific gene	Specific for Plesiomonas shigelloides	HAD39816.1	TPA: GTP diphosphokinase, partial
Gene family 1636	strain specific gene	Specific for Plesiomonas shigelloides	HAD39881.1	TPA: hypothetical protein DCF88_07120, partial
Gene family 1637	strain specific gene	Specific for Plesiomonas shigelloides	HAD39952.1	TPA: hypothetical protein DCF88_07490, partial
Gene family 1638	strain specific gene	Specific for Plesiomonas shigelloides	HAD39962.1	TPA: glutamine--fructose-6-phosphate aminotransferase, partial
Gene family 1639	strain specific gene	Specific for Plesiomonas shigelloides	HAD39964.1	TPA: hypothetical protein DCF88_07550, partial
Gene family 1640	strain specific gene	Specific for Plesiomonas shigelloides	HAD39984.1	TPA: aspartate-semialdehyde dehydrogenase, partial
Gene family 1641	strain specific gene	Specific for Plesiomonas shigelloides	HAD39989.1	TPA: hypothetical protein DCF88_07675, partial
Gene family 1642	strain specific gene	Specific for Plesiomonas shigelloides	HAD40033.1	TPA: hypothetical protein DCF88_07895, partial
Gene family 1643	strain specific gene	Specific for Plesiomonas shigelloides	HAD40057.1	TPA: hypothetical protein DCF88_08015
Gene family 1644	strain specific gene	Specific for Plesiomonas shigelloides	HAD40058.1	TPA: hypothetical protein DCF88_08020
Gene family 1645	strain specific gene	Specific for Plesiomonas shigelloides	HAD40078.1	TPA: tRNA (uridine(54)-C5)-methyltransferase TrmA, partial
Gene family 1646	strain specific gene	Specific for Plesiomonas shigelloides	HAD40093.1	TPA: hypothetical protein DCF88_08195
Gene family 1647	strain specific gene	Specific for Plesiomonas shigelloides	HAD40137.1	TPA: formate--tetrahydrofolate ligase, partial
Gene family 1648	strain specific gene	Specific for Plesiomonas shigelloides	HAD40140.1	TPA: phosphoribosylglycinamide formyltransferase 2, partial
Gene family 1649	strain specific gene	Specific for Plesiomonas shigelloides	HAD40188.1	TPA: peptide ABC transporter ATP-binding protein, partial
Gene family 1650	strain specific gene	Specific for Plesiomonas shigelloides	HAD40190.1	TPA: peptide ABC transporter ATP-binding protein, partial
Gene family 1651	strain specific gene	Specific for Plesiomonas shigelloides	HAD40203.1	TPA: lipopolysaccharide ABC transporter permease LptG, partial
Gene family 1652	strain specific gene	Specific for Plesiomonas shigelloides	HAD40220.1	TPA: ABC transporter, partial
Gene family 1653	strain specific gene	Specific for Plesiomonas shigelloides	HAD40224.1	TPA: hypothetical protein DCF88_08875, partial
Gene family 1654	strain specific gene	Specific for Plesiomonas shigelloides	HAD40282.1	TPA: protease SohB, partial
Gene family 1655	strain specific gene	Specific for Plesiomonas shigelloides	HAD40287.1	TPA: DNA topoisomerase I subunit omega, partial
Gene family 1656	strain specific gene	Specific for Plesiomonas shigelloides	HAD40288.1	TPA: DNA topoisomerase I subunit omega, partial
Gene family 1657	strain specific gene	Specific for Plesiomonas shigelloides	HAD40289.1	TPA: DNA topoisomerase I subunit omega, partial
Gene family 1658	strain specific gene	Specific for Plesiomonas shigelloides	HAD40290.1	TPA: hypothetical protein DCF88_09205, partial
Gene family 1659	strain specific gene	Specific for Plesiomonas shigelloides	HAD40353.1	TPA: tRNA uridine-5-carboxymethylaminomethyl(34) synthesis enzyme MnmG, partial
Gene family 1660	strain specific gene	Specific for Plesiomonas shigelloides	HAD40370.1	TPA: hypothetical protein DCF88_09620
Gene family 1661	strain specific gene	Specific for Plesiomonas shigelloides	HAD40470.1	TPA: hypothetical protein DCF88_10140, partial
Gene family 1662	strain specific gene	Specific for Plesiomonas shigelloides	HAD40527.1	TPA: potassium transporter Kef, partial
Gene family 1663	strain specific gene	Specific for Plesiomonas shigelloides	HAD40529.1	TPA: hypothetical protein DCF88_10445, partial
Gene family 1664	strain specific gene	Specific for Plesiomonas shigelloides	HAD40552.1	TPA: DNA gyrase subunit A, partial
Gene family 1665	strain specific gene	Specific for Plesiomonas shigelloides	HAD40579.1	TPA: ribonuclease HII, partial
Gene family 1666	strain specific gene	Specific for Plesiomonas shigelloides	HAD40581.1	TPA: acyl
Gene family 1667	strain specific gene	Specific for Plesiomonas shigelloides	HAD40597.1	TPA: type I methionyl aminopeptidase, partial
Gene family 1668	strain specific gene	Specific for Plesiomonas shigelloides	HAD40603.1	TPA: arginine decarboxylase, partial
Gene family 1669	strain specific gene	Specific for Plesiomonas shigelloides	HAD40628.1	TPA: hypothetical protein DCF88_11010
Gene family 1670	strain specific gene	Specific for Plesiomonas shigelloides	HAD40629.1	TPA: NAD-dependent malic enzyme, partial
Gene family 1671	strain specific gene	Specific for Plesiomonas shigelloides	HAD40645.1	TPA: CDP-diacylglycerol--serine O-phosphatidyltransferase, partial
Gene family 1672	strain specific gene	Specific for Plesiomonas shigelloides	HAD40657.1	TPA: hypothetical protein DCF88_11155, partial
Gene family 1673	strain specific gene	Specific for Plesiomonas shigelloides	HAD40694.1	TPA: hypothetical protein DCF88_11345
Gene family 1674	strain specific gene	Specific for Plesiomonas shigelloides	HAD40700.1	TPA: anaerobic glycerol-3-phosphate dehydrogenase subunit A, partial
Gene family 1675	strain specific gene	Specific for Plesiomonas shigelloides	HAD40749.1	TPA: multidrug ABC transporter permease/ATP-binding protein, partial
Gene family 1676	strain specific gene	Specific for Plesiomonas shigelloides	HAD40806.1	TPA: non-canonical purine NTP pyrophosphatase, partial
Gene family 1677	strain specific gene	Specific for Plesiomonas shigelloides	HAD40831.1	TPA: phosphoribosylaminoimidazolesuccinocarboxamide synthase, partial
Gene family 1678	strain specific gene	Specific for Plesiomonas shigelloides	HAD40839.1	TPA: sodium-dependent bicarbonate transport family permease, partial
Gene family 1679	strain specific gene	Specific for Plesiomonas shigelloides	HAD40842.1	TPA: NADH:ubiquinone reductase (Na(+)-transporting) subunit A, partial
Gene family 1680	strain specific gene	Specific for Plesiomonas shigelloides	HAD40866.1	TPA: tRNA (guanosine(18)-2'-O)-methyltransferase TrmH, partial
Gene family 1681	strain specific gene	Specific for Plesiomonas shigelloides	HAD40913.1	TPA: DUF4832 domain-containing protein, partial
Gene family 1682	strain specific gene	Specific for Plesiomonas shigelloides	HAD40934.1	TPA: ribosome small subunit-dependent GTPase A, partial
Gene family 1683	strain specific gene	Specific for Plesiomonas shigelloides	HAD40988.1	TPA: tRNA preQ1(34) S-adenosylmethionine ribosyltransferase-isomerase QueA, partial
Gene family 1684	strain specific gene	Specific for Plesiomonas shigelloides	HAD41021.1	TPA: tryptophan synthase subunit beta, partial
Gene family 1685	strain specific gene	Specific for Plesiomonas shigelloides	HAD41032.1	TPA: hypothetical protein DCF88_13110
Gene family 1686	strain specific gene	Specific for Plesiomonas shigelloides	HAD41053.1	TPA: leucine--tRNA ligase, partial
Gene family 1687	strain specific gene	Specific for Plesiomonas shigelloides	HAD41059.1	TPA: penicillin-binding protein 2, partial
Gene family 1688	strain specific gene	Specific for Plesiomonas shigelloides	HAD41074.1	TPA: isoleucine--tRNA ligase, partial
Gene family 1689	strain specific gene	Specific for Plesiomonas shigelloides	HAD41075.1	TPA: isoleucine--tRNA ligase, partial
Gene family 1690	strain specific gene	Specific for Plesiomonas shigelloides	HAD41079.1	TPA: 4-hydroxy-3-methylbut-2-enyl diphosphate reductase, partial
Gene family 1691	strain specific gene	Specific for Plesiomonas shigelloides	HAD41088.1	TPA: NADH-quinone oxidoreductase subunit N, partial
Gene family 1692	strain specific gene	Specific for Plesiomonas shigelloides	HAD41118.1	TPA: hypothetical protein DCF88_13555
Gene family 1693	strain specific gene	Specific for Plesiomonas shigelloides	HAD41135.1	TPA: amidophosphoribosyltransferase, partial
Gene family 1694	strain specific gene	Specific for Plesiomonas shigelloides	HAD41162.1	TPA: hypothetical protein DCF88_13790, partial
Gene family 1695	strain specific gene	Specific for Plesiomonas shigelloides	HAD41168.1	TPA: PrkA family serine protein kinase, partial
Gene family 1696	strain specific gene	Specific for Plesiomonas shigelloides	HAD41169.1	TPA: D-hexose-6-phosphate mutarotase, partial
Gene family 1697	strain specific gene	Specific for Plesiomonas shigelloides	HAD41183.1	TPA: tRNA 2-selenouridine(34) synthase MnmH, partial
Gene family 1698	strain specific gene	Specific for Plesiomonas shigelloides	HAD41195.1	TPA: hypothetical protein DCF88_13955
Gene family 1699	strain specific gene	Specific for Plesiomonas shigelloides	HAD41196.1	TPA: hypothetical protein DCF88_13960
Gene family 1700	strain specific gene	Specific for Plesiomonas shigelloides	HAD41240.1	TPA: Fe-S protein assembly chaperone HscA, partial
Gene family 1701	strain specific gene	Specific for Plesiomonas shigelloides	HAD41262.1	TPA: chromosome partition protein MukB, partial
Gene family 1702	strain specific gene	Specific for Plesiomonas shigelloides	HAD41284.1	TPA: hydrogenase 2 small subunit, partial
Gene family 1703	strain specific gene	Specific for Plesiomonas shigelloides	HAD41286.1	TPA: Ni/Fe-hydrogenase cytochrome b subunit, partial
Gene family 1704	strain specific gene	Specific for Plesiomonas shigelloides	HAD41292.1	TPA: hypothetical protein DCF88_14455, partial
Gene family 1705	strain specific gene	Specific for Plesiomonas shigelloides	HAD41301.1	TPA: 3-deoxy-manno-octulosonate cytidylyltransferase, partial
Gene family 1706	strain specific gene	Specific for Plesiomonas shigelloides	HAD41337.1	TPA: quinol dehydrogenase ferredoxin subunit NapH, partial
Gene family 1707	strain specific gene	Specific for Plesiomonas shigelloides	HAD41353.1	TPA: SecY-interacting protein, partial
Gene family 1708	strain specific gene	Specific for Plesiomonas shigelloides	HAD41382.1	TPA: 2-succinyl-5-enolpyruvyl-6-hydroxy-3-cyclohexene-1-carboxylate synthase, partial
Gene family 1709	strain specific gene	Specific for Plesiomonas shigelloides	HAD41546.1	TPA: hypothetical protein DCF97_00255, partial
Gene family 1710	strain specific gene	Specific for Plesiomonas shigelloides	HAD41583.1	TPA: hypothetical protein DCF97_00445, partial
Gene family 1711	strain specific gene	Specific for Plesiomonas shigelloides	HAD41663.1	TPA: deoxyribodipyrimidine photo-lyase, partial
Gene family 1712	strain specific gene	Specific for Plesiomonas shigelloides	HAD41752.1	TPA: hypothetical protein DCF97_01320
Gene family 1713	strain specific gene	Specific for Plesiomonas shigelloides	HAD41863.1	TPA: electron transport complex subunit RsxE, partial
Gene family 1714	strain specific gene	Specific for Plesiomonas shigelloides	HAD41895.1	TPA: cytochrome C oxidase Cbb3, partial
Gene family 1715	strain specific gene	Specific for Plesiomonas shigelloides	HAD41964.1	TPA: hypothetical protein DCF97_02405
Gene family 1716	strain specific gene	Specific for Plesiomonas shigelloides	HAD41966.1	TPA: hypothetical protein DCF97_02415, partial
Gene family 1717	strain specific gene	Specific for Plesiomonas shigelloides	HAD41999.1	TPA: hypothetical protein DCF97_02580, partial
Gene family 1718	strain specific gene	Specific for Plesiomonas shigelloides	HAD42041.1	TPA: hypothetical protein DCF97_02795, partial
Gene family 1719	strain specific gene	Specific for Plesiomonas shigelloides	HAD42048.1	TPA: oligosaccharide repeat unit polymerase, partial
Gene family 1720	strain specific gene	Specific for Plesiomonas shigelloides	HAD42096.1	TPA: peptide ABC transporter permease, partial
Gene family 1721	strain specific gene	Specific for Plesiomonas shigelloides	HAD42214.1	TPA: hypothetical protein DCF97_03675
Gene family 1722	strain specific gene	Specific for Plesiomonas shigelloides	HAD42262.1	TPA: hypothetical protein DCF97_03945
Gene family 1723	strain specific gene	Specific for Plesiomonas shigelloides	HAD42285.1	TPA: UDP-N-acetylenolpyruvoylglucosamine reductase, partial
Gene family 1724	strain specific gene	Specific for Plesiomonas shigelloides	HAD42302.1	TPA: UDP-glucose 4-epimerase, partial
Gene family 1725	strain specific gene	Specific for Plesiomonas shigelloides	HAD42307.1	TPA: cardiolipin synthase A, partial
Gene family 1726	strain specific gene	Specific for Plesiomonas shigelloides	HAD42402.1	TPA: acyltransferase, partial
Gene family 1727	strain specific gene	Specific for Plesiomonas shigelloides	HAD42403.1	TPA: 5-(carboxyamino)imidazole ribonucleotide mutase, partial
Gene family 1728	strain specific gene	Specific for Plesiomonas shigelloides	HAD42452.1	TPA: 50S ribosomal protein L3 N(5)-glutamine methyltransferase, partial
Gene family 1729	strain specific gene	Specific for Plesiomonas shigelloides	HAD42481.1	TPA: hypothetical protein DCF97_05080, partial
Gene family 1730	strain specific gene	Specific for Plesiomonas shigelloides	HAD42620.1	TPA: hypothetical protein DCF97_05795
Gene family 1731	strain specific gene	Specific for Plesiomonas shigelloides	HAD42629.1	TPA: hypothetical protein DCF97_05840
Gene family 1732	strain specific gene	Specific for Plesiomonas shigelloides	HAD42642.1	TPA: hypothetical protein DCF97_05905, partial
Gene family 1733	strain specific gene	Specific for Plesiomonas shigelloides	HAD42643.1	TPA: DEAD/DEAH box helicase, partial
Gene family 1734	strain specific gene	Specific for Plesiomonas shigelloides	HAD42644.1	TPA: DEAD/DEAH box helicase, partial
Gene family 1735	strain specific gene	Specific for Plesiomonas shigelloides	HAD42712.1	TPA: hypothetical protein DCF97_06270
Gene family 1736	strain specific gene	Specific for Plesiomonas shigelloides	HAD42713.1	TPA: hypothetical protein DCF97_06275
Gene family 1737	strain specific gene	Specific for Plesiomonas shigelloides	HAD42742.1	TPA: HslU--HslV peptidase ATPase subunit, partial
Gene family 1738	strain specific gene	Specific for Plesiomonas shigelloides	HAD42871.1	TPA: hypothetical protein DCF97_07065, partial
Gene family 1739	strain specific gene	Specific for Plesiomonas shigelloides	HAD42877.1	TPA: amino-acid N-acetyltransferase, partial
Gene family 1740	strain specific gene	Specific for Plesiomonas shigelloides	HAD42900.1	TPA: 16S rRNA methyltransferase, partial
Gene family 1741	strain specific gene	Specific for Plesiomonas shigelloides	HAD42927.1	TPA: hypothetical protein DCF97_07350, partial
Gene family 1742	strain specific gene	Specific for Plesiomonas shigelloides	HAD43120.1	TPA: ABC transporter ATP-binding protein, partial
Gene family 1743	strain specific gene	Specific for Plesiomonas shigelloides	HAD43145.1	TPA: energy-dependent translational throttle protein EttA, partial
Gene family 1744	strain specific gene	Specific for Plesiomonas shigelloides	HAD43163.1	TPA: hypothetical protein DCF97_08575
Gene family 1745	strain specific gene	Specific for Plesiomonas shigelloides	HAD43173.1	TPA: GMP/IMP nucleotidase, partial
Gene family 1746	strain specific gene	Specific for Plesiomonas shigelloides	HAD43260.1	TPA: undecaprenyl-phosphate alpha-N-acetylglucosaminyl 1-phosphate transferase, partial
Gene family 1747	strain specific gene	Specific for Plesiomonas shigelloides	HAD43471.1	TPA: ATP-dependent DNA helicase RecQ, partial
Gene family 1748	strain specific gene	Specific for Plesiomonas shigelloides	HAD43476.1	TPA: NADP-dependent isocitrate dehydrogenase, partial
Gene family 1749	strain specific gene	Specific for Plesiomonas shigelloides	HAD43503.1	TPA: hypothetical protein DCF97_10355, partial
Gene family 1750	strain specific gene	Specific for Plesiomonas shigelloides	HAD43531.1	TPA: tRNA (adenosine(37)-N6)-threonylcarbamoyltransferase complex dimerization subunit type 1 TsaB, partial
Gene family 1751	strain specific gene	Specific for Plesiomonas shigelloides	HAD43537.1	TPA: histidinol dehydrogenase, partial
Gene family 1752	strain specific gene	Specific for Plesiomonas shigelloides	HAD43559.1	TPA: hypothetical protein DCF97_10640, partial
Gene family 1753	strain specific gene	Specific for Plesiomonas shigelloides	HAD43643.1	TPA: tRNA (N6-isopentenyl adenosine(37)-C2)-methylthiotransferase MiaB, partial
Gene family 1754	strain specific gene	Specific for Plesiomonas shigelloides	HAD43710.1	TPA: 5'-methylthioadenosine/S-adenosylhomocysteine nucleosidase, partial
Gene family 1755	strain specific gene	Specific for Plesiomonas shigelloides	HAD43781.1	TPA: ribose ABC transporter permease, partial
Gene family 1756	strain specific gene	Specific for Plesiomonas shigelloides	HAD43802.1	TPA: hypothetical protein DCF97_11875, partial
Gene family 1757	strain specific gene	Specific for Plesiomonas shigelloides	HAD43866.1	TPA: hypoxanthine phosphoribosyltransferase, partial
Gene family 1758	strain specific gene	Specific for Plesiomonas shigelloides	HAD44056.1	TPA: hypothetical protein DCF97_13160
Gene family 1759	strain specific gene	Specific for Plesiomonas shigelloides	HAD44140.1	TPA: glutathione peroxidase, partial
Gene family 1760	strain specific gene	Specific for Plesiomonas shigelloides	HAD44160.1	TPA: hypothetical protein DCF97_13680
Gene family 1761	strain specific gene	Specific for Plesiomonas shigelloides	HAD44195.1	TPA: antibiotic transporter, partial
Gene family 1762	strain specific gene	Specific for Plesiomonas shigelloides	HAD44209.1	TPA: cell division protein YceG, partial
Gene family 1763	strain specific gene	Specific for Plesiomonas shigelloides	HAD44260.1	TPA: LysR family transcriptional regulator, partial
Gene family 1764	strain specific gene	Specific for Plesiomonas shigelloides	HAD44272.1	TPA: RNA polymerase subunit sigma-70
