# Supplementary material for: Horizontal Gene Transfer Clarifies Taxonomic Confusion and Promotes the Genetic Diversity and Pathogenicity of Plesiomonas shigelloides
Source: mSystems. 2020 Sep 15;5(5):e00448-20. doi: 10.1128/mSystems.00448-20 (PMC7498682; doi:10.1128/mSystems.00448-20)
Supplement: TABLE S3 [file mSystems.00448-20-st003.xlsx]

## Sheet: Sheet1
Gene family	Annotation	Reference protein ID	Function
Gene family 1	accessory genome	EON88133.1	hypothetical protein PLESHI_12045
Gene family 2	accessory genome	EON88419.1	hypothetical protein PLESHI_10705
Gene family 3	accessory genome	AVQ86876.1	Rha family transcriptional regulator
Gene family 4	accessory genome	EON88478.1	hypothetical protein PLESHI_10054
Gene family 5	accessory genome	EON89026.1	Rhs element Vgr protein
Gene family 6	accessory genome	EON88695.1	Xenobiotic reductase B
Gene family 7	accessory genome	EON88129.1	Holin, phage lambda
Gene family 8	accessory genome	EON89757.1	DeoR family transcriptional regulator
Gene family 9	accessory genome	AVQ86457.1	acetyltransferase
Gene family 10	accessory genome	EON87355.1	elongation factor Tu, partial
Gene family 11	accessory genome	EON88351.1	phage integrase
Gene family 12	accessory genome	EON89903.1	Type I restriction modification system, methyltransferase subunit
Gene family 13	accessory genome	EON87159.1	protein UmuC, partial
Gene family 14	accessory genome	EON88128.1	hypothetical protein PLESHI_12020
Gene family 15	accessory genome	AVQ86551.1	hypothetical protein C7R88_04045
Gene family 16	accessory genome	EON88409.1	Cro/Cl family transcriptional regulator
Gene family 17	accessory genome	EON88166.1	putative phage Rz lytic protein
Gene family 18	accessory genome	EON88715.1	hypothetical protein PLESHI_09166, partial
Gene family 19	accessory genome	EON89832.1	recombination associated protein
Gene family 20	accessory genome	EON87150.1	elongation factor Tu, partial
Gene family 21	accessory genome	EON87639.1	iso-IS1 ORF1
Gene family 22	accessory genome	EON88159.1	prophage tail fiber protein, partial
Gene family 23	accessory genome	EON88383.1	Multicopper oxidase, type 3 precursor
Gene family 24	accessory genome	EON88545.1	methyl-accepting chemotaxis protein
Gene family 25	accessory genome	EON88640.1	vtamin B12-transporter permease
Gene family 26	accessory genome	EON88758.1	hypothetical protein PLESHI_08929, partial
Gene family 27	accessory genome	EON88938.1	catalase
Gene family 28	accessory genome	EON89018.1	ferric cations import ATP-binding protein FbpC 2
Gene family 29	accessory genome	EON89217.1	3-ketoacyl-CoA thiolase
Gene family 30	accessory genome	EON89968.1	flagellin
Gene family 31	accessory genome	EON87189.1	hypothetical protein PLESHI_16557, partial
Gene family 32	accessory genome	EON87329.1	3-phenylpropionic acid transporter
Gene family 33	accessory genome	EON87332.1	acetyl-CoA synthetase
Gene family 34	accessory genome	EON87630.1	aerobic respiration control sensor protein ArcB
Gene family 35	accessory genome	EON87768.1	cysteine sulfinate desulfinase
Gene family 36	accessory genome	EON87810.1	putative tail fiber assembly protein
Gene family 37	accessory genome	EON88298.1	outer membrane protein A
Gene family 38	accessory genome	EON88382.1	hypothetical protein PLESHI_10945
Gene family 39	accessory genome	EON88460.1	arginine deiminase
Gene family 40	accessory genome	EON88496.1	cyclopropane fatty acyl phospholipid synthase
Gene family 41	accessory genome	EON88700.1	hypothetical protein PLESHI_09237, partial
Gene family 42	accessory genome	EON88714.1	hypothetical protein PLESHI_09161, partial
Gene family 43	accessory genome	EON88733.1	multicopper oxidase, partial
Gene family 44	accessory genome	EON88740.1	umuD protein, partial
Gene family 45	accessory genome	EON88760.1	RNA-binding protein
Gene family 46	accessory genome	EON88935.1	RND family multidrug efflux inner membrane protein
Gene family 47	accessory genome	EON89052.1	anaerobic dimethyl sulfoxide reductase subunit B
Gene family 48	accessory genome	EON89250.1	ribokinase, partial
Gene family 49	accessory genome	EON89921.1	glycoside hydrolase family 18
Gene family 50	accessory genome	EON89932.1	putative type II secretion protein
Gene family 51	accessory genome	EON89986.1	flagellar basal body rod protein FlgF
Gene family 52	accessory genome	EON90095.1	oxidoreductase
Gene family 53	accessory genome	EON87201.1	glycosyltransferase family 1 protein
Gene family 54	accessory genome	EON87304.1	cystathionine gamma-synthase
Gene family 55	accessory genome	EON87330.1	cyclic nucleotide binding protein
Gene family 56	accessory genome	EON87432.1	cell envelope opacity-associated protein
Gene family 57	accessory genome	EON87456.1	adenylosuccinate synthetase
Gene family 58	accessory genome	EON87602.1	cold shock-like protein
Gene family 59	accessory genome	EON88283.1	methyl-accepting chemotaxis sensory transducer with Cache sensor
Gene family 60	accessory genome	EON88303.1	hypothetical protein PLESHI_11057
Gene family 61	accessory genome	EON88379.1	global DNA-binding transcriptional dual regulator H-NS
Gene family 62	accessory genome	EON88395.1	N-acetyl-D-glucosamine kinase
Gene family 63	accessory genome	EON88445.1	EAL domain-containing protein
Gene family 64	accessory genome	EON88452.1	hypothetical protein PLESHI_10555
Gene family 65	accessory genome	EON88459.1	Na+/H+ antiporter NhaC
Gene family 66	accessory genome	EON88604.1	glycerophosphoryl diester phosphodiesterase
Gene family 67	accessory genome	EON88881.1	transcriptional regulator, AraC/XylS family protein
Gene family 68	accessory genome	EON88891.1	global DNA-binding transcriptional dual regulator H-NS
Gene family 69	accessory genome	EON88941.1	Putative glutamate/gamma-aminobutyrate antiporter
Gene family 70	accessory genome	EON88959.1	hypothetical protein PLESHI_07425
Gene family 71	accessory genome	EON89016.1	2-aminoethylphosphonate transport, repressor
Gene family 72	accessory genome	EON89019.1	ABC transporter permease
Gene family 73	accessory genome	EON89030.1	proline:sodium symporter PutP
Gene family 74	accessory genome	EON89179.1	DeoR family transcriptional regulator
Gene family 75	accessory genome	EON89218.1	multifunctional fatty acid oxidation complex subunit alpha
Gene family 76	accessory genome	EON89223.1	protoporphyrinogen oxidase
Gene family 77	accessory genome	EON89228.1	periplasmic protein disulfide isomerase I
Gene family 78	accessory genome	EON89324.1	putrescine-ornithine antiporter
Gene family 79	accessory genome	EON89350.1	type II secretion system protein K
Gene family 80	accessory genome	EON89412.1	DNA-binding transcriptional dual regulator Crp
Gene family 81	accessory genome	EON89481.1	acetyl-CoA carboxylase biotin carboxylase subunit
Gene family 82	accessory genome	EON89750.1	N-acetylglucosamine-6-phosphate deacetylase
Gene family 83	accessory genome	EON89753.1	PTS system N-acetylgalactosamine-specific transporter subunit IIC
Gene family 84	accessory genome	EON89950.1	flagellar biosynthesis protein FliP
Gene family 85	accessory genome	EON90086.1	methyl-accepting chemotaxis protein
Gene family 86	accessory genome	EON90311.1	MORN repeat-containing protein
Gene family 87	accessory genome	EON90343.1	Acetyl-coenzyme A carboxyl transferase beta chain
Gene family 88	accessory genome	EON90420.1	alpha amylase
Gene family 89	accessory genome	AVQ86887.1	DNA repair protein RadC
Gene family 90	accessory genome	KAB7694090.1	hypothetical protein GBN33_17080
Gene family 91	accessory genome	EON87193.1	ADP-heptose:LPS heptosyltransferase II
Gene family 92	accessory genome	EON87200.1	lipopolysaccharide heptosyltransferase III
Gene family 93	accessory genome	EON87222.1	zinc-containing alcohol dehydrogenase superfamily protein
Gene family 94	accessory genome	EON87232.1	xanthine permease XanP
Gene family 95	accessory genome	EON87233.1	hypothetical protein PLESHI_16777
Gene family 96	accessory genome	EON87234.1	asmA family protein
Gene family 97	accessory genome	EON87236.1	D-tyrosyl-tRNA(Tyr) deacylase
Gene family 98	accessory genome	EON87237.1	proline iminopeptidase
Gene family 99	accessory genome	EON87238.1	hypothetical protein PLESHI_16802
Gene family 100	accessory genome	EON87239.1	alpha-D-glucose-1-phosphatase
Gene family 101	accessory genome	EON87264.1	DNA utilization protein YhiR
Gene family 102	accessory genome	EON87265.1	EAL domain-containing protein
Gene family 103	accessory genome	EON87270.1	ferredoxin-NADP reductase
Gene family 104	accessory genome	EON87271.1	hypothetical protein PLESHI_16472
Gene family 105	accessory genome	EON87272.1	N-acetyltransferase GCN5
Gene family 106	accessory genome	EON87273.1	triosephosphate isomerase
Gene family 107	accessory genome	EON87274.1	6-phosphofructokinase
Gene family 108	accessory genome	EON87275.1	ferrous iron efflux protein F
Gene family 109	accessory genome	EON87276.1	periplasmic stress adaptor protein CpxP
Gene family 110	accessory genome	EON87277.1	DNA-binding transcriptional regulator CpxR
Gene family 111	accessory genome	EON87278.1	two-component sensor protein
Gene family 112	accessory genome	EON87279.1	rRNA methylase
Gene family 113	accessory genome	EON87281.1	NAD(P)H-dependent glycerol-3-phosphate dehydrogenase
Gene family 114	accessory genome	EON87286.1	AmiB activator
Gene family 115	accessory genome	EON87288.1	primosome assembly protein PriA
Gene family 116	accessory genome	EON87290.1	LacI family transcriptional regulator
Gene family 117	accessory genome	EON87292.1	cell division protein FtsN
Gene family 118	accessory genome	EON87293.1	ATP-dependent protease subunit HslV
Gene family 119	accessory genome	EON87294.1	ATP-dependent protease ATP-binding subunit HslU
Gene family 120	accessory genome	EON87295.1	1,4-dihydroxy-2-naphthoate octaprenyltransferase
Gene family 121	accessory genome	EON87296.1	ribonuclease activity regulator protein RraA
Gene family 122	accessory genome	EON87297.1	hypothetical protein PLESHI_16432
Gene family 123	accessory genome	EON87298.1	MIP family channel protein
Gene family 124	accessory genome	EON87299.1	glycerol kinase
Gene family 125	accessory genome	EON87300.1	fructose 1,6-bisphosphatase II
Gene family 126	accessory genome	EON87301.1	multidrug resistance protein D
Gene family 127	accessory genome	EON87302.1	hypothetical protein PLESHI_16457, partial
Gene family 128	accessory genome	EON87305.1	transcriptional repressor protein MetJ
Gene family 129	accessory genome	EON87306.1	NADP-dependent malic enzyme
Gene family 130	accessory genome	EON87307.1	50S ribosomal protein L31
Gene family 131	accessory genome	EON87311.1	transcriptional regulator
Gene family 132	accessory genome	EON87312.1	5,10-methylenetetrahydrofolate reductase
Gene family 133	accessory genome	EON87313.1	bifunctional aspartate kinase II/homoserine dehydrogenase II, partial
Gene family 134	accessory genome	EON87314.1	glutamate racemase
Gene family 135	accessory genome	EON87315.1	vitamin B12/cobalamin outer membrane transporter
Gene family 136	accessory genome	EON87316.1	tRNA (uracil-5-)-methyltransferase
Gene family 137	accessory genome	EON87319.1	soluble pyridine nucleotide transhydrogenase
Gene family 138	accessory genome	EON87320.1	DNA-binding transcriptional regulator OxyR
Gene family 139	accessory genome	EON87321.1	Peroxiredoxin family protein/glutaredoxin
Gene family 140	accessory genome	EON87322.1	dihydrolipoamide dehydrogenase
Gene family 141	accessory genome	EON87323.1	hypothetical protein PLESHI_16307
Gene family 142	accessory genome	EON87324.1	argininosuccinate lyase
Gene family 143	accessory genome	EON87325.1	argininosuccinate synthase
Gene family 144	accessory genome	EON87326.1	acetylglutamate kinase
Gene family 145	accessory genome	EON87327.1	N-acetyl-gamma-glutamyl-phosphate reductase, partial
Gene family 146	accessory genome	EON87328.1	sensor histidine kinase
Gene family 147	accessory genome	EON87331.1	DNA polymerase III subunit epsilon
Gene family 148	accessory genome	EON87333.1	hypothetical protein PLESHI_16252
Gene family 149	accessory genome	EON87334.1	acetate permease
Gene family 150	accessory genome	EON87335.1	pantothenate kinase
Gene family 151	accessory genome	EON87336.1	bifunctional biotin-
Gene family 152	accessory genome	EON87337.1	UDP-N-acetylenolpyruvoylglucosamine reductase
Gene family 153	accessory genome	EON87347.1	DNA-directed RNA polymerase subunit beta'
Gene family 154	accessory genome	EON87348.1	DNA-directed RNA polymerase subunit beta
Gene family 155	accessory genome	EON87349.1	50S ribosomal subunit protein L7/L12
Gene family 156	accessory genome	EON87350.1	50S ribosomal protein L10
Gene family 157	accessory genome	EON87351.1	50S ribosomal protein L1
Gene family 158	accessory genome	EON87352.1	50S ribosomal protein L11
Gene family 159	accessory genome	EON87353.1	transcription antitermination protein NusG
Gene family 160	accessory genome	EON87354.1	preprotein translocase subunit SecE
Gene family 161	accessory genome	EON87373.1	hypothetical protein PLESHI_16029
Gene family 162	accessory genome	EON87384.1	LuxR family transcriptional regulator
Gene family 163	accessory genome	EON87386.1	bifunctional phosphoribosylaminoimidazolecarboxamide formyltransferase/IMP cyclohydrolase
Gene family 164	accessory genome	EON87388.1	DNA mismatch repair protein, partial
Gene family 165	accessory genome	EON87389.1	N-acetylmuramoyl-L-alanine amidase
Gene family 166	accessory genome	EON87390.1	ATPase YjeE
Gene family 167	accessory genome	EON87391.1	carbohydrate kinase, partial
Gene family 168	accessory genome	EON87392.1	thiamine transporter membrane protein, partial
Gene family 169	accessory genome	EON87393.1	thiamine transporter substrate binding subunit
Gene family 170	accessory genome	EON87394.1	enoyl-CoA hydratase/isomerase
Gene family 171	accessory genome	EON87395.1	GGDEF family protein
Gene family 172	accessory genome	EON87396.1	Dna-J like membrane chaperone protein
Gene family 173	accessory genome	EON87397.1	LPS assembly outer membrane complex protein LptD
Gene family 174	accessory genome	EON87398.1	peptidyl-prolyl cis-trans isomerase SurA
Gene family 175	accessory genome	EON87399.1	4-hydroxythreonine-4-phosphate dehydrogenase
Gene family 176	accessory genome	EON87400.1	16S ribosomal RNA methyltransferase KsgA/Dim1 family protein
Gene family 177	accessory genome	EON87401.1	CO2+/MG2+ efflux protein ApaG
Gene family 178	accessory genome	EON87402.1	diadenosine tetraphosphatase
Gene family 179	accessory genome	EON87403.1	dihydrofolate reductase
Gene family 180	accessory genome	EON87404.1	protein YjjB
Gene family 181	accessory genome	EON87429.1	sulfate adenylyltransferase subunit 2
Gene family 182	accessory genome	EON87430.1	uroporphyrin-III C-methyltransferase
Gene family 183	accessory genome	EON87431.1	bifunctional 2',3'-cyclic nucleotide 2'-phosphodiesterase/3'-nucleotidase periplasmic precursor protein
Gene family 184	accessory genome	EON87433.1	peptidyl-prolyl cis-trans isomerase
Gene family 185	accessory genome	EON87435.1	phosphoadenosine phosphosulfate reductase
Gene family 186	accessory genome	EON87436.1	sulfite reductase subunit beta
Gene family 187	accessory genome	EON87437.1	sulfite reductase (NADPH) flavoprotein, alpha chain
Gene family 188	accessory genome	EON87438.1	hypothetical protein PLESHI_15794
Gene family 189	accessory genome	EON87439.1	hypothetical protein PLESHI_15799
Gene family 190	accessory genome	EON87440.1	phage shock protein G
Gene family 191	accessory genome	EON87441.1	tRNA-dihydrouridine synthase A
Gene family 192	accessory genome	EON87442.1	zinc uptake transcriptional repressor
Gene family 193	accessory genome	EON87446.1	replicative DNA helicase
Gene family 194	accessory genome	EON87447.1	50S ribosomal subunit protein L9
Gene family 195	accessory genome	EON87448.1	30S ribosomal subunit protein S18
Gene family 196	accessory genome	EON87449.1	primosomal replication protein N
Gene family 197	accessory genome	EON87450.1	30S ribosomal protein S6
Gene family 198	accessory genome	EON87451.1	23S rRNA (guanosine-2'-O-)-methyltransferase
Gene family 199	accessory genome	EON87452.1	exoribonuclease R
Gene family 200	accessory genome	EON87453.1	transcriptional repressor NsrR
Gene family 201	accessory genome	EON87454.1	bifunctional nitric oxide dioxygenase/dihydropteridine reductase 2
Gene family 202	accessory genome	EON87455.1	sodium-type flagellar protein MotX
Gene family 203	accessory genome	EON87457.1	hypothetical protein PLESHI_15889
Gene family 204	accessory genome	EON87459.1	HflK protein
Gene family 205	accessory genome	EON87460.1	GTPase HflX
Gene family 206	accessory genome	EON87461.1	RNA-binding protein Hfq
Gene family 207	accessory genome	EON87462.1	tRNA delta(2)-isopentenylpyrophosphate transferase
Gene family 208	accessory genome	EON87473.1	hypothetical protein PLESHI_14568
Gene family 209	accessory genome	EON87480.1	DNA-binding transcriptional activator CadC
Gene family 210	accessory genome	EON87481.1	acetyl-CoA carboxylase carboxyltransferase subunit alpha
Gene family 211	accessory genome	EON87527.1	hypothetical protein PLESHI_14838
Gene family 212	accessory genome	EON87540.1	hypothetical protein PLESHI_14903
Gene family 213	accessory genome	EON87541.1	deacylase
Gene family 214	accessory genome	EON87581.1	bifunctional riboflavin kinase/FMN adenylyltransferase
Gene family 215	accessory genome	EON87582.1	integral membrane protein MviN
Gene family 216	accessory genome	EON87623.1	homoserine kinase
Gene family 217	accessory genome	EON87643.1	DNA-binding transcriptional regulator FruR
Gene family 218	accessory genome	EON87663.1	inner membrane protein
Gene family 219	accessory genome	EON87665.1	thiamine transporter ATP-binding subunit
Gene family 220	accessory genome	EON87692.1	carbon storage regulator
Gene family 221	accessory genome	EON87729.1	hemolysin
Gene family 222	accessory genome	EON87737.1	2-octaprenyl-6-methoxyphenyl hydroxylase
Gene family 223	accessory genome	EON87738.1	proline aminopeptidase P II
Gene family 224	accessory genome	EON87739.1	hypothetical protein PLESHI_13976
Gene family 225	accessory genome	EON87740.1	Z-ring-associated protein
Gene family 226	accessory genome	EON87741.1	5-formyltetrahydrofolate cyclo-ligase
Gene family 227	accessory genome	EON87742.1	acriflavin resistance periplasmic protein
Gene family 228	accessory genome	EON87743.1	acriflavin resistance protein
Gene family 229	accessory genome	EON87765.1	23S rRNA C2498 ribose 2'-O-ribose methyltransferase
Gene family 230	accessory genome	EON87766.1	hypothetical protein PLESHI_14111
Gene family 231	accessory genome	EON87767.1	DNA-binding transcriptional activator GcvA
Gene family 232	accessory genome	EON87776.1	N-acetylglutamate synthase
Gene family 233	accessory genome	EON87777.1	exonuclease V subunit alpha
Gene family 234	accessory genome	EON87778.1	exonuclease V subunit beta
Gene family 235	accessory genome	EON87779.1	protease
Gene family 236	accessory genome	EON87780.1	exonuclease V subunit gamma
Gene family 237	accessory genome	EON87781.1	putative ABC transporter permease
Gene family 238	accessory genome	EON87782.1	ABC transporter permease
Gene family 239	accessory genome	EON87783.1	ABC transporter ATPase
Gene family 240	accessory genome	EON87784.1	basic membrane lipoprotein
Gene family 241	accessory genome	EON87785.1	hypothetical protein PLESHI_14206
Gene family 242	accessory genome	EON87791.1	hypothetical protein PLESHI_14236
Gene family 243	accessory genome	EON87792.1	chaperone protein DnaJ, putative
Gene family 244	accessory genome	EON87793.1	molecular chaperone DnaK
Gene family 245	accessory genome	EON87794.1	hypothetical protein PLESHI_14251
Gene family 246	accessory genome	EON87795.1	co-chaperone GrpE, putative
Gene family 247	accessory genome	EON87796.1	inorganic polyphosphate/ATP-NAD kinase
Gene family 248	accessory genome	EON87797.1	recombination and repair protein
Gene family 249	accessory genome	EON87798.1	outer membrane biogenesis protein BamE
Gene family 250	accessory genome	EON87799.1	hypothetical protein PLESHI_14276
Gene family 251	accessory genome	EON87800.1	hypothetical protein PLESHI_14281
Gene family 252	accessory genome	EON87801.1	SsrA-binding protein
Gene family 253	accessory genome	EON87883.1	hypothetical protein PLESHI_13213
Gene family 254	accessory genome	EON87885.1	glutaminyl-tRNA ligase
Gene family 255	accessory genome	EON87933.1	hypothetical protein PLESHI_13463
Gene family 256	accessory genome	EON87934.1	hypothetical protein PLESHI_13468
Gene family 257	accessory genome	EON87938.1	AmpG protein
Gene family 258	accessory genome	EON87939.1	hypothetical protein PLESHI_13493
Gene family 259	accessory genome	EON87940.1	nucleotide-binding protein
Gene family 260	accessory genome	EON87941.1	2-dehydropantoate 2-reductase
Gene family 261	accessory genome	EON87942.1	oxidative-stress-resistance chaperone
Gene family 262	accessory genome	EON87958.1	hypothetical protein PLESHI_13588
Gene family 263	accessory genome	EON87973.1	hypothetical protein PLESHI_12510
Gene family 264	accessory genome	EON87974.1	transcriptional regulator Cbl
Gene family 265	accessory genome	EON87975.1	sulfate ABC transporter ATPase
Gene family 266	accessory genome	EON88003.1	histidine and lysine/arginine/ornithine transport protein (ABC superfamily, membrane)
Gene family 267	accessory genome	EON88025.1	disulfide bond formation protein B
Gene family 268	accessory genome	EON88041.1	ATP phosphoribosyltransferase
Gene family 269	accessory genome	EON88052.1	Arginine ABC transporter, permease protein ArtM
Gene family 270	accessory genome	EON88053.1	methylated-DNA--protein-cysteine S-methyltransferase
Gene family 271	accessory genome	EON88054.1	23S rRNA methyluridine methyltransferase
Gene family 272	accessory genome	EON88055.1	putrescine transporter subunit: membrane component of ABC superfamily
Gene family 273	accessory genome	EON88056.1	putrescine transporter subunit: membrane component of ABC superfamily
Gene family 274	accessory genome	EON88057.1	putrescine transporter ATP-binding subunit
Gene family 275	accessory genome	EON88063.1	hypothetical protein PLESHI_12960
Gene family 276	accessory genome	EON88064.1	hypothetical protein PLESHI_12965
Gene family 277	accessory genome	EON88065.1	hypothetical protein PLESHI_12970
Gene family 278	accessory genome	EON88066.1	glutaredoxin 1
Gene family 279	accessory genome	EON88071.1	phosphohistidine phosphatase SixA
Gene family 280	accessory genome	EON88083.1	pyridoxal-phosphate dependent enzyme
Gene family 281	accessory genome	EON88087.1	rhombosortase
Gene family 282	accessory genome	EON88088.1	ComE operon protein 1
Gene family 283	accessory genome	EON88089.1	periplasmic folding chaperone
Gene family 284	accessory genome	EON88114.1	5'-nucleotidase
Gene family 285	accessory genome	EON88141.1	acetyltransferase
Gene family 286	accessory genome	EON88142.1	hypothetical protein PLESHI_12090
Gene family 287	accessory genome	EON88143.1	cytochrome
Gene family 288	accessory genome	EON88167.1	hypothetical protein PLESHI_11870
Gene family 289	accessory genome	EON88181.1	ProP expression regulator
Gene family 290	accessory genome	EON88202.1	thiamine kinase
Gene family 291	accessory genome	EON88209.1	DNA polymerase III subunit delta'
Gene family 292	accessory genome	EON88257.1	transcriptional regulator CysB
Gene family 293	accessory genome	EON88258.1	DNA repair ATPase
Gene family 294	accessory genome	EON88260.1	succinylarginine dihydrolase
Gene family 295	accessory genome	EON88282.1	MerR family transcriptional regulator
Gene family 296	accessory genome	EON88286.1	NADH:ubiquinone oxidoreductase subunit L
Gene family 297	accessory genome	EON88292.1	NADH dehydrogenase I subunit F
Gene family 298	accessory genome	EON88293.1	NADH-quinone oxidoreductase subunit E
Gene family 299	accessory genome	EON88294.1	bifunctional NADH:ubiquinone oxidoreductase subunit C/D
Gene family 300	accessory genome	EON88295.1	NADH dehydrogenase subunit B
Gene family 301	accessory genome	EON88296.1	NADH:ubiquinone oxidoreductase subunit A
Gene family 302	accessory genome	EON88297.1	hypothetical protein PLESHI_11845
Gene family 303	accessory genome	EON88299.1	Ter macrodomain organizer matS-binding protein
Gene family 304	accessory genome	EON88300.1	putative ATP-dependent protease
Gene family 305	accessory genome	EON88304.1	1-phosphofructokinase
Gene family 306	accessory genome	EON88305.1	ATP-dependent OLD family endonuclease
Gene family 307	accessory genome	EON88319.1	tRNA-(M
Gene family 308	accessory genome	EON88320.1	hypothetical protein PLESHI_11142
Gene family 309	accessory genome	EON88322.1	iron-containing alcohol dehydrogenase
Gene family 310	accessory genome	EON88323.1	hypothetical protein PLESHI_11157
Gene family 311	accessory genome	EON88328.1	cytochrome c oxidase subunit CcoQ
Gene family 312	accessory genome	EON88329.1	cytochrome c oxidase subunit CcoP
Gene family 313	accessory genome	EON88330.1	hypothetical protein PLESHI_11192
Gene family 314	accessory genome	EON88350.1	excisionase
Gene family 315	accessory genome	EON88356.1	lysogenization regulator
Gene family 316	accessory genome	EON88363.1	Fels-1 Prophage Protein
Gene family 317	accessory genome	EON88365.1	lactoylglutathione lyase
Gene family 318	accessory genome	EON88366.1	hypothetical protein PLESHI_10865
Gene family 319	accessory genome	EON88367.1	ribonuclease T
Gene family 320	accessory genome	EON88368.1	PhnA protein
Gene family 321	accessory genome	EON88371.1	ydii hotdog fold superfamily protein
Gene family 322	accessory genome	EON88373.1	glutamate dehydrogenase
Gene family 323	accessory genome	EON88380.1	rRNA (guanine-N(2)-)-methyltransferase
Gene family 324	accessory genome	EON88394.1	NAD-dependent protein deacetylase, SIR2 family
Gene family 325	accessory genome	EON88396.1	GTP cyclohydrolase II
Gene family 326	accessory genome	EON88429.1	hydrogenase 2-specific chaperone
Gene family 327	accessory genome	EON88437.1	hypothetical protein PLESHI_10480
Gene family 328	accessory genome	EON88438.1	hypothetical protein PLESHI_10485
Gene family 329	accessory genome	EON88439.1	kinase inhibitor phospholipid-binding protein
Gene family 330	accessory genome	EON88440.1	hypothetical protein PLESHI_10495
Gene family 331	accessory genome	EON88441.1	hypothetical protein PLESHI_10500
Gene family 332	accessory genome	EON88442.1	PpiC-type peptidyl-prolyl cis-trans isomerase
Gene family 333	accessory genome	EON88443.1	hypothetical protein PLESHI_10510
Gene family 334	accessory genome	EON88447.1	chloramphenicol O-acetyltransferase
Gene family 335	accessory genome	EON88448.1	proteinase inhibitor I11 ecotin
Gene family 336	accessory genome	EON88449.1	trehalose-6-phosphate hydrolase
Gene family 337	accessory genome	EON88450.1	PTS system trehalose(maltose)-specific transporter subunits IIBC
Gene family 338	accessory genome	EON88451.1	trehalose repressor
Gene family 339	accessory genome	EON88454.1	hypothetical protein PLESHI_10565
Gene family 340	accessory genome	EON88455.1	auxiliary transport protein, membrane fusion protein (MFP) family
Gene family 341	accessory genome	EON88456.1	NADP or NAD utilizing oxidoreductase
Gene family 342	accessory genome	EON88457.1	P-type HAD superfamily ATPase
Gene family 343	accessory genome	EON88458.1	diguanylate cyclase
Gene family 344	accessory genome	EON88461.1	conjugal transfer surface exclusion protein TraT
Gene family 345	accessory genome	EON88462.1	YeeE/YedE family protein
Gene family 346	accessory genome	EON88463.1	cation diffusion facilitator family transporter
Gene family 347	accessory genome	EON88464.1	putative lactoylglutathione lyase
Gene family 348	accessory genome	EON88465.1	hypothetical protein PLESHI_10620
Gene family 349	accessory genome	EON88476.1	hypothetical protein PLESHI_10044
Gene family 350	accessory genome	EON88480.1	putative phosphotransferase/kinase
Gene family 351	accessory genome	EON88481.1	2-deoxyglucose-6-phosphatase
Gene family 352	accessory genome	EON88482.1	hypothetical protein PLESHI_10074
Gene family 353	accessory genome	EON88483.1	hypothetical protein PLESHI_10079
Gene family 354	accessory genome	EON88484.1	riboflavin synthase subunit alpha
Gene family 355	accessory genome	EON88485.1	multidrug efflux protein
Gene family 356	accessory genome	EON88487.1	sulfatase
Gene family 357	accessory genome	EON88488.1	acetyltransferase
Gene family 358	accessory genome	EON88489.1	phosphoanhydride phosphorylase
Gene family 359	accessory genome	EON88491.1	D-alanyl-D-alanine carboxypeptidase
Gene family 360	accessory genome	EON88492.1	hypothetical protein PLESHI_10124
Gene family 361	accessory genome	EON88493.1	RNA-binding protein
Gene family 362	accessory genome	EON88494.1	hypothetical protein PLESHI_10134
Gene family 363	accessory genome	EON88497.1	DNA recombination protein RmuC
Gene family 364	accessory genome	EON88500.1	hypothetical protein PLESHI_10164
Gene family 365	accessory genome	EON88501.1	yfeABCD locus regulator
Gene family 366	accessory genome	EON88534.1	TetR family transcriptional regulator
Gene family 367	accessory genome	EON88536.1	acyltransferase
Gene family 368	accessory genome	EON88546.1	twin-arginine translocation protein tatA/E
Gene family 369	accessory genome	EON88550.1	hydrogenase accessory protein HypB, putative, partial
Gene family 370	accessory genome	EON88586.1	hypothetical protein PLESHI_09489, partial
Gene family 371	accessory genome	EON88587.1	hypothetical protein PLESHI_09494
Gene family 372	accessory genome	EON88588.1	hypothetical protein PLESHI_09499
Gene family 373	accessory genome	EON88589.1	heat-inducible protein
Gene family 374	accessory genome	EON88590.1	hypothetical protein PLESHI_09509
Gene family 375	accessory genome	EON88591.1	transcriptional regulator
Gene family 376	accessory genome	EON88592.1	D-lactate dehydrogenase
Gene family 377	accessory genome	EON88593.1	signal transduction protein with CBS domains
Gene family 378	accessory genome	EON88594.1	transporter
Gene family 379	accessory genome	EON88595.1	sensor histidine kinase
Gene family 380	accessory genome	EON88599.1	hypothetical protein PLESHI_09554
Gene family 381	accessory genome	EON88600.1	hypothetical protein PLESHI_09559
Gene family 382	accessory genome	EON88601.1	azoreductase
Gene family 383	accessory genome	EON88605.1	GntR family transcriptional regulator
Gene family 384	accessory genome	EON88606.1	2-methylisocitrate lyase
Gene family 385	accessory genome	EON88607.1	methylcitrate synthase
Gene family 386	accessory genome	EON88608.1	2-methylcitrate dehydratase
Gene family 387	accessory genome	EON88617.1	transporter permease
Gene family 388	accessory genome	EON88618.1	periplasmic binding protein
Gene family 389	accessory genome	EON88619.1	ATP-dependent RNA helicase HrpA
Gene family 390	accessory genome	EON88620.1	hypothetical protein PLESHI_09659
Gene family 391	accessory genome	EON88621.1	BAX protein
Gene family 392	accessory genome	EON88622.1	putative DNA replication terminus site-binding protein
Gene family 393	accessory genome	EON88623.1	MscS family inner membrane protein ynaI
Gene family 394	accessory genome	EON88624.1	dihydromonapterin reductase
Gene family 395	accessory genome	EON88625.1	hypothetical protein PLESHI_09684
Gene family 396	accessory genome	EON88626.1	arginine/ornithine antiporter
Gene family 397	accessory genome	EON88633.1	inner membrane transport protein
Gene family 398	accessory genome	EON88634.1	nickel ABC transporter ATP-binding protein
Gene family 399	accessory genome	EON88637.1	hypothetical protein PLESHI_09744
Gene family 400	accessory genome	EON88638.1	Putative lipoprotein nlpC precursor
Gene family 401	accessory genome	EON88639.1	vitamin B12 ABC transporter ATP-binding protein
Gene family 402	accessory genome	EON88641.1	succinylglutamate desuccinylase
Gene family 403	accessory genome	EON88642.1	integration host factor subunit alpha
Gene family 404	accessory genome	EON88643.1	phenylalanyl-tRNA ligase subunit beta
Gene family 405	accessory genome	EON88644.1	phenylalanyl-tRNA ligase subunit alpha
Gene family 406	accessory genome	EON88645.1	50S ribosomal protein L20
Gene family 407	accessory genome	EON88646.1	50S ribosomal protein L35
Gene family 408	accessory genome	EON88647.1	translation initiation factor IF-3
Gene family 409	accessory genome	EON88648.1	threonyl-tRNA ligase
Gene family 410	accessory genome	EON88677.1	acetyltransferase
Gene family 411	accessory genome	EON88678.1	penicilinasa
Gene family 412	accessory genome	EON88680.1	hypothetical protein PLESHI_09479
Gene family 413	accessory genome	EON88688.1	GCN5-like N-acetyltransferase
Gene family 414	accessory genome	EON88694.1	glutamyl-tRNA ligase
Gene family 415	accessory genome	EON88708.1	extradiol ring-cleavage dioxygenase III subunit B, partial
Gene family 416	accessory genome	EON88781.1	acetylornithine deacetylase
Gene family 417	accessory genome	EON88782.1	phosphoenolpyruvate carboxylase, partial
Gene family 418	accessory genome	EON88789.1	acetolactate synthase 2 catalytic subunit, partial
Gene family 419	accessory genome	EON88840.1	TetR family transcriptional regulator
Gene family 420	accessory genome	EON88841.1	dUMP phosphatase
Gene family 421	accessory genome	EON88842.1	hypothetical protein PLESHI_08684
Gene family 422	accessory genome	EON88851.1	hypothetical protein PLESHI_08729
Gene family 423	accessory genome	EON88852.1	cyclopropane-fatty-acyl-phospholipid synthase
Gene family 424	accessory genome	EON88853.1	hypothetical protein PLESHI_08739
Gene family 425	accessory genome	EON88854.1	amine oxidase
Gene family 426	accessory genome	EON88855.1	short-chain dehydrogenase
Gene family 427	accessory genome	EON88860.1	N-acetylneuraminate transporter, sodium-glucose/galactose cotransporter
Gene family 428	accessory genome	EON88869.1	tRNA-binding protein
Gene family 429	accessory genome	EON88871.1	galactokinase
Gene family 430	accessory genome	EON88872.1	galactose-1-phosphate uridylyltransferase
Gene family 431	accessory genome	EON88880.1	Na+/H+ antiporter NhaC
Gene family 432	accessory genome	EON88882.1	phospholipid-binding protein
Gene family 433	accessory genome	EON88886.1	hypothetical protein PLESHI_08219
Gene family 434	accessory genome	EON88887.1	hypothetical protein PLESHI_08224
Gene family 435	accessory genome	EON88888.1	LysR family transcriptional regulator
Gene family 436	accessory genome	EON88889.1	NAD(P)H dehydrogenase (quinone):NADPH-dependent FMN reductase
Gene family 437	accessory genome	EON88890.1	hypothetical protein PLESHI_08239
Gene family 438	accessory genome	EON88906.1	EAL domain-containing protein
Gene family 439	accessory genome	EON88939.1	putative L-2,4-diaminobutyrate decarboxylase
Gene family 440	accessory genome	EON88940.1	glutamate/gamma-aminobutyrate antiporter
Gene family 441	accessory genome	EON88942.1	hypothetical protein PLESHI_07340
Gene family 442	accessory genome	EON88948.1	diguanylate cyclase
Gene family 443	accessory genome	EON88950.1	hypothetical protein PLESHI_07380
Gene family 444	accessory genome	EON88951.1	glutathione S-transferase
Gene family 445	accessory genome	EON88952.1	formate dehydrogenase accessory protein FdhE
Gene family 446	accessory genome	EON88953.1	formate dehydrogenase-O subunit gamma
Gene family 447	accessory genome	EON88954.1	formate dehydrogenase-O Fe-S subunit
Gene family 448	accessory genome	EON88958.1	hypothetical protein PLESHI_07420
Gene family 449	accessory genome	EON88960.1	hypothetical protein PLESHI_07430
Gene family 450	accessory genome	EON88961.1	two component response regulator, sigma factor PP2C-like phosphatase
Gene family 451	accessory genome	EON88962.1	chromosome partitioning ATPase
Gene family 452	accessory genome	EON88963.1	transporter
Gene family 453	accessory genome	EON88964.1	hypothetical protein PLESHI_07450
Gene family 454	accessory genome	EON88965.1	anti-sigma factor antagonist
Gene family 455	accessory genome	EON88967.1	glycosyltransferase
Gene family 456	accessory genome	EON88968.1	group 1 glycosyl transferase
Gene family 457	accessory genome	EON88969.1	hypothetical protein PLESHI_07475
Gene family 458	accessory genome	EON88970.1	hypothetical protein PLESHI_07480
Gene family 459	accessory genome	EON88971.1	hypothetical protein PLESHI_07485
Gene family 460	accessory genome	EON88972.1	glycosyltransferase
Gene family 461	accessory genome	EON88973.1	acetyltransferase
Gene family 462	accessory genome	EON88974.1	oligosaccharide translocase
Gene family 463	accessory genome	EON88975.1	lipid A core-O-antigen ligase
Gene family 464	accessory genome	EON88976.1	glycosyltransferase
Gene family 465	accessory genome	EON88978.1	glycosyltransferase
Gene family 466	accessory genome	EON88990.1	formate dehydrogenase accessory protein
Gene family 467	accessory genome	EON88995.1	hypothetical protein PLESHI_07605
Gene family 468	accessory genome	EON88996.1	LysR family transcriptional regulator
Gene family 469	accessory genome	EON88997.1	adenylosuccinate synthetase
Gene family 470	accessory genome	EON89008.1	diguanylate phosphodiesterase
Gene family 471	accessory genome	EON89010.1	macrolide-specific efflux protein MacA
Gene family 472	accessory genome	EON89011.1	macrolide-specific ABC-type efflux carrier
Gene family 473	accessory genome	EON89014.1	phosphonoacetaldehyde hydrolase
Gene family 474	accessory genome	EON89017.1	ABC transporter substrate-binding protein
Gene family 475	accessory genome	EON89020.1	glycine/D-amino acid oxidase
Gene family 476	accessory genome	EON89021.1	chromate transporter
Gene family 477	accessory genome	EON89031.1	trifunctional transcriptional regulator/proline dehydrogenase/pyrroline-5-carboxylate dehydrogenase
Gene family 478	accessory genome	EON89038.1	hypothetical protein PLESHI_07820
Gene family 479	accessory genome	EON89040.1	acetyltransferase
Gene family 480	accessory genome	EON89053.1	anaerobic dimethyl sulfoxide reductase chain a
Gene family 481	accessory genome	EON89066.1	LacI family transcription regulator
Gene family 482	accessory genome	EON89094.1	single-stranded DNA-binding protein
Gene family 483	accessory genome	EON89110.1	phosphomethylpyrimidine synthase ThiC
Gene family 484	accessory genome	EON89111.1	thiamine-phosphate pyrophosphorylase
Gene family 485	accessory genome	EON89112.1	UBA/THIF-type NAD/FAD binding protein
Gene family 486	accessory genome	EON89113.1	ThiF/ThiS complex protein
Gene family 487	accessory genome	EON89114.1	thiazole synthase
Gene family 488	accessory genome	EON89115.1	thiamine biosynthesis protein ThiH
Gene family 489	accessory genome	EON89116.1	LysR family transcriptional regulator
Gene family 490	accessory genome	EON89117.1	Bcr/CflA family multidrug resistance transporter
Gene family 491	accessory genome	EON89118.1	hypothetical protein PLESHI_07114
Gene family 492	accessory genome	EON89119.1	ubiquinone/menaquinone biosynthesis methyltransferase
Gene family 493	accessory genome	EON89120.1	hypothetical protein PLESHI_07124
Gene family 494	accessory genome	EON89121.1	Ubiquinone biosynthesis monooxygenase UbiB
Gene family 495	accessory genome	EON89122.1	twin arginine translocase protein A
Gene family 496	accessory genome	EON89123.1	sec-independent translocase
Gene family 497	accessory genome	EON89129.1	D-ribose transporter subunit RbsB
Gene family 498	accessory genome	EON89130.1	ribose ABC transporter permease protein
Gene family 499	accessory genome	EON89131.1	D-ribose transporter ATP binding protein
Gene family 500	accessory genome	EON89132.1	transport protein RbsD/FucU
Gene family 501	accessory genome	EON89133.1	hypothetical protein PLESHI_06619
Gene family 502	accessory genome	EON89134.1	potassium transport protein Kup
Gene family 503	accessory genome	EON89135.1	transcriptional repressor MprA
Gene family 504	accessory genome	EON89137.1	multidrug resistance protein B
Gene family 505	accessory genome	EON89150.1	flagellar rod assembly protein/muramidase FlgJ
Gene family 506	accessory genome	EON89158.1	flagellar basal body rod protein FlgB
Gene family 507	accessory genome	EON89164.1	flagellar assembly protein H
Gene family 508	accessory genome	EON89174.1	flagellar biosynthesis protein
Gene family 509	accessory genome	EON89207.1	valine--pyruvate transaminase
Gene family 510	accessory genome	EON89208.1	glycyl-tRNA ligase subunit beta
Gene family 511	accessory genome	EON89209.1	glycyl-tRNA ligase subunit alpha
Gene family 512	accessory genome	EON89210.1	DNA-3-methyladenine glycosylase 1
Gene family 513	accessory genome	EON89211.1	membrane protein
Gene family 514	accessory genome	EON89212.1	putative outer membrane protein
Gene family 515	accessory genome	EON89213.1	hypothetical protein PLESHI_07019
Gene family 516	accessory genome	EON89214.1	hypothetical protein PLESHI_07024
Gene family 517	accessory genome	EON89215.1	SirA-like domain-containing protein
Gene family 518	accessory genome	EON89216.1	hypothetical protein PLESHI_07034
Gene family 519	accessory genome	EON89219.1	proline dipeptidase
Gene family 520	accessory genome	EON89220.1	hypothetical protein PLESHI_07054
Gene family 521	accessory genome	EON89222.1	potassium transporter
Gene family 522	accessory genome	EON89224.1	competence protein M
Gene family 523	accessory genome	EON89225.1	hypothetical protein PLESHI_06469
Gene family 524	accessory genome	EON89226.1	transcriptional regulator HdfR
Gene family 525	accessory genome	EON89227.1	periplasmic protein disulfide isomerase I
Gene family 526	accessory genome	EON89229.1	serine/threonine protein kinase
Gene family 527	accessory genome	EON89230.1	FixG-like protein
Gene family 528	accessory genome	EON89231.1	hypothetical protein PLESHI_06499
Gene family 529	accessory genome	EON89232.1	molybdopterin-guanine dinucleotide biosynthesis protein MobA
Gene family 530	accessory genome	EON89233.1	molybdopterin-guanine dinucleotide biosynthesis protein B
Gene family 531	accessory genome	EON89234.1	putative transcriptional regulator
Gene family 532	accessory genome	EON89235.1	trans-2-enoyl-CoA reductase
Gene family 533	accessory genome	EON89236.1	chaperone
Gene family 534	accessory genome	EON89237.1	putative multidrug or homocysteine efflux system
Gene family 535	accessory genome	EON89238.1	short chain dehydrogenase
Gene family 536	accessory genome	EON89239.1	LysR family transcriptional regulator
Gene family 537	accessory genome	EON89246.1	cellulose synthase regulator protein
Gene family 538	accessory genome	EON89247.1	endo-1,4-D-glucanase
Gene family 539	accessory genome	EON89248.1	cellulose synthase subunit BcsC
Gene family 540	accessory genome	EON89249.1	transcriptional regulator, LacI family protein
Gene family 541	accessory genome	EON89252.1	dihydroxy-acid dehydratase
Gene family 542	accessory genome	EON89253.1	branched-chain amino acid aminotransferase
Gene family 543	accessory genome	EON89254.1	acetolactate synthase 2 regulatory subunit
Gene family 544	accessory genome	EON89260.1	transcriptional activator RfaH
Gene family 545	accessory genome	EON89268.1	3,4-dihydroxy-2-butanone 4-phosphate synthase
Gene family 546	accessory genome	EON89269.1	ketol-acid reductoisomerase
Gene family 547	accessory genome	EON89270.1	DNA-binding transcriptional regulator IlvY
Gene family 548	accessory genome	EON89271.1	threonine dehydratase, partial
Gene family 549	accessory genome	EON89321.1	dTDP-4-dehydrorhamnose reductase RfbD
Gene family 550	accessory genome	EON89342.1	type IV pilus assembly protein PilM
Gene family 551	accessory genome	EON89343.1	penicillin-binding protein 1a
Gene family 552	accessory genome	EON89344.1	patatin
Gene family 553	accessory genome	EON89345.1	CysQ protein
Gene family 554	accessory genome	EON89346.1	adenosine nucleotide hydrolase NudE
Gene family 555	accessory genome	EON89347.1	GMP/IMP nucleotidase
Gene family 556	accessory genome	EON89348.1	general secretion pathway M protein
Gene family 557	accessory genome	EON89349.1	general secretion pathway protein L
Gene family 558	accessory genome	EON89387.1	inner-membrane translocator
Gene family 559	accessory genome	EON89388.1	leucine ABC transporter subunit substrate-binding protein LivK
Gene family 560	accessory genome	EON89389.1	hypothetical protein PLESHI_06017
Gene family 561	accessory genome	EON89394.1	elongation factor G
Gene family 562	accessory genome	EON89395.1	30S ribosomal protein S7
Gene family 563	accessory genome	EON89396.1	30S ribosomal protein S12
Gene family 564	accessory genome	EON89397.1	sulfur relay protein TusB/DsrH
Gene family 565	accessory genome	EON89398.1	sulfur relay protein TusC
Gene family 566	accessory genome	EON89399.1	sulfur transfer complex subunit TusD
Gene family 567	accessory genome	EON89413.1	hypothetical protein PLESHI_05647
Gene family 568	accessory genome	EON89414.1	hypothetical protein PLESHI_05652
Gene family 569	accessory genome	EON89415.1	succinylglutamic semialdehyde dehydrogenase
Gene family 570	accessory genome	EON89417.1	bifunctional N-succinyldiaminopimelate-aminotransferase/acetylornithine transaminase protein
Gene family 571	accessory genome	EON89418.1	para-aminobenzoate synthase component II
Gene family 572	accessory genome	EON89419.1	hypothetical protein PLESHI_05677
Gene family 573	accessory genome	EON89420.1	hypothetical protein PLESHI_05682
Gene family 574	accessory genome	EON89421.1	transporter
Gene family 575	accessory genome	EON89422.1	methyl-accepting chemotaxis protein
Gene family 576	accessory genome	EON89423.1	lysine exporter protein LysE/YggA
Gene family 577	accessory genome	EON89424.1	hypothetical protein PLESHI_05702
Gene family 578	accessory genome	EON89425.1	von Willebrand factor type A (vWA) domain-containing protein
Gene family 579	accessory genome	EON89426.1	MoxR-like ATPase
Gene family 580	accessory genome	EON89433.1	hypothetical protein PLESHI_05342
Gene family 581	accessory genome	EON89434.1	hypothetical protein PLESHI_05347
Gene family 582	accessory genome	EON89435.1	dehydroshikimate reductase
Gene family 583	accessory genome	EON89436.1	Sua5/YciO/YrdC/YwlC family protein
Gene family 584	accessory genome	EON89437.1	Topoisomerase DNA-binding C4 zinc finger domain protein
Gene family 585	accessory genome	EON89438.1	hypothetical protein PLESHI_05367
Gene family 586	accessory genome	EON89445.1	large-conductance mechanosensitive channel
Gene family 587	accessory genome	EON89478.1	3-dehydroquinate dehydratase
Gene family 588	accessory genome	EON89479.1	acetyl-CoA carboxylase biotin carboxyl carrier protein subunit
Gene family 589	accessory genome	EON89482.1	hypothetical protein PLESHI_05287
Gene family 590	accessory genome	EON89483.1	sodium/panthothenate symporter
Gene family 591	accessory genome	EON89484.1	ribosomal protein L11 methyltransferase
Gene family 592	accessory genome	EON89485.1	multidrug ABC transporter permease
Gene family 593	accessory genome	EON89486.1	hypothetical protein PLESHI_05307
Gene family 594	accessory genome	EON89487.1	membrane-fusion protein
Gene family 595	accessory genome	EON89489.1	tRNA-dihydrouridine synthase B
Gene family 596	accessory genome	EON89490.1	global DNA-binding transcriptional dual regulator Fis
Gene family 597	accessory genome	EON89496.1	cyclic 3',5'-adenosine monophosphate phosphodiesterase
Gene family 598	accessory genome	EON89506.1	regulatory protein AmpE
Gene family 599	accessory genome	EON89507.1	N-acetyl-anhydromuranmyl-L-alanine amidase
Gene family 600	accessory genome	EON89508.1	quinolinate phosphoribosyltransferase
Gene family 601	accessory genome	EON89510.1	type IV-A pilus assembly ATPase PilB
Gene family 602	accessory genome	EON89571.1	putative nickel-dependent hydrogenase cytochrome b-type subunit
Gene family 603	accessory genome	EON89572.1	cytochrome b562
Gene family 604	accessory genome	EON89576.1	putative amidohydrolase
Gene family 605	accessory genome	EON89577.1	hypothetical protein PLESHI_05222
Gene family 606	accessory genome	EON89626.1	methyl-accepting chemotaxis protein
Gene family 607	accessory genome	EON89640.1	hypothetical protein PLESHI_04595
Gene family 608	accessory genome	EON89641.1	hypothetical protein PLESHI_04600
Gene family 609	accessory genome	EON89642.1	general secretion pathway protein A
Gene family 610	accessory genome	EON89677.1	inosine 5'-monophosphate dehydrogenase
Gene family 611	accessory genome	EON89678.1	exodeoxyribonuclease VII large subunit
Gene family 612	accessory genome	EON89679.1	hypothetical protein PLESHI_03947
Gene family 613	accessory genome	EON89680.1	GTP-binding protein Der
Gene family 614	accessory genome	EON89681.1	outer membrane biogenesis protein BamB
Gene family 615	accessory genome	EON89682.1	hypothetical protein PLESHI_03962
Gene family 616	accessory genome	EON89683.1	histidyl-tRNA ligase
Gene family 617	accessory genome	EON89684.1	4-hydroxy-3-methylbut-2-en-1-yl diphosphate synthase
Gene family 618	accessory genome	EON89698.1	cysteine desulfurase
Gene family 619	accessory genome	EON89715.1	acyl-CoA dehydrogenase
Gene family 620	accessory genome	EON89729.1	Trp operon repressor
Gene family 621	accessory genome	EON89730.1	lytic murein transglycosylase
Gene family 622	accessory genome	EON89731.1	ABC transporter ATP-binding protein
Gene family 623	accessory genome	EON89732.1	DNA repair protein RadA
Gene family 624	accessory genome	EON89741.1	nucleoside transporter
Gene family 625	accessory genome	EON89751.1	PTS permease protein
Gene family 626	accessory genome	EON89752.1	PTS permease protein
Gene family 627	accessory genome	EON89754.1	PTS system N-acetylgalactosamine-specific transporter subunit IIB
Gene family 628	accessory genome	EON89755.1	tagatose-6-phosphate ketose/aldose isomerase
Gene family 629	accessory genome	EON89756.1	tagatose 6-phosphate aldolase subunit KbaZ
Gene family 630	accessory genome	EON89763.1	tagatose-bisphosphate aldolase
Gene family 631	accessory genome	EON89770.1	hypothetical protein PLESHI_03800
Gene family 632	accessory genome	EON89771.1	protein lysine acetyltransferase
Gene family 633	accessory genome	EON89772.1	cob(I)alamin adenolsyltransferase/cobinamide ATP-dependent adenolsyltransferase
Gene family 634	accessory genome	EON89778.1	NAD-dependent DNA ligase LigA
Gene family 635	accessory genome	EON89779.1	cell division protein ZipA
Gene family 636	accessory genome	EON89780.1	sulfate transport protein CysZ
Gene family 637	accessory genome	EON89781.1	3-oxoacyl-(acyl carrier protein) synthase III
Gene family 638	accessory genome	EON89782.1	cysteine synthase
Gene family 639	accessory genome	EON89785.1	PTS system glucose-specific transporter subunit IIA
Gene family 640	accessory genome	EON89795.1	hypothetical protein PLESHI_03561
Gene family 641	accessory genome	EON89796.1	methionine tRNA cytidine acetyltransferase
Gene family 642	accessory genome	EON89831.1	exonuclease SbcD
Gene family 643	accessory genome	EON89834.1	ClC family chloride transporter
Gene family 644	accessory genome	EON89850.1	dihydropteridine reductase
Gene family 645	accessory genome	EON89851.1	hypothetical protein PLESHI_03446
Gene family 646	accessory genome	EON89855.1	hypothetical protein PLESHI_03241, partial
Gene family 647	accessory genome	EON89856.1	diguanylate Phosphodiesterase
Gene family 648	accessory genome	EON89886.1	chemotaxis protein CheR
Gene family 649	accessory genome	EON89887.1	chemotaxis protein methyltransferase CheV
Gene family 650	accessory genome	EON89888.1	flagellar basal body P-ring biosynthesis protein FlgA
Gene family 651	accessory genome	EON89889.1	negative regulator of flagellin synthesis FlgM
Gene family 652	accessory genome	EON89890.1	chaperone FlgN
Gene family 653	accessory genome	EON89891.1	hypothetical protein PLESHI_02994
Gene family 654	accessory genome	EON89892.1	lipoprotein
Gene family 655	accessory genome	EON89893.1	hypothetical protein PLESHI_03004
Gene family 656	accessory genome	EON89913.1	hypothetical protein PLESHI_03104
Gene family 657	accessory genome	EON89914.1	beta-lactamase domain-containing protein
Gene family 658	accessory genome	EON89915.1	hypothetical protein PLESHI_03114
Gene family 659	accessory genome	EON89917.1	hypothetical protein PLESHI_03124
Gene family 660	accessory genome	EON89918.1	glutaminase
Gene family 661	accessory genome	EON89919.1	hypothetical protein PLESHI_03134
Gene family 662	accessory genome	EON89922.1	N-acetylglucosamine-binding protein A
Gene family 663	accessory genome	EON89923.1	general secretion pathway protein YghD
Gene family 664	accessory genome	EON89924.1	GspL-like protein
Gene family 665	accessory genome	EON89925.1	type II secretion system protein K
Gene family 666	accessory genome	EON89926.1	type II secretion protein GspJ
Gene family 667	accessory genome	EON89927.1	type II secretion protein
Gene family 668	accessory genome	EON89928.1	type II secretion protein GspH
Gene family 669	accessory genome	EON89930.1	General secretion pathway protein F
Gene family 670	accessory genome	EON89933.1	type II secretion protein GspC
Gene family 671	accessory genome	EON89934.1	hypothetical protein PLESHI_03209
Gene family 672	accessory genome	EON89937.1	phosphatase YfbT
Gene family 673	accessory genome	EON89938.1	hypothetical protein PLESHI_03229
Gene family 674	accessory genome	EON89941.1	chemotaxis protein CheZ
Gene family 675	accessory genome	EON89942.1	response regulator containing CheY-like receiver
Gene family 676	accessory genome	EON89943.1	flagellar biosynthesis sigma factor
Gene family 677	accessory genome	EON89944.1	flagellar biosynthesis protein FlhG
Gene family 678	accessory genome	EON89945.1	flagellar biosynthesis regulator FlhF
Gene family 679	accessory genome	EON89946.1	flagellar biosynthesis protein FlhA
Gene family 680	accessory genome	EON89947.1	flagellar biosynthesis protein FlhB
Gene family 681	accessory genome	EON89948.1	Flagellar biosynthesis protein FliR
Gene family 682	accessory genome	EON89949.1	flagellar biosynthesis protein FliQ
Gene family 683	accessory genome	EON89951.1	flagellar biosynthesis protein FliO
Gene family 684	accessory genome	EON89952.1	flagellar motor switch protein
Gene family 685	accessory genome	EON89953.1	flagellar motor switch protein FliM
Gene family 686	accessory genome	EON89954.1	flagellar basal body-associated protein FliL
Gene family 687	accessory genome	EON89955.1	polar flagellar hook-length control protein FliK
Gene family 688	accessory genome	EON89956.1	flagellar biosynthesis chaperone
Gene family 689	accessory genome	EON89957.1	flagellum-specific ATP synthase
Gene family 690	accessory genome	EON89958.1	flagellar assembly protein H
Gene family 691	accessory genome	EON89959.1	flagellar motor switch protein G
Gene family 692	accessory genome	EON89963.1	polar flagellar protein FlaK
Gene family 693	accessory genome	EON89964.1	flagellar protein FliS
Gene family 694	accessory genome	EON89965.1	hypothetical protein PLESHI_02839
Gene family 695	accessory genome	EON89966.1	flagellar hook-associated 2 domain-containing protein
Gene family 696	accessory genome	EON89967.1	flagellar protein FlaG
Gene family 697	accessory genome	EON89980.1	flagellar hook-associated protein FlgL
Gene family 698	accessory genome	EON89987.1	flagellar hook protein FlgE
Gene family 699	accessory genome	EON89988.1	flagellar basal body rod modification protein
Gene family 700	accessory genome	EON89989.1	flagellar basal body rod protein FlgC
Gene family 701	accessory genome	EON89990.1	flagellar basal-body rod protein FlgB
Gene family 702	accessory genome	EON89994.1	endonuclease III
Gene family 703	accessory genome	EON89995.1	DNA polymerase V
Gene family 704	accessory genome	EON90022.1	TonB
Gene family 705	accessory genome	EON90023.1	ferric siderophore transporter biopolymer transporter ExbB
Gene family 706	accessory genome	EON90024.1	TonB system transport protein ExbD1
Gene family 707	accessory genome	EON90025.1	periplasmic hemin-binding protein
Gene family 708	accessory genome	EON90027.1	hemin ABC transporter ATP-binding protein
Gene family 709	accessory genome	EON90031.1	hypothetical protein PLESHI_00842
Gene family 710	accessory genome	EON90040.1	serine transporter
Gene family 711	accessory genome	EON90041.1	outer membrane pore protein N, non-specific
Gene family 712	accessory genome	EON90042.1	aromatic amino acid aminotransferase
Gene family 713	accessory genome	EON90043.1	hypothetical protein PLESHI_00902
Gene family 714	accessory genome	EON90046.1	phospholipid/glycerol acyltransferase
Gene family 715	accessory genome	EON90047.1	hypothetical protein PLESHI_00922
Gene family 716	accessory genome	EON90053.1	Arginine/agmatine antiporter
Gene family 717	accessory genome	EON90068.1	lysine/cadaverine antiporter
Gene family 718	accessory genome	EON90069.1	lysine decarboxylase CadA
Gene family 719	accessory genome	EON90077.1	lipoprotein
Gene family 720	accessory genome	EON90078.1	low affinity gluconate transporter
Gene family 721	accessory genome	EON90079.1	Shikimate kinase
Gene family 722	accessory genome	EON90090.1	hypothetical protein PLESHI_01137
Gene family 723	accessory genome	EON90091.1	phosphatidylglycerophosphate synthetase
Gene family 724	accessory genome	EON90102.1	DNA-binding transcriptional regulator TyrR
Gene family 725	accessory genome	EON90103.1	glutathione peroxidase
Gene family 726	accessory genome	EON90104.1	hypothetical protein PLESHI_01207
Gene family 727	accessory genome	EON90114.1	antimicrobial peptide ABC system ATP-binding protein SapF
Gene family 728	accessory genome	EON90115.1	enoyl-(acyl carrier protein) reductase
Gene family 729	accessory genome	EON90116.1	glycoside hydrolase family protein
Gene family 730	accessory genome	EON90117.1	hypothetical protein PLESHI_01272
Gene family 731	accessory genome	EON90118.1	exoribonuclease II
Gene family 732	accessory genome	EON90129.1	microcin C ABC transporter permease YejB
Gene family 733	accessory genome	EON90130.1	Oligopeptide transport system permease OppC
Gene family 734	accessory genome	EON90131.1	microcin C ABC transporter ATP-binding protein YejF
Gene family 735	accessory genome	EON90132.1	acid-resistance protein
Gene family 736	accessory genome	EON90133.1	hypothetical protein PLESHI_01352
Gene family 737	accessory genome	EON90134.1	hypothetical protein PLESHI_01357
Gene family 738	accessory genome	EON90135.1	hypothetical protein PLESHI_01362
Gene family 739	accessory genome	EON90159.1	oxidoreductase molybdopterin binding protein
Gene family 740	accessory genome	EON90162.1	tRNA (cmo5U34)-methyltransferase
Gene family 741	accessory genome	EON90163.1	tRNA mo(5)U34 methyltransferase
Gene family 742	accessory genome	EON90164.1	LysR family transcriptional regulator
Gene family 743	accessory genome	EON90165.1	copper homeostasis protein CutC
Gene family 744	accessory genome	EON90172.1	ribosomal-protein-S5-alanine N-acetyltransferase
Gene family 745	accessory genome	EON90173.1	MATE efflux family protein
Gene family 746	accessory genome	EON90189.1	Nitrate/nitrite response regulator protein
Gene family 747	accessory genome	EON90190.1	HflBKC-binding inner membrane protein
Gene family 748	accessory genome	EON90191.1	sulfur transfer protein
Gene family 749	accessory genome	EON90192.1	acylphosphatase
Gene family 750	accessory genome	EON90198.1	Glyoxalase/bleomycin resistance protein/dioxygenase
Gene family 751	accessory genome	EON90211.1	methyl-accepting chemotaxis protein
Gene family 752	accessory genome	EON90213.1	bicyclomycin/multidrug efflux system
Gene family 753	accessory genome	EON90214.1	16S rRNA pseudouridylate synthase A
Gene family 754	accessory genome	EON90215.1	deoxyguanosinetriphosphate triphosphohydrolase-like protein
Gene family 755	accessory genome	EON90217.1	oligopeptide ABC transporter ATP-binding protein OppF
Gene family 756	accessory genome	EON90221.1	oligopeptide ABC transporter substrate-binding protein OppA
Gene family 757	accessory genome	EON90231.1	Cu(I)-responsive transcriptional regulator
Gene family 758	accessory genome	EON90245.1	hypothetical protein PLESHI_01912
Gene family 759	accessory genome	EON90246.1	thiol peroxidase
Gene family 760	accessory genome	EON90251.1	hypothetical protein PLESHI_01942
Gene family 761	accessory genome	EON90252.1	hypothetical protein PLESHI_01947
Gene family 762	accessory genome	EON90253.1	glycosyltransferase protein
Gene family 763	accessory genome	EON90254.1	lipopolysaccharide N-acetylglucosaminyltransferase
Gene family 764	accessory genome	EON90255.1	hypothetical protein PLESHI_01962
Gene family 765	accessory genome	EON90256.1	hypothetical protein PLESHI_01967
Gene family 766	accessory genome	EON90257.1	membrane protein
Gene family 767	accessory genome	EON90258.1	lipopolysaccharide biosynthesis protein
Gene family 768	accessory genome	EON90259.1	polysaccharide export protein
Gene family 769	accessory genome	EON90260.1	hypothetical protein PLESHI_01987
Gene family 770	accessory genome	EON90261.1	capsular polysaccharide synthesis enzyme CpsA, sugar transferase
Gene family 771	accessory genome	EON90300.1	FKBP-type peptidylprolyl isomerase
Gene family 772	accessory genome	EON90308.1	hemolysin PhlA
Gene family 773	accessory genome	EON90309.1	succinate-semialdehyde dehydrogenase
Gene family 774	accessory genome	EON90310.1	hypothetical protein PLESHI_02242
Gene family 775	accessory genome	EON90312.1	twin-arginine leader-binding protein dmsd
Gene family 776	accessory genome	EON90313.1	hypothetical protein PLESHI_02257
Gene family 777	accessory genome	EON90314.1	hypothetical protein PLESHI_02262
Gene family 778	accessory genome	EON90315.1	hypothetical protein PLESHI_02267
Gene family 779	accessory genome	EON90316.1	hypothetical protein PLESHI_02272
Gene family 780	accessory genome	EON90317.1	hypothetical protein PLESHI_02277
Gene family 781	accessory genome	EON90318.1	Copper-sensing two-component system response regulator CusR
Gene family 782	accessory genome	EON90319.1	sensor histidine kinase
Gene family 783	accessory genome	EON90335.1	hypothetical protein PLESHI_02367
Gene family 784	accessory genome	EON90344.1	hypothetical protein PLESHI_02412
Gene family 785	accessory genome	EON90345.1	tRNA pseudouridine synthase A
Gene family 786	accessory genome	EON90346.1	latent nuclear antigen
Gene family 787	accessory genome	EON90347.1	semialdehyde dehydrogenase
Gene family 788	accessory genome	EON90348.1	erythronate-4-phosphate dehydrogenase
Gene family 789	accessory genome	EON90353.1	hypothetical protein PLESHI_02457
Gene family 790	accessory genome	EON90355.1	hypothetical protein PLESHI_02467
Gene family 791	accessory genome	EON90356.1	anaerobic nitric oxide reductase flavorubredoxin
Gene family 792	accessory genome	EON90357.1	NADH:flavorubredoxin oxidoreductase
Gene family 793	accessory genome	EON90364.1	hypothetical protein PLESHI_02512
Gene family 794	accessory genome	EON90377.1	3-ketoacyl-CoA thiolase
Gene family 795	accessory genome	EON90385.1	Myo-inositol catabolism IolB domain-containing protein
Gene family 796	accessory genome	EON90386.1	hypothetical protein PLESHI_02622
Gene family 797	accessory genome	EON90387.1	hypothetical protein PLESHI_02627
Gene family 798	accessory genome	EON90388.1	drug/metabolite exporter (DME) family protein
Gene family 799	accessory genome	EON90389.1	exonuclease
Gene family 800	accessory genome	EON90390.1	cyclic nucleotide binding protein
Gene family 801	accessory genome	EON90395.1	methylmalonate-semialdehyde dehydrogenase
Gene family 802	accessory genome	EON90415.1	heme exporter protein CcmC
Gene family 803	accessory genome	EON90416.1	ABC transporter involved in cytochrome c biogenesis, CcmB subunit
Gene family 804	accessory genome	EON90417.1	ABC transporter involved in cytochrome c biogenesis, ATPase component CcmA
Gene family 805	accessory genome	EON90418.1	hypothetical protein PLESHI_00355
Gene family 806	accessory genome	EON90419.1	PTS system transporter subunit IICB
Gene family 807	accessory genome	EON90421.1	Sucrose operon repressor ScrR, LacI family protein
Gene family 808	accessory genome	EON90422.1	hypothetical protein PLESHI_00375
Gene family 809	accessory genome	EON90428.1	transporter
Gene family 810	accessory genome	EON90429.1	quinolinate synthetase
Gene family 811	accessory genome	EON90434.1	hypothetical protein PLESHI_00435
Gene family 812	accessory genome	EON90441.1	hypothetical protein PLESHI_00470
Gene family 813	accessory genome	EON90442.1	cytidine deaminase
Gene family 814	accessory genome	EON90443.1	drug/metabolite exporter family transporter
Gene family 815	accessory genome	EON90444.1	DNA-binding transcriptional regulator CsgD
Gene family 816	accessory genome	EON90448.1	Curlin associated repeat-containing protein
Gene family 817	accessory genome	EON90452.1	vancomycin high temperature exclusion protein
Gene family 818	accessory genome	EON90472.1	RnfA-related protein
Gene family 819	accessory genome	EON90473.1	electron transport complex protein RnfB
Gene family 820	accessory genome	AVQ86342.1	YnhF family membrane protein
Gene family 821	accessory genome	KAB7699255.1	elongation factor Tu, partial
Gene family 822	accessory genome	EON87156.1	hypothetical protein PLESHI_17131
Gene family 823	accessory genome	EON87194.1	ADP-heptose:LPS heptosyl transferase I
Gene family 824	accessory genome	EON87202.1	RfaB
Gene family 825	accessory genome	EON87235.1	hypothetical protein PLESHI_16787
Gene family 826	accessory genome	EON87385.1	hypothetical protein PLESHI_16089
Gene family 827	accessory genome	EON87458.1	HflC protein
Gene family 828	accessory genome	EON87736.1	2-octaprenyl-6-methoxyphenol hydroxylase
Gene family 829	accessory genome	EON87787.1	hypothetical protein PLESHI_14216
Gene family 830	accessory genome	EON87788.1	type II secretory pathway, pseudopilin
Gene family 831	accessory genome	EON87789.1	pilus assembly protein
Gene family 832	accessory genome	EON87790.1	Zn-dependent protease with chaperone function
Gene family 833	accessory genome	EON87842.1	EAL domain-containing protein
Gene family 834	accessory genome	EON87884.1	ferric uptake regulator
Gene family 835	accessory genome	EON87996.1	dipeptide/tripeptide permease
Gene family 836	accessory genome	EON88082.1	LRP-like transcriptional regulator
Gene family 837	accessory genome	EON88301.1	hypothetical protein PLESHI_11865
Gene family 838	accessory genome	EON88321.1	acetyltransferase
Gene family 839	accessory genome	EON88364.1	hypothetical protein PLESHI_10855
Gene family 840	accessory genome	EON88369.1	zinc transporter
Gene family 841	accessory genome	EON88466.1	hypothetical protein PLESHI_10625
Gene family 842	accessory genome	EON88467.1	hypothetical protein PLESHI_10630
Gene family 843	accessory genome	EON88479.1	hypothetical protein PLESHI_10059
Gene family 844	accessory genome	EON88503.1	cytochrome c nitrite reductase subunit c552
Gene family 845	accessory genome	EON88504.1	cytochrome c-type protein NrfB
Gene family 846	accessory genome	EON88505.1	formate-dependent nitrite reductase, 4Fe4S subunit
Gene family 847	accessory genome	EON88506.1	protein NrfD
Gene family 848	accessory genome	EON88507.1	CcmF protein
Gene family 849	accessory genome	EON88508.1	formate-dependent nitrite reductase complex subunit NrfF
Gene family 850	accessory genome	EON88596.1	chemotaxis protein CheY
Gene family 851	accessory genome	EON88597.1	hypothetical protein PLESHI_09544
Gene family 852	accessory genome	EON88598.1	ABC transporter ATP-binding protein
Gene family 853	accessory genome	EON88627.1	hypothetical protein PLESHI_09694
Gene family 854	accessory genome	EON88628.1	hypothetical protein PLESHI_09699
Gene family 855	accessory genome	EON88629.1	membrane-bound lytic murein transglycosylase E
Gene family 856	accessory genome	EON88630.1	nickel responsive regulator
Gene family 857	accessory genome	EON88631.1	extracellular solute-binding protein
Gene family 858	accessory genome	EON88632.1	hypothetical protein PLESHI_09719
Gene family 859	accessory genome	EON88635.1	putative transport ATPase
Gene family 860	accessory genome	EON88833.1	hypothetical protein PLESHI_08639
Gene family 861	accessory genome	EON88836.1	hypothetical protein PLESHI_08654
Gene family 862	accessory genome	EON88838.1	outer membrane autotransporter barrel domain-containing protein
Gene family 863	accessory genome	EON88843.1	hypothetical protein PLESHI_08689
Gene family 864	accessory genome	EON88845.1	hypothetical protein PLESHI_08699
Gene family 865	accessory genome	EON88846.1	hypothetical protein PLESHI_08704
Gene family 866	accessory genome	EON88847.1	DEAD/DEAH box helicase domain-containing protein
Gene family 867	accessory genome	EON88848.1	phosphatidylserine decarboxylase
Gene family 868	accessory genome	EON88849.1	lipoprotein
Gene family 869	accessory genome	EON88850.1	hypothetical protein PLESHI_08724
Gene family 870	accessory genome	EON88857.1	ABC transporter ATP-binding protein
Gene family 871	accessory genome	EON88859.1	hypothetical protein PLESHI_08084
Gene family 872	accessory genome	EON88861.1	N-acetylmannosamine kinase
Gene family 873	accessory genome	EON88862.1	N-acetylmannosamine-6-phosphate 2-epimerase
Gene family 874	accessory genome	EON88863.1	transcriptional regulator
Gene family 875	accessory genome	EON88864.1	N-acetylneuraminate lyase
Gene family 876	accessory genome	EON88870.1	aldose 1-epimerase
Gene family 877	accessory genome	EON88873.1	beta-D-galactosidase transcriptional repressor
Gene family 878	accessory genome	EON88874.1	cryptic beta-D-galactosidase subunit alpha
Gene family 879	accessory genome	EON88875.1	cryptic beta-D-galactosidase subunit beta
Gene family 880	accessory genome	EON88876.1	oxidoreductase
Gene family 881	accessory genome	EON88892.1	hypothetical protein PLESHI_08249
Gene family 882	accessory genome	EON88893.1	hypothetical protein PLESHI_08254
Gene family 883	accessory genome	EON88894.1	hypothetical protein PLESHI_08259
Gene family 884	accessory genome	EON88895.1	hypothetical protein PLESHI_08264
Gene family 885	accessory genome	EON88899.1	plasmid partition protein ParA
Gene family 886	accessory genome	EON88900.1	plasmid partitioning protein parb
Gene family 887	accessory genome	EON88901.1	O-acetylhomoserine sulfhydrylase
Gene family 888	accessory genome	EON88903.1	Putative inner membrane protein
Gene family 889	accessory genome	EON88904.1	DedA family protein
Gene family 890	accessory genome	EON88905.1	CBS domain-containing protein
Gene family 891	accessory genome	EON88907.1	hypothetical protein PLESHI_08324
Gene family 892	accessory genome	EON88908.1	amino acid transporter LysE
Gene family 893	accessory genome	EON88909.1	hypothetical protein PLESHI_08334
Gene family 894	accessory genome	EON88910.1	hypothetical protein PLESHI_08339
Gene family 895	accessory genome	EON88936.1	Acriflavin resistance protein A
Gene family 896	accessory genome	EON88937.1	TetR family transcriptional regulator
Gene family 897	accessory genome	EON88949.1	C-lysozyme inhibitor
Gene family 898	accessory genome	EON88977.1	glycosyltransferase
Gene family 899	accessory genome	EON88980.1	signal transduction histidine kinase, LytS
Gene family 900	accessory genome	EON88981.1	LytTR family two component transcriptional regulator
Gene family 901	accessory genome	EON88982.1	putative transporter
Gene family 902	accessory genome	EON88983.1	Zn-dependent hydrolase
Gene family 903	accessory genome	EON88984.1	putative protein-disulfide isomerase
Gene family 904	accessory genome	EON88985.1	cytoplasmic glycerophosphodiester phosphodiesterase
Gene family 905	accessory genome	EON88987.1	hypothetical protein PLESHI_07565
Gene family 906	accessory genome	EON88988.1	transmembrane pair domain-containing protein
Gene family 907	accessory genome	EON88991.1	methylamine utilization protein-like protein
Gene family 908	accessory genome	EON88992.1	hypothetical protein PLESHI_07590
Gene family 909	accessory genome	EON88993.1	hypothetical protein PLESHI_07595
Gene family 910	accessory genome	EON88994.1	murein hydrolase B
Gene family 911	accessory genome	EON88998.1	GacS/BarA family sensor protein
Gene family 912	accessory genome	EON88999.1	hypothetical protein PLESHI_07625
Gene family 913	accessory genome	EON89005.1	hypothetical protein PLESHI_07655
Gene family 914	accessory genome	EON89009.1	hypothetical protein PLESHI_07675
Gene family 915	accessory genome	EON89015.1	2-aminoethylphosphonate--pyruvate transaminase
Gene family 916	accessory genome	EON89032.1	racemase
Gene family 917	accessory genome	EON89033.1	glycerate kinase
Gene family 918	accessory genome	EON89034.1	fructuronate transporter
Gene family 919	accessory genome	EON89035.1	sugar diacid utilization regulator
Gene family 920	accessory genome	EON89036.1	pentapeptide repeat-containing protein
Gene family 921	accessory genome	EON89039.1	endonuclease/exonuclease/phosphatase
Gene family 922	accessory genome	EON89041.1	transcriptional regulator
Gene family 923	accessory genome	EON89042.1	ADP-ribosylglycohydrolase YegU
Gene family 924	accessory genome	EON89043.1	cytosine/purine/uracil/thiamine/allantoin permease family protein
Gene family 925	accessory genome	EON89044.1	Ribokinase
Gene family 926	accessory genome	EON89045.1	arsenic operon regulator
Gene family 927	accessory genome	EON89046.1	arsenical-resistance protein
Gene family 928	accessory genome	EON89047.1	arsenate reductase
Gene family 929	accessory genome	EON89048.1	D-alanyl-D-alanine carboxypeptidase
Gene family 930	accessory genome	EON89049.1	ferredoxin-type protein NapF
Gene family 931	accessory genome	EON89050.1	anaerobic dimethyl sulfoxide reductase maturation protein (twin-arginine leader-binding protein)
Gene family 932	accessory genome	EON89051.1	anaerobic dimethyl sulfoxide reductase subunit C
Gene family 933	accessory genome	EON89067.1	aldose 1-epimerase
Gene family 934	accessory genome	EON89069.1	galactose-1-phosphate uridylyltransferase
Gene family 935	accessory genome	EON89070.1	UDP-glucose 4-epimerase
Gene family 936	accessory genome	EON89073.1	melibiose:sodium symporter
Gene family 937	accessory genome	EON89074.1	hypothetical protein PLESHI_08000
Gene family 938	accessory genome	EON89075.1	alcohol dehydrogenase
Gene family 939	accessory genome	EON89076.1	LysR family transcriptional regulator
Gene family 940	accessory genome	EON89077.1	transmembrane efflux transmembrane protein
Gene family 941	accessory genome	EON89082.1	Response regulator
Gene family 942	accessory genome	EON89083.1	autolysin sensor kinase
Gene family 943	accessory genome	EON89084.1	hypothetical protein PLESHI_08050
Gene family 944	accessory genome	EON89085.1	hypothetical protein PLESHI_08055
Gene family 945	accessory genome	EON89086.1	hypothetical protein PLESHI_08060, partial
Gene family 946	accessory genome	EON89136.1	multidrug efflux system protein EmrA
Gene family 947	accessory genome	EON89140.1	flagellar-specific transcription initiation factor sigma, LafS
Gene family 948	accessory genome	EON89141.1	hypothetical protein PLESHI_06659
Gene family 949	accessory genome	EON89142.1	flagellar hook control length protein
Gene family 950	accessory genome	EON89143.1	hypothetical protein PLESHI_06669
Gene family 951	accessory genome	EON89144.1	LafC
Gene family 952	accessory genome	EON89145.1	hypothetical protein PLESHI_06679
Gene family 953	accessory genome	EON89146.1	flagellin
Gene family 954	accessory genome	EON89147.1	hypothetical protein PLESHI_06689
Gene family 955	accessory genome	EON89148.1	flagellar hook-associated protein FlgL
Gene family 956	accessory genome	EON89149.1	flagellar hook-associated protein
Gene family 957	accessory genome	EON89151.1	flagellar basal body P-ring protein
Gene family 958	accessory genome	EON89152.1	lateral flagellar L-ring protein, LfgH
Gene family 959	accessory genome	EON89153.1	FlgG flagellar basal-body rod protein
Gene family 960	accessory genome	EON89154.1	FlgF flagellar basal-body rod protein
Gene family 961	accessory genome	EON89155.1	FlgE lateral flagellar hook protein
Gene family 962	accessory genome	EON89156.1	flagellar basal body rod modification protein FlgD
Gene family 963	accessory genome	EON89157.1	flagellar basal body rod protein FlgC
Gene family 964	accessory genome	EON89159.1	hypothetical protein PLESHI_06749
Gene family 965	accessory genome	EON89160.1	flagellar protein
Gene family 966	accessory genome	EON89161.1	hypothetical protein PLESHI_06759
Gene family 967	accessory genome	EON89162.1	hypothetical protein PLESHI_06764
Gene family 968	accessory genome	EON89163.1	FliI, flagellum-specific ATP synthase
Gene family 969	accessory genome	EON89165.1	flagellar motor switch protein G
Gene family 970	accessory genome	EON89166.1	flagellar MS-ring protein
Gene family 971	accessory genome	EON89167.1	FliE-like hook basal body protein
Gene family 972	accessory genome	EON89168.1	hypothetical protein PLESHI_06794
Gene family 973	accessory genome	EON89169.1	flagellar motor switch protein
Gene family 974	accessory genome	EON89171.1	flagellar biosynthetic protein
Gene family 975	accessory genome	EON89172.1	flagellar biosynthetic protein FliR
Gene family 976	accessory genome	EON89259.1	cytochrome c5
Gene family 977	accessory genome	EON89351.1	general secretion pathway protein J
Gene family 978	accessory genome	EON89353.1	type II secretion system protein I
Gene family 979	accessory genome	EON89354.1	type II secretion protein GspH
Gene family 980	accessory genome	EON89356.1	general secretion pathway protein F
Gene family 981	accessory genome	EON89366.1	osmolarity response regulator
Gene family 982	accessory genome	EON89416.1	arginine/ornithine succinyltransferase
Gene family 983	accessory genome	EON89446.1	50S ribosomal subunit protein L17
Gene family 984	accessory genome	EON89447.1	DNA-directed RNA polymerase subunit alpha
Gene family 985	accessory genome	EON89448.1	30S ribosomal protein S4
Gene family 986	accessory genome	EON89449.1	30S ribosomal protein S11
Gene family 987	accessory genome	EON89451.1	50S ribosomal protein L36
Gene family 988	accessory genome	EON89452.1	preprotein translocase subunit SecY
Gene family 989	accessory genome	EON89453.1	50S ribosomal protein L15
Gene family 990	accessory genome	EON89454.1	50S ribosomal protein L30
Gene family 991	accessory genome	EON89455.1	30S ribosomal protein S5
Gene family 992	accessory genome	EON89456.1	50S ribosomal protein L18
Gene family 993	accessory genome	EON89457.1	50S ribosomal protein L6
Gene family 994	accessory genome	EON89459.1	30S ribosomal protein S14
Gene family 995	accessory genome	EON89460.1	50S ribosomal protein L5
Gene family 996	accessory genome	EON89461.1	50S ribosomal protein L24
Gene family 997	accessory genome	EON89462.1	50S ribosomal protein L14
Gene family 998	accessory genome	EON89463.1	30S ribosomal protein S17
Gene family 999	accessory genome	EON89464.1	LSU ribosomal protein L29p (L35e)
Gene family 1000	accessory genome	EON89465.1	50S ribosomal protein L16
Gene family 1001	accessory genome	EON89466.1	30S ribosomal subunit protein S3
Gene family 1002	accessory genome	EON89467.1	50S ribosomal protein L22
Gene family 1003	accessory genome	EON89468.1	30S ribosomal protein S19
Gene family 1004	accessory genome	EON89469.1	50S ribosomal protein L2
Gene family 1005	accessory genome	EON89470.1	50S ribosomal protein L23
Gene family 1006	accessory genome	EON89471.1	50S ribosomal protein L4
Gene family 1007	accessory genome	EON89472.1	50S ribosomal protein L3
Gene family 1008	accessory genome	EON89473.1	30S ribosomal protein S10
Gene family 1009	accessory genome	EON89716.1	hypothetical protein PLESHI_04132
Gene family 1010	accessory genome	EON89833.1	protease
Gene family 1011	accessory genome	EON89867.1	PAAR motif-containing protein
Gene family 1012	accessory genome	EON89896.1	ATP-dependent RNA helicase DbpA
Gene family 1013	accessory genome	EON89904.1	phage integrase family protein
Gene family 1014	accessory genome	EON89912.1	putative lipoprotein
Gene family 1015	accessory genome	EON89920.1	Peptidase M66, StcE
Gene family 1016	accessory genome	EON89979.1	hypothetical protein PLESHI_02909
Gene family 1017	accessory genome	EON89981.1	flagellar hook-associated protein FlgK
Gene family 1018	accessory genome	EON89982.1	flagellar basal body L-ring protein
Gene family 1019	accessory genome	EON89983.1	flagellar rod assembly protein/muramidase FlgJ
Gene family 1020	accessory genome	EON89984.1	flagellar basal body P-ring protein
Gene family 1021	accessory genome	EON89985.1	flagellar basal-body rod protein FlgG
Gene family 1022	accessory genome	EON90026.1	hemin ABC transporter permease
Gene family 1023	accessory genome	EON90044.1	putative metal-binding enzyme
Gene family 1024	accessory genome	EON90045.1	invasion family protein
Gene family 1025	accessory genome	EON90219.1	oligopeptide ABC transporter permease OppC
Gene family 1026	accessory genome	EON90250.1	LysR family transcriptional regulator
Gene family 1027	accessory genome	EON90271.1	methyl-accepting chemotaxis protein
Gene family 1028	accessory genome	EON90287.1	Tail Collar domain-containing protein
Gene family 1029	accessory genome	EON90296.1	binding-protein-dependent transport system inner membrane protein
Gene family 1030	accessory genome	EON90320.1	hypothetical protein PLESHI_02292
Gene family 1031	accessory genome	EON90321.1	hypothetical protein PLESHI_02297
Gene family 1032	accessory genome	EON90322.1	hypothetical protein PLESHI_02302
Gene family 1033	accessory genome	EON90323.1	hypothetical protein PLESHI_02307
Gene family 1034	accessory genome	EON90391.1	transporter
Gene family 1035	accessory genome	EON90392.1	Myo-inositol 2-dehydrogenase
Gene family 1036	accessory genome	EON90393.1	hypothetical protein PLESHI_02657
Gene family 1037	accessory genome	EON90394.1	hypothetical protein PLESHI_02662
Gene family 1038	accessory genome	EON90402.1	Integron integrase IntI4
Gene family 1039	accessory genome	EON90413.1	Cytochrome c-type biogenesis protein CcmE
Gene family 1040	accessory genome	EON90414.1	cytochrome c-type biogenesis protein CcmD,interacts with CcmCE
Gene family 1041	accessory genome	EON90435.1	hypothetical protein PLESHI_00440
Gene family 1042	accessory genome	EON90445.1	curli assembly protein CsgE
Gene family 1043	accessory genome	EON90446.1	Curli production assembly/transport component CsgF
Gene family 1044	accessory genome	EON90447.1	curli production assembly/transport protein CsgG
Gene family 1045	accessory genome	EON87197.1	Glycosyltransferase
Gene family 1046	accessory genome	EON87559.1	30S ribosomal protein S15
Gene family 1047	accessory genome	EON88137.1	TMAO/DMSO reductase
Gene family 1048	accessory genome	EON88138.1	sulfite oxidase subunit YedZ
Gene family 1049	accessory genome	EON88172.1	hypothetical protein PLESHI_11895
Gene family 1050	accessory genome	EON88397.1	hypothetical protein PLESHI_11020
Gene family 1051	accessory genome	EON88446.1	chitinase
Gene family 1052	accessory genome	EON88468.1	hypothetical protein PLESHI_10635
Gene family 1053	accessory genome	EON88469.1	hypothetical protein PLESHI_10640
Gene family 1054	accessory genome	EON88470.1	Gifsy-1 prophage protein
Gene family 1055	accessory genome	EON88471.1	multidrug efflux system protein MdtL
Gene family 1056	accessory genome	EON88475.1	hypothetical protein PLESHI_10039
Gene family 1057	accessory genome	EON88509.1	formate-dependent nitrite reductase complex nrfG subunit
Gene family 1058	accessory genome	EON88668.1	6-phosphofructokinase 2
Gene family 1059	accessory genome	EON88697.1	hypothetical protein PLESHI_09259
Gene family 1060	accessory genome	EON88722.1	hypothetical protein PLESHI_09114, partial
Gene family 1061	accessory genome	EON88878.1	hypothetical protein PLESHI_08179
Gene family 1062	accessory genome	EON88902.1	phospholipid:lipid A palmitoyltransferase
Gene family 1063	accessory genome	EON88932.1	chromosome replication initiation inhibitor protein
Gene family 1064	accessory genome	EON88933.1	LysE/YggA family protein
Gene family 1065	accessory genome	EON88943.1	C4-dicarboxylate transport transcriptional regulatory protein DctD
Gene family 1066	accessory genome	EON88944.1	phosphoglycerate transport system sensor kinase
Gene family 1067	accessory genome	EON88945.1	putative phosphoglycerate transport regulatory protein PgtC
Gene family 1068	accessory genome	EON88946.1	putative regulatory protein UhpC
Gene family 1069	accessory genome	EON88947.1	pyruvate kinase
Gene family 1070	accessory genome	EON88955.1	formate dehydrogenase-O major subunit
Gene family 1071	accessory genome	EON88957.1	5'-nucleotidase
Gene family 1072	accessory genome	EON88979.1	arginase/agmatinase/formimionoglutamate hydrolase
Gene family 1073	accessory genome	EON88989.1	regulatory protein LysR
Gene family 1074	accessory genome	EON89000.1	hypothetical protein PLESHI_07630
Gene family 1075	accessory genome	EON89002.1	hypothetical protein PLESHI_07640
Gene family 1076	accessory genome	EON89003.1	cyclization recombinase
Gene family 1077	accessory genome	EON89004.1	phosphate-starvation-inducible protein PsiE
Gene family 1078	accessory genome	EON89007.1	sodium/calcium exchanger membrane protein
Gene family 1079	accessory genome	EON89027.1	HcpA-like protein
Gene family 1080	accessory genome	EON89037.1	major facilitator superfamily permease
Gene family 1081	accessory genome	EON89054.1	hypothetical protein PLESHI_07900
Gene family 1082	accessory genome	EON89055.1	selenocysteine synthase
Gene family 1083	accessory genome	EON89056.1	selenocysteinyl-tRNA-specific translation factor
Gene family 1084	accessory genome	EON89068.1	galactokinase
Gene family 1085	accessory genome	EON89071.1	beta-D-galactosidase
Gene family 1086	accessory genome	EON89072.1	alpha-galactosidase
Gene family 1087	accessory genome	EON89080.1	putative ArsR family transcriptional regulator
Gene family 1088	accessory genome	EON89081.1	hypothetical protein PLESHI_08035
Gene family 1089	accessory genome	EON89138.1	chemotaxis LafU protein
Gene family 1090	accessory genome	EON89139.1	flagellar motor protein MotA
Gene family 1091	accessory genome	EON89170.1	flagellar biosynthesis protein FliP
Gene family 1092	accessory genome	EON89188.1	hypothetical protein PLESHI_06894
Gene family 1093	accessory genome	EON89325.1	aquaporin Z
Gene family 1094	accessory genome	EON89458.1	30S ribosomal protein S8
Gene family 1095	accessory genome	EON89509.1	fimbrial protein
Gene family 1096	accessory genome	EON89869.1	ImcF family protein
Gene family 1097	accessory genome	EON89878.1	hypothetical protein PLESHI_03356
Gene family 1098	accessory genome	EON89894.1	6-phosphogluconate dehydrogenase NAD-binding protein
Gene family 1099	accessory genome	EON89975.1	N-acetyl neuramic acid synthetase
Gene family 1100	accessory genome	EON90054.1	histidine decarboxylase, pyruvoyl type
Gene family 1101	accessory genome	EON90249.1	Pyruvate decarboxylase
Gene family 1102	accessory genome	EON90464.1	molybdenum cofactor biosynthesis protein A
Gene family 1103	accessory genome	AVQ86364.1	hypothetical protein C7R88_02995
Gene family 1104	accessory genome	EON87209.1	hypothetical protein PLESHI_16657
Gene family 1105	accessory genome	EON87434.1	cspA cold-shock DNA-binding domain-containing protein
Gene family 1106	accessory genome	EON87980.1	outer membrane autotransporter
Gene family 1107	accessory genome	EON88037.1	hypothetical protein PLESHI_12830
Gene family 1108	accessory genome	EON88165.1	tapemeasure protein
Gene family 1109	accessory genome	EON88472.1	HTH-type transcriptional regulator YidZ
Gene family 1110	accessory genome	EON88486.1	hypothetical protein PLESHI_10094
Gene family 1111	accessory genome	EON88495.1	hypothetical protein PLESHI_10139
Gene family 1112	accessory genome	EON88636.1	hypothetical protein PLESHI_09739
Gene family 1113	accessory genome	EON88877.1	AraC family transcriptional regulator
Gene family 1114	accessory genome	EON88879.1	hypothetical protein PLESHI_08184
Gene family 1115	accessory genome	EON88883.1	putative type I secretion membrane fusion protein
Gene family 1116	accessory genome	EON88884.1	putative alkaline protease secretion ATP-binding protein
Gene family 1117	accessory genome	EON88885.1	putative hemolysin-type calcium-binding region
Gene family 1118	accessory genome	EON89001.1	response regulator receiver protein
Gene family 1119	accessory genome	EON89012.1	hypothetical protein PLESHI_07690
Gene family 1120	accessory genome	EON89079.1	arsenical resistance operon trans-acting repressor ArsD
Gene family 1121	accessory genome	EON89334.1	epimerase/dehydratase WbjB
Gene family 1122	accessory genome	EON89475.1	hydrophobe/amphiphile efflux-1 (HAE1) family RND transporter
Gene family 1123	accessory genome	EON89476.1	Acriflavin resistance protein A
Gene family 1124	accessory genome	EON89604.1	hypothetical protein PLESHI_04737
Gene family 1125	accessory genome	EON89769.1	thioredoxin 2
Gene family 1126	accessory genome	EON89870.1	type VI secretion-associated protein, VC_A0119 family
Gene family 1127	accessory genome	EON89872.1	type VI secretion system sigma-54 dependent transcriptional regulator
Gene family 1128	accessory genome	EON89873.1	type VI secretion system clpB chaperone
Gene family 1129	accessory genome	EON89876.1	hypothetical protein PLESHI_03346
Gene family 1130	accessory genome	EON89895.1	Short-chain dehydrogenase/reductase SDR
Gene family 1131	accessory genome	EON89916.1	hypothetical protein PLESHI_03119
Gene family 1132	accessory genome	EON90437.1	lipoprotein
Gene family 1133	accessory genome	EON90522.1	putative bacteriophage protein
Gene family 1134	accessory genome	AVQ86678.1	MFS transporter
Gene family 1135	accessory genome	AVQ86881.1	hypothetical protein C7R88_05870
Gene family 1136	accessory genome	AVQ88215.1	DUF2618 domain-containing protein
Gene family 1137	accessory genome	AVQ88879.1	hypothetical protein C7R88_16275 (plasmid)
Gene family 1138	accessory genome	EON87155.1	nucleoside-diphosphate-sugar epimerase
Gene family 1139	accessory genome	EON87198.1	glycosyltransferase
Gene family 1140	accessory genome	EON87199.1	WalW protein
Gene family 1141	accessory genome	EON88136.1	hypothetical protein PLESHI_12060
Gene family 1142	accessory genome	EON88139.1	LysR family transcriptional regulator
Gene family 1143	accessory genome	EON88140.1	ribonuclease Z
Gene family 1144	accessory genome	EON88162.1	tail assembly protein
Gene family 1145	accessory genome	EON88164.1	Minor tail protein M
Gene family 1146	accessory genome	EON88348.1	hypothetical protein PLESHI_10775, partial
Gene family 1147	accessory genome	EON88490.1	hypothetical protein PLESHI_10114
Gene family 1148	accessory genome	EON88585.1	phage holin
Gene family 1149	accessory genome	EON88816.1	bacteriophage tail protein
Gene family 1150	accessory genome	EON88868.1	hypothetical protein PLESHI_08129
Gene family 1151	accessory genome	EON89013.1	glutathione S-transferase family protein
Gene family 1152	accessory genome	EON89078.1	arsenical pump-driving ATPase
Gene family 1153	accessory genome	EON89450.1	30S ribosomal protein S13
Gene family 1154	accessory genome	EON89514.1	leader peptidase PilD
Gene family 1155	accessory genome	EON89868.1	ImpA domain-containing protein
Gene family 1156	accessory genome	EON89871.1	hypothetical protein PLESHI_03321
Gene family 1157	accessory genome	EON89874.1	type IV / VI secretion system protein, DotU family
Gene family 1158	accessory genome	EON89875.1	hypothetical protein PLESHI_03341
Gene family 1159	accessory genome	EON89877.1	hypothetical protein PLESHI_03351
Gene family 1160	accessory genome	EON89879.1	type VI secretion protein
Gene family 1161	accessory genome	EON89880.1	type VI secretion system lysozyme-like protein
Gene family 1162	accessory genome	EON89882.1	type VI secretion protein, VC_A0107 family
Gene family 1163	accessory genome	EON89898.1	helicase-related protein
Gene family 1164	accessory genome	EON90504.1	acetyltransferase
Gene family 1165	accessory genome	AVQ86275.1	DUF1656 domain-containing protein
Gene family 1166	accessory genome	AVQ86530.1	hypothetical protein C7R88_03910
Gene family 1167	accessory genome	KAB7692346.1	phage portal protein
Gene family 1168	accessory genome	EON87575.1	hypothetical protein PLESHI_15078
Gene family 1169	accessory genome	EON87598.1	bacteriophage N4 adsorption protein B
Gene family 1170	accessory genome	EON87599.1	bacteriophage N4 receptor, outer membrane subunit
Gene family 1171	accessory genome	EON87600.1	hypothetical protein PLESHI_15203
Gene family 1172	accessory genome	EON88127.1	AntA/AntB antirepressor domain-containing protein
Gene family 1173	accessory genome	EON88135.1	hypothetical protein PLESHI_12055
Gene family 1174	accessory genome	EON88160.1	phage-related protein, tail component
Gene family 1175	accessory genome	EON88161.1	putative prophage tail assembly protein
Gene family 1176	accessory genome	EON88163.1	Minor tail protein L
Gene family 1177	accessory genome	EON88245.1	chitinase B
Gene family 1178	accessory genome	EON88302.1	hypothetical protein PLESHI_11290, partial
Gene family 1179	accessory genome	EON88407.1	hypothetical protein PLESHI_10745
Gene family 1180	accessory genome	EON88408.1	hypothetical protein PLESHI_10750
Gene family 1181	accessory genome	EON88584.1	putative prophage endolysin, control of lysis
Gene family 1182	accessory genome	EON88699.1	hypothetical protein PLESHI_09247, partial
Gene family 1183	accessory genome	EON88739.1	maltose O-acetyltransferase, partial
Gene family 1184	accessory genome	EON88822.1	phage tail tape measure protein, TP901 family
Gene family 1185	accessory genome	EON88825.1	phage late control D family protein
Gene family 1186	accessory genome	EON88866.1	glycosyltransferase
Gene family 1187	accessory genome	EON89022.1	lipoprotein
Gene family 1188	accessory genome	EON89857.1	DNA-binding transcriptional activator FucR
Gene family 1189	accessory genome	EON89858.1	L-fucose mutarotase
Gene family 1190	accessory genome	EON89859.1	L-fuculokinase
Gene family 1191	accessory genome	EON89860.1	L-fucose isomerase
Gene family 1192	accessory genome	EON89861.1	Fucose permease
Gene family 1193	accessory genome	EON89862.1	L-fuculose phosphate aldolase
Gene family 1194	accessory genome	EON89971.1	CMP-N-acetylneuraminic acid synthetase
Gene family 1195	accessory genome	EON90519.1	hypothetical protein PLESHI_00010
Gene family 1196	accessory genome	EON90520.1	hypothetical protein PLESHI_00015
Gene family 1197	accessory genome	EON90521.1	hypothetical protein PLESHI_00020
Gene family 1198	accessory genome	AVQ85954.1	hypothetical protein C7R88_00685
Gene family 1199	accessory genome	KAB7697494.1	tryptophanase leader peptide
Gene family 1200	accessory genome	KAB7701005.1	phage terminase small subunit P27 family
Gene family 1201	accessory genome	KAB7675652.1	DUF927 domain-containing protein
Gene family 1202	accessory genome	EON88834.1	hypothetical protein PLESHI_08644
Gene family 1203	accessory genome	EON88865.1	hypothetical protein PLESHI_08114
Gene family 1204	accessory genome	EON88867.1	hypothetical protein PLESHI_08124
Gene family 1205	accessory genome	EON88920.1	DNA replication protein P
Gene family 1206	accessory genome	EON88928.1	phage DNA methylase
Gene family 1207	accessory genome	EON88934.1	exported L-asparaginase
Gene family 1208	accessory genome	EON89865.1	hypothetical protein PLESHI_03291
Gene family 1209	accessory genome	EON89881.1	hypothetical protein PLESHI_03371
Gene family 1210	accessory genome	EON89897.1	SAM-dependent methyltransferase
Gene family 1211	accessory genome	EON90242.1	Proteinase inhibitor I42, chagasin
Gene family 1212	accessory genome	EON90499.1	hypothetical protein PLESHI_00180
Gene family 1213	accessory genome	AVQ86223.1	hypothetical protein C7R88_02200
Gene family 1214	accessory genome	AVQ86361.1	hypothetical protein C7R88_02980
Gene family 1215	accessory genome	AVQ88813.1	hypothetical protein C7R88_15875 (plasmid)
Gene family 1216	accessory genome	KAB7698261.1	hypothetical protein GBN33_08760
Gene family 1217	accessory genome	KAB7699743.1	IlvGEDA operon leader peptide
Gene family 1218	accessory genome	EON88134.1	transposase IS3/IS911 family protein
Gene family 1219	accessory genome	EON88398.1	periplasmic sensor signal transduction histidine kinase
Gene family 1220	accessory genome	EON88399.1	two component transcriptional regulator
Gene family 1221	accessory genome	EON88400.1	hypothetical protein PLESHI_11035
Gene family 1222	accessory genome	EON88401.1	hypothetical protein PLESHI_11040
Gene family 1223	accessory genome	EON88402.1	hypothetical protein PLESHI_11045
Gene family 1224	accessory genome	EON88453.1	hypothetical protein PLESHI_10560
Gene family 1225	accessory genome	EON88744.1	histidine kinase
Gene family 1226	accessory genome	EON88749.1	hypothetical protein PLESHI_08969, partial
Gene family 1227	accessory genome	EON88756.1	hypothetical protein PLESHI_08944, partial
Gene family 1228	accessory genome	EON88757.1	amidohydrolase, partial
Gene family 1229	accessory genome	EON88823.1	GpU family protein
Gene family 1230	accessory genome	EON88927.1	hypothetical protein PLESHI_08424
Gene family 1231	accessory genome	EON89025.1	hypothetical protein PLESHI_07755
Gene family 1232	accessory genome	EON89175.1	sulfatase-domain-containing protein
Gene family 1233	accessory genome	EON89258.1	O antigen chain length determinant protein
Gene family 1234	accessory genome	EON89326.1	putative epimerase/dehydratase
Gene family 1235	accessory genome	EON89760.1	arylsulfatase regulator
Gene family 1236	accessory genome	EON90301.1	hypothetical protein PLESHI_02197
Gene family 1237	accessory genome	AVQ86531.1	hypothetical protein C7R88_03915
Gene family 1238	accessory genome	AVQ88626.1	hypothetical protein C7R88_02290
Gene family 1239	accessory genome	KAB7696352.1	hypothetical protein GBN33_13880
Gene family 1240	accessory genome	KAB7696377.1	hypothetical protein GBN33_14015
Gene family 1241	accessory genome	KAB7700404.1	hypothetical protein GBN33_05485
Gene family 1242	accessory genome	KAB7700998.1	hypothetical protein GBN33_05010
Gene family 1243	accessory genome	KAB7700999.1	phage tail protein
Gene family 1244	accessory genome	KAB7701000.1	hypothetical protein GBN33_05020
Gene family 1245	accessory genome	KAB7701001.1	hypothetical protein GBN33_05025
Gene family 1246	accessory genome	KAB7701003.1	phage gp6-like head-tail connector protein
Gene family 1247	accessory genome	KAB7701004.1	hypothetical protein GBN33_05040
Gene family 1248	accessory genome	KAB7701006.1	HNH endonuclease
Gene family 1249	accessory genome	KAB7701012.1	phage major capsid protein
Gene family 1250	accessory genome	KAB7703008.1	amidohydrolase
Gene family 1251	accessory genome	KAB7703556.1	hypothetical protein GBN33_00225
Gene family 1252	accessory genome	KAB7703557.1	outer membrane porin, OprD family
Gene family 1253	accessory genome	KAB7678123.1	esterase-like activity of phytase family protein
Gene family 1254	accessory genome	KAB7693123.1	hypothetical protein GBN20_00920
Gene family 1255	accessory genome	EON87162.1	Anaerobic C4-dicarboxylate transporter DcuC1
Gene family 1256	accessory genome	EON87786.1	hypothetical protein PLESHI_14211
Gene family 1257	accessory genome	EON88403.1	hypothetical protein PLESHI_11050
Gene family 1258	accessory genome	EON88405.1	DNA replication protein P, putative
Gene family 1259	accessory genome	EON88417.1	hypothetical protein PLESHI_10695
Gene family 1260	accessory genome	EON88651.1	hypothetical protein PLESHI_09814
Gene family 1261	accessory genome	EON88814.1	baseplate J-like protein
Gene family 1262	accessory genome	EON88824.1	phage tail X family protein
Gene family 1263	accessory genome	EON89029.1	methyl-accepting chemotaxis transducer
Gene family 1264	accessory genome	EON89330.1	UDP-galactose phosphate transferase
Gene family 1265	accessory genome	EON89761.1	hypothetical protein PLESHI_04357
Gene family 1266	accessory genome	EON89764.1	2-dehydro-3-deoxygluconokinase
Gene family 1267	accessory genome	EON90481.1	prolyl endopeptidase
Gene family 1268	accessory genome	EON90511.1	hypothetical protein PLESHI_00095
Gene family 1269	accessory genome	AVQ86469.1	cell filamentation protein Fic
Gene family 1270	accessory genome	AVQ86470.1	hypothetical protein C7R88_03565
Gene family 1271	accessory genome	AVQ86880.1	hypothetical protein C7R88_05865
Gene family 1272	accessory genome	AVQ86943.1	hypothetical protein C7R88_06215
Gene family 1273	accessory genome	KAB7701002.1	phage head closure protein
Gene family 1274	accessory genome	KAB7701013.1	phage terminase small subunit P27 family
Gene family 1275	accessory genome	KAB7675655.1	HsdR family type I site-specific deoxyribonuclease
Gene family 1276	accessory genome	KAB7692347.1	Clp protease ClpP
Gene family 1277	accessory genome	KAB7693164.1	hypothetical protein GBN20_00805
Gene family 1278	accessory genome	KAB7693169.1	DUF968 domain-containing protein
Gene family 1279	accessory genome	EON87148.1	hypothetical protein PLESHI_17161
Gene family 1280	accessory genome	EON87641.1	integrase family protein
Gene family 1281	accessory genome	EON87803.1	late control D family protein
Gene family 1282	accessory genome	EON87834.1	bacteriophage replication protein A
Gene family 1283	accessory genome	EON88415.1	hypothetical protein PLESHI_10685
Gene family 1284	accessory genome	EON88582.1	small subunit bacteriophage terminase
Gene family 1285	accessory genome	EON88583.1	hypothetical protein PLESHI_09909
Gene family 1286	accessory genome	EON88650.1	hypothetical protein PLESHI_09809
Gene family 1287	accessory genome	EON88656.1	hypothetical protein PLESHI_09839
Gene family 1288	accessory genome	EON88661.1	filamentation induced by cAMP protein fic
Gene family 1289	accessory genome	EON88689.1	hypothetical protein PLESHI_09314
Gene family 1290	accessory genome	EON88800.1	hypothetical protein PLESHI_08474
Gene family 1291	accessory genome	EON88819.1	hypothetical protein PLESHI_08569
Gene family 1292	accessory genome	EON88820.1	major tail tube protein
Gene family 1293	accessory genome	EON88821.1	hypothetical protein PLESHI_08579
Gene family 1294	accessory genome	EON88911.1	putative integrase
Gene family 1295	accessory genome	EON88912.1	excisionase
Gene family 1296	accessory genome	EON88926.1	putative antitermination protein
Gene family 1297	accessory genome	EON89023.1	hypothetical protein PLESHI_07745
Gene family 1298	accessory genome	EON89060.1	KDP operon transcriptional regulatory protein KdpE
Gene family 1299	accessory genome	EON89061.1	two-component system potassium sensor histidine kinase KdpD
Gene family 1300	accessory genome	EON89062.1	potassium-transporting ATPase subunit C
Gene family 1301	accessory genome	EON89063.1	potassium-transporting ATPase, B subunit
Gene family 1302	accessory genome	EON89064.1	potassium-transporting ATPase subunit A
Gene family 1303	accessory genome	EON89125.1	hypothetical protein PLESHI_07149
Gene family 1304	accessory genome	EON89746.1	hyaluronate lyase
Gene family 1305	accessory genome	EON89747.1	hypothetical protein PLESHI_04287
Gene family 1306	accessory genome	EON89748.1	2-deoxy-D-gluconate 3-dehydrogenase
Gene family 1307	accessory genome	EON89749.1	5-keto-4-deoxyuronate isomerase
Gene family 1308	accessory genome	EON89758.1	sulfatase/phosphatase
Gene family 1309	accessory genome	EON89759.1	hypothetical protein PLESHI_04347
Gene family 1310	accessory genome	EON89762.1	hypothetical protein PLESHI_04362
Gene family 1311	accessory genome	EON89765.1	DJ-1/Pfp1 family protein
Gene family 1312	accessory genome	EON89844.1	beta-lactamase domain-containing protein
Gene family 1313	accessory genome	EON90288.1	Ig family protein
Gene family 1314	accessory genome	EON90518.1	hypothetical protein PLESHI_00050
Gene family 1315	accessory genome	AVQ86237.1	hypothetical protein C7R88_02275
Gene family 1316	accessory genome	AVQ86885.1	hypothetical protein C7R88_05890
Gene family 1317	accessory genome	AVQ87021.1	UDP-4-amino-4,6-dideoxy-N-acetyl-beta-L-altrosamine transaminase
Gene family 1318	accessory genome	AVQ89027.1	amidohydrolase (plasmid)
Gene family 1319	accessory genome	EON87196.1	O-antigen polymerase
Gene family 1320	accessory genome	EON87804.1	GpU family protein
Gene family 1321	accessory genome	EON87823.1	phage terminase, endonuclease subunit
Gene family 1322	accessory genome	EON87824.1	phage major capsid protein, P2 family
Gene family 1323	accessory genome	EON87825.1	putative capsid scaffolding protein GpO
Gene family 1324	accessory genome	EON87826.1	terminase subunit
Gene family 1325	accessory genome	EON87827.1	phage portal protein, pbsx family
Gene family 1326	accessory genome	EON88126.1	hypothetical protein PLESHI_12010
Gene family 1327	accessory genome	EON88477.1	hypothetical protein PLESHI_10049
Gene family 1328	accessory genome	EON88570.1	invasin-like protein
Gene family 1329	accessory genome	EON88652.1	hypothetical protein PLESHI_09819
Gene family 1330	accessory genome	EON88657.1	hypothetical protein PLESHI_09844
Gene family 1331	accessory genome	EON88746.1	DNA topoisomerase I, partial
Gene family 1332	accessory genome	EON88750.1	hypothetical protein PLESHI_08974
Gene family 1333	accessory genome	EON88801.1	putative phage DNA packaging protein
Gene family 1334	accessory genome	EON88802.1	DNA packaging protein
Gene family 1335	accessory genome	EON88803.1	Phage head-to-tail joining protein
Gene family 1336	accessory genome	EON88805.1	peptidase S49
Gene family 1337	accessory genome	EON88806.1	Head decoration protein
Gene family 1338	accessory genome	EON88807.1	phage major capsid protein E
Gene family 1339	accessory genome	EON88808.1	putative phage DNA-packaging protein
Gene family 1340	accessory genome	EON88809.1	hypothetical protein PLESHI_08519
Gene family 1341	accessory genome	EON88810.1	hypothetical protein PLESHI_08524
Gene family 1342	accessory genome	EON88811.1	hypothetical protein PLESHI_08529
Gene family 1343	accessory genome	EON88812.1	hypothetical protein PLESHI_08534
Gene family 1344	accessory genome	EON88813.1	hypothetical protein PLESHI_08539
Gene family 1345	accessory genome	EON88815.1	phage tail protein I
Gene family 1346	accessory genome	EON88918.1	CII protein
Gene family 1347	accessory genome	EON88923.1	hypothetical protein PLESHI_08404
Gene family 1348	accessory genome	EON88925.1	hypothetical protein PLESHI_08414
Gene family 1349	accessory genome	EON89024.1	hypothetical protein PLESHI_07750
Gene family 1350	accessory genome	EON90247.1	hypothetical protein PLESHI_01922
Gene family 1351	accessory genome	EON90509.1	hypothetical protein PLESHI_00085
Gene family 1352	accessory genome	AVQ86676.1	LacI family transcriptional regulator
Gene family 1353	accessory genome	AVQ86677.1	alpha-glucosidase
Gene family 1354	accessory genome	AVQ86680.1	dihydroxy-acid dehydratase
Gene family 1355	accessory genome	AVQ86681.1	2-dehydro-3-deoxyglucarate aldolase
Gene family 1356	accessory genome	AVQ86682.1	aldose 1-epimerase
Gene family 1357	accessory genome	AVQ86683.1	gluconolactonase
Gene family 1358	accessory genome	AVQ86684.1	NAD(P)-dependent oxidoreductase
Gene family 1359	accessory genome	AVQ86685.1	SDR family NAD(P)-dependent oxidoreductase
Gene family 1360	accessory genome	AVQ86686.1	sulfite exporter TauE/SafE family protein
Gene family 1361	accessory genome	AVQ86886.1	toxin
Gene family 1362	accessory genome	AVQ88149.1	hypothetical protein C7R88_13190
Gene family 1363	accessory genome	AVQ88953.1	hypothetical protein C7R88_16715 (plasmid)
Gene family 1364	accessory genome	AVQ89072.1	poly-beta-1,6 N-acetyl-D-glucosamine export porin PgaA (plasmid)
Gene family 1365	accessory genome	AVQ89073.1	poly-beta-1,6-N-acetyl-D-glucosamine N-deacetylase PgaB (plasmid)
Gene family 1366	accessory genome	AVQ89074.1	poly-beta-1,6 N-acetyl-D-glucosamine synthase (plasmid)
Gene family 1367	accessory genome	AVQ89075.1	poly-beta-1,6-N-acetyl-D-glucosamine biosynthesis protein PgaD (plasmid)
Gene family 1368	accessory genome	KAB7698158.1	UDP-3-O-(3-hydroxymyristoyl)glucosamine N-acyltransferase, partial
Gene family 1369	accessory genome	KAB7698816.1	glutamate synthase large subunit, partial
Gene family 1370	accessory genome	KAB7699769.1	NAD-dependent epimerase/dehydratase family protein
Gene family 1371	accessory genome	KAB7700997.1	hypothetical protein GBN33_05005
Gene family 1372	accessory genome	KAB7702685.1	hypothetical protein GBN33_02305
Gene family 1373	accessory genome	KAB7703166.1	potassium-transporting ATPase
Gene family 1374	accessory genome	KAB7693171.1	hypothetical protein GBN20_00845
Gene family 1375	accessory genome	KAB7693179.1	hypothetical protein GBN20_00905
Gene family 1376	accessory genome	KAB7693180.1	hypothetical protein GBN20_00910
Gene family 1377	accessory genome	PVU64736.1	transposase, partial
Gene family 1378	accessory genome	EON87811.1	hypothetical protein PLESHI_14336
Gene family 1379	accessory genome	EON87837.1	phage protein B
Gene family 1380	accessory genome	EON87838.1	phage regulatory CII family protein
Gene family 1381	accessory genome	EON88406.1	phage O protein
Gene family 1382	accessory genome	EON88412.1	hypothetical protein PLESHI_10770
Gene family 1383	accessory genome	EON88566.1	phage repressor
Gene family 1384	accessory genome	EON88574.1	hypothetical protein PLESHI_09864
Gene family 1385	accessory genome	EON88575.1	hypothetical protein PLESHI_09869
Gene family 1386	accessory genome	EON88576.1	hypothetical protein PLESHI_09874
Gene family 1387	accessory genome	EON88577.1	hypothetical protein PLESHI_09879
Gene family 1388	accessory genome	EON88578.1	hypothetical protein PLESHI_09884
Gene family 1389	accessory genome	EON88579.1	hypothetical protein PLESHI_09889
Gene family 1390	accessory genome	EON88580.1	portal protein
Gene family 1391	accessory genome	EON88581.1	hypothetical protein PLESHI_09899
Gene family 1392	accessory genome	EON88653.1	hypothetical protein PLESHI_09824
Gene family 1393	accessory genome	EON88655.1	hypothetical protein PLESHI_09834
Gene family 1394	accessory genome	EON88707.1	HNH endonuclease
Gene family 1395	accessory genome	EON88804.1	Phage portal protein
Gene family 1396	accessory genome	EON88818.1	hypothetical protein PLESHI_08564
Gene family 1397	accessory genome	EON88919.1	hypothetical protein PLESHI_08384
Gene family 1398	accessory genome	EON89065.1	magnesium transporter
Gene family 1399	accessory genome	EON89329.1	transferase
Gene family 1400	accessory genome	EON89331.1	group 1 glycosyl transferase
Gene family 1401	accessory genome	EON89899.1	Restriction enzymes type I helicase
Gene family 1402	accessory genome	EON89900.1	restriction modification system DNA specificity domain-containing protein
Gene family 1403	accessory genome	EON90248.1	hypothetical protein PLESHI_01927
Gene family 1404	accessory genome	AVQ86312.1	hypothetical protein C7R88_02685
Gene family 1405	accessory genome	AVQ87629.1	aminotransferase
Gene family 1406	accessory genome	AVQ87720.1	cytidyltransferase
Gene family 1407	accessory genome	AVQ88875.1	membrane-associated Zn-dependent protease 1 (plasmid)
Gene family 1408	accessory genome	AVQ88876.1	hypothetical protein C7R88_16260 (plasmid)
Gene family 1409	accessory genome	AVQ88877.1	hypothetical protein C7R88_16265 (plasmid)
Gene family 1410	accessory genome	AVQ88880.1	hypothetical protein C7R88_16280 (plasmid)
Gene family 1411	accessory genome	AVQ88881.1	hypothetical protein C7R88_16285 (plasmid)
Gene family 1412	accessory genome	AVQ88882.1	hypothetical protein C7R88_16290 (plasmid)
Gene family 1413	accessory genome	AVQ89026.1	C4-dicarboxylate ABC transporter (plasmid)
Gene family 1414	accessory genome	KAB7694661.1	hypothetical protein GBN33_16145
Gene family 1415	accessory genome	KAB7694948.1	NAD(+) synthase, partial
Gene family 1416	accessory genome	KAB7695858.1	dihydrolipoamide succinyltransferase, partial
Gene family 1417	accessory genome	KAB7697976.1	hypothetical protein GBN33_10630
Gene family 1418	accessory genome	KAB7702113.1	site-specific DNA-methyltransferase
Gene family 1419	accessory genome	KAB7702752.1	hypothetical protein GBN33_02645
Gene family 1420	accessory genome	KAB7674884.1	hypothetical protein GBN16_11700
Gene family 1421	accessory genome	KAB7675523.1	Anion transporter, partial
Gene family 1422	accessory genome	KAB7684662.1	hypothetical protein GBN20_14655
Gene family 1423	accessory genome	KAB7692335.1	hypothetical protein GBN20_02020
Gene family 1424	accessory genome	KAB7703993.1	hypothetical protein GBN26_00075
Gene family 1425	accessory genome	SUB63531.1	IS2 transposase TnpB
Gene family 1426	accessory genome	EON87805.1	phage tail tape measure protein
Gene family 1427	accessory genome	EON87807.1	hypothetical protein PLESHI_14316
Gene family 1428	accessory genome	EON87808.1	major tail tube protein
Gene family 1429	accessory genome	EON87809.1	major tail sheath protein
Gene family 1430	accessory genome	EON87812.1	phage tail protein I
Gene family 1431	accessory genome	EON87813.1	phage baseplate assembly protein
Gene family 1432	accessory genome	EON87814.1	GPW/gp25 family protein
Gene family 1433	accessory genome	EON87815.1	phage baseplate assembly protein V
Gene family 1434	accessory genome	EON87816.1	phage tail completion protein
Gene family 1435	accessory genome	EON87817.1	tail completion protein R (GpR)
Gene family 1436	accessory genome	EON87818.1	phage lysis timing protein LysB
Gene family 1437	accessory genome	EON87821.1	phage tail protein
Gene family 1438	accessory genome	EON87822.1	capsid completion protein
Gene family 1439	accessory genome	EON87836.1	hypothetical protein PLESHI_14461
Gene family 1440	accessory genome	EON87840.1	hypothetical protein PLESHI_14481
Gene family 1441	accessory genome	EON88185.1	hypothetical protein PLESHI_11960
Gene family 1442	accessory genome	EON88404.1	hypothetical protein PLESHI_10730
Gene family 1443	accessory genome	EON88565.1	hypothetical protein PLESHI_10019
Gene family 1444	accessory genome	EON88649.1	hypothetical protein PLESHI_09804
Gene family 1445	accessory genome	EON89332.1	UDP-N-acetylglucosamine 2-epimerase
Gene family 1446	accessory genome	EON89776.1	hypothetical protein PLESHI_03466
Gene family 1447	accessory genome	EON89777.1	Outer membrane porin protein
Gene family 1448	accessory genome	EON89976.1	UDP-N-acetylglucosamine 2-epimerase
Gene family 1449	accessory genome	EON90513.1	hypothetical protein PLESHI_00060
Gene family 1450	accessory genome	AVQ85955.1	DUF1275 domain-containing protein
Gene family 1451	accessory genome	AVQ86489.1	hypothetical protein C7R88_03665
Gene family 1452	accessory genome	AVQ87023.1	UDP-2,4-diacetamido-2,4,6-trideoxy-beta-L-altropyranose hydrolase
Gene family 1453	accessory genome	AVQ87622.1	Vi polysaccharide biosynthesis UDP-N-acetylglucosamine C-6 dehydrogenase TviB
Gene family 1454	accessory genome	AVQ87623.1	glycosyl transferase
Gene family 1455	accessory genome	AVQ87627.1	glycosyl transferase 2 family protein
Gene family 1456	accessory genome	AVQ87721.1	putative 2-aminoethylphosphonate ABC transporter substrate-binding protein
Gene family 1457	accessory genome	AVQ87722.1	putative 2-aminoethylphosphonate ABC transporter ATP-binding protein
Gene family 1458	accessory genome	AVQ87723.1	putative 2-aminoethylphosphonate ABC transporter permease subunit
Gene family 1459	accessory genome	AVQ87724.1	hypothetical protein C7R88_10700
Gene family 1460	accessory genome	AVQ89025.1	transcriptional regulator (plasmid)
Gene family 1461	accessory genome	KAB7694822.1	hypothetical protein GBN33_16070
Gene family 1462	accessory genome	KAB7697023.1	hypothetical protein GBN33_12285
Gene family 1463	accessory genome	KAB7700414.1	protease FtsH-inhibitory lysogeny factor CIII
Gene family 1464	accessory genome	KAB7702901.1	sodium-dependent transporter, partial
Gene family 1465	accessory genome	KAB7703663.1	Rop family plasmid primer RNA-binding protein
Gene family 1466	accessory genome	KAB7678132.1	diguanylate cyclase
Gene family 1467	accessory genome	KAB7680317.1	bifunctional 4'-phosphopantothenoylcysteine decarboxylase/phosphopantothenoylcysteine synthetase, partial
Gene family 1468	accessory genome	KAB7684657.1	hypothetical protein GBN20_14630
Gene family 1469	accessory genome	KAB7684658.1	endonuclease
Gene family 1470	accessory genome	KAB7684758.1	carnitine metabolism transcriptional regulator CaiF
Gene family 1471	accessory genome	KAB7684759.1	carnitine operon protein CaiE
Gene family 1472	accessory genome	KAB7684760.1	crotonobetainyl-CoA hydratase
Gene family 1473	accessory genome	KAB7684761.1	crotonobetaine/carnitine-CoA ligase
Gene family 1474	accessory genome	KAB7684762.1	L-carnitine CoA-transferase
Gene family 1475	accessory genome	KAB7684763.1	crotonobetainyl-CoA dehydrogenase
Gene family 1476	accessory genome	KAB7684764.1	putative electron transfer flavoprotein FixA
Gene family 1477	accessory genome	KAB7684765.1	electron transfer flavoprotein subunit alpha/FixB family protein
Gene family 1478	accessory genome	KAB7684766.1	FAD-dependent oxidoreductase
Gene family 1479	accessory genome	KAB7684767.1	ferredoxin-like protein FixX
Gene family 1480	accessory genome	KAB7684768.1	MFS transporter
Gene family 1481	accessory genome	KAB7690285.1	glycosyltransferase
Gene family 1482	accessory genome	KAB7693172.1	hypothetical protein GBN20_00850
Gene family 1483	accessory genome	KAB7693173.1	hypothetical protein GBN20_00855
Gene family 1484	accessory genome	KAB7693174.1	hypothetical protein GBN20_00865
Gene family 1485	accessory genome	KAB7693306.1	IS200/IS605 family transposase
Gene family 1486	accessory genome	KAB7693631.1	ABC transporter
Gene family 1487	accessory genome	KAB7693632.1	ATP-binding cassette domain-containing protein
Gene family 1488	accessory genome	KAB7701345.1	glycosyltransferase
Gene family 1489	accessory genome	SUB63532.1	Transposase
Gene family 1490	accessory genome	EON87802.1	prophage P2 OGR-like protein
Gene family 1491	accessory genome	EON87819.1	phage lysozyme
Gene family 1492	accessory genome	EON88416.1	hypothetical protein PLESHI_10690
Gene family 1493	accessory genome	EON88436.1	(NiFe) hydrogenase maturation protein HypF
Gene family 1494	accessory genome	EON88562.1	putative phage associated protein
Gene family 1495	accessory genome	EON88686.1	hypothetical protein PLESHI_09344
Gene family 1496	accessory genome	EON88701.1	transcriptional regulator SirC, partial
Gene family 1497	accessory genome	EON88743.1	hypothetical protein PLESHI_09009, partial
Gene family 1498	accessory genome	EON88986.1	hypothetical protein PLESHI_07560
Gene family 1499	accessory genome	EON89280.1	cell division protein, partial
Gene family 1500	accessory genome	EON89901.1	hypothetical protein PLESHI_03044
Gene family 1501	accessory genome	EON90284.1	secretion protein HlyD family protein
Gene family 1502	accessory genome	EON90285.1	hypothetical protein PLESHI_02112
Gene family 1503	accessory genome	EON90286.1	peptidase M50
Gene family 1504	accessory genome	EON90289.1	outer membrane efflux protein
Gene family 1505	accessory genome	EON90503.1	S51 family peptidase
Gene family 1506	accessory genome	AVQ86032.1	nitrate/nitrite transporter
Gene family 1507	accessory genome	AVQ86033.1	nitrate reductase subunit alpha
Gene family 1508	accessory genome	AVQ86034.1	nitrate reductase subunit beta
Gene family 1509	accessory genome	AVQ86035.1	nitrate reductase molybdenum cofactor assembly chaperone
Gene family 1510	accessory genome	AVQ86036.1	respiratory nitrate reductase subunit gamma
Gene family 1511	accessory genome	AVQ86240.1	GNAT family N-acetyltransferase
Gene family 1512	accessory genome	AVQ86241.1	hypothetical protein C7R88_02310
Gene family 1513	accessory genome	AVQ86665.1	adenylosuccinate lyase family protein
Gene family 1514	accessory genome	AVQ86666.1	C4-dicarboxylate ABC transporter
Gene family 1515	accessory genome	AVQ86872.1	IS1595 family transposase
Gene family 1516	accessory genome	AVQ87080.1	hypothetical protein C7R88_06985
Gene family 1517	accessory genome	AVQ87110.1	hypothetical protein C7R88_07155
Gene family 1518	accessory genome	AVQ87193.1	pseudaminic acid biosynthesis-associated methylase
Gene family 1519	accessory genome	AVQ88145.1	cell filamentation protein Fic
Gene family 1520	accessory genome	AVQ88159.1	integrase
Gene family 1521	accessory genome	AVQ88812.1	hypothetical protein C7R88_15870 (plasmid)
Gene family 1522	accessory genome	AVQ89114.1	GTP-binding protein HSR1 (plasmid)
Gene family 1523	accessory genome	AVQ89171.1	hypothetical protein C7R88_17790 (plasmid)
Gene family 1524	accessory genome	AVQ89201.1	resolvase (plasmid)
Gene family 1525	accessory genome	KAB7694290.1	DUF262 domain-containing protein
Gene family 1526	accessory genome	KAB7696637.1	hypothetical protein GBN33_13290
Gene family 1527	accessory genome	KAB7698763.1	hypothetical protein GBN33_08675
Gene family 1528	accessory genome	KAB7700412.1	hypothetical protein GBN33_05540
Gene family 1529	accessory genome	KAB7700417.1	hypothetical protein GBN33_05570
Gene family 1530	accessory genome	KAB7700946.1	IS30 family transposase, partial
Gene family 1531	accessory genome	KAB7701951.1	UDP-N-acetylmuramate--L-alanine ligase, partial
Gene family 1532	accessory genome	KAB7702749.1	hypothetical protein GBN33_02630
Gene family 1533	accessory genome	KAB7703059.1	helix-turn-helix domain-containing protein
Gene family 1534	accessory genome	KAB7676330.1	GNAT family N-acetyltransferase
Gene family 1535	accessory genome	KAB7676541.1	restriction endonuclease subunit S
Gene family 1536	accessory genome	KAB7676547.1	single-stranded DNA-binding protein
Gene family 1537	accessory genome	KAB7676552.1	host cell division inhibitor Icd-like protein
Gene family 1538	accessory genome	KAB7678124.1	DUF202 domain-containing protein
Gene family 1539	accessory genome	KAB7678125.1	DUF202 domain-containing protein
Gene family 1540	accessory genome	KAB7678126.1	SIS domain-containing protein
Gene family 1541	accessory genome	KAB7678128.1	N-acetylmuramic acid 6-phosphate etherase
Gene family 1542	accessory genome	KAB7684653.1	thermolabile hemolysin
Gene family 1543	accessory genome	KAB7692380.1	hypothetical protein GBN20_02040
Gene family 1544	accessory genome	KAB7693183.1	hypothetical protein GBN20_00900
Gene family 1545	accessory genome	KAB7693256.1	hypothetical protein GBN20_00205
Gene family 1546	accessory genome	KAB7706361.1	DUF2971 domain-containing protein
Gene family 1547	accessory genome	EON87157.1	hypothetical protein PLESHI_17112, partial
Gene family 1548	accessory genome	EON87757.1	hypothetical protein PLESHI_14066
Gene family 1549	accessory genome	EON87806.1	hypothetical protein PLESHI_14311
Gene family 1550	accessory genome	EON87820.1	prophage Hp1 family holin
Gene family 1551	accessory genome	EON87831.1	DinI-like protein in retron EC67
Gene family 1552	accessory genome	EON87832.1	hypothetical protein PLESHI_14441
Gene family 1553	accessory genome	EON88664.1	prevent-host-death family protein
Gene family 1554	accessory genome	EON88665.1	Txe/YoeB family toxin
Gene family 1555	accessory genome	EON88736.1	3',5'-cyclic-nucleotide phosphodiesterase
Gene family 1556	accessory genome	EON88798.1	hypothetical protein PLESHI_08464
Gene family 1557	accessory genome	EON88844.1	hypothetical protein PLESHI_08694
Gene family 1558	accessory genome	EON89173.1	FlhB flagellar biosynthetic protein
Gene family 1559	accessory genome	EON89176.1	major facilitator transporter
Gene family 1560	accessory genome	EON89177.1	YfnB
Gene family 1561	accessory genome	EON89185.1	hypothetical protein PLESHI_06879
Gene family 1562	accessory genome	EON89584.1	zinc-binding dehydrogenase, partial
Gene family 1563	accessory genome	EON89847.1	transcriptional regulator
Gene family 1564	accessory genome	EON89849.1	hypothetical protein PLESHI_03436
Gene family 1565	accessory genome	EON89936.1	hypothetical protein PLESHI_03219
Gene family 1566	accessory genome	EON89973.1	nucleotidyl transferase
Gene family 1567	accessory genome	EON89977.1	putative aminotransferase
Gene family 1568	accessory genome	EON89978.1	capsular polysaccharide biosynthesis protein D
Gene family 1569	accessory genome	EON90493.1	glutathione S-transferase, N-terminal protein
Gene family 1570	accessory genome	EON90494.1	hypothetical protein PLESHI_00155
Gene family 1571	accessory genome	EON90508.1	hypothetical protein PLESHI_00080
Gene family 1572	accessory genome	AVQ86255.1	hypothetical protein C7R88_02380
Gene family 1573	accessory genome	AVQ86256.1	hypothetical protein C7R88_02385
Gene family 1574	accessory genome	AVQ86257.1	hypothetical protein C7R88_02390
Gene family 1575	accessory genome	AVQ86667.1	transcriptional regulator
Gene family 1576	accessory genome	AVQ87362.1	hypothetical protein C7R88_08700
Gene family 1577	accessory genome	AVQ87451.1	hypothetical protein C7R88_09175
Gene family 1578	accessory genome	AVQ87621.1	Vi polysaccharide biosynthesis UDP-N-acetylglucosaminuronic acid C-4 epimerase TviC
Gene family 1579	accessory genome	AVQ88435.1	hypothetical protein C7R88_14895
Gene family 1580	accessory genome	AVQ88810.1	hypothetical protein C7R88_15860 (plasmid)
Gene family 1581	accessory genome	AVQ88811.1	hypothetical protein C7R88_15865 (plasmid)
Gene family 1582	accessory genome	AVQ88822.1	hypothetical protein C7R88_15930 (plasmid)
Gene family 1583	accessory genome	AVQ88896.1	hypothetical protein C7R88_16375 (plasmid)
Gene family 1584	accessory genome	AVQ88897.1	hypothetical protein C7R88_16380 (plasmid)
Gene family 1585	accessory genome	AVQ88898.1	hypothetical protein C7R88_16385 (plasmid)
Gene family 1586	accessory genome	AVQ88899.1	hypothetical protein C7R88_16390 (plasmid)
Gene family 1587	accessory genome	AVQ88900.1	DUF805 domain-containing protein (plasmid)
Gene family 1588	accessory genome	AVQ89146.1	site-specific integrase (plasmid)
Gene family 1589	accessory genome	AVQ89154.1	hypothetical protein C7R88_17700 (plasmid)
Gene family 1590	accessory genome	AVQ89177.1	hypothetical protein C7R88_17820 (plasmid)
Gene family 1591	accessory genome	KAB7694282.1	hypothetical protein GBN33_16590
Gene family 1592	accessory genome	KAB7696324.1	DNA (cytosine-5-)-methyltransferase
Gene family 1593	accessory genome	KAB7697948.1	HAMP domain-containing protein
Gene family 1594	accessory genome	KAB7697949.1	hypothetical protein GBN33_10485
Gene family 1595	accessory genome	KAB7698201.1	hypothetical protein GBN33_09175
Gene family 1596	accessory genome	KAB7702114.1	hypothetical protein GBN33_02960
Gene family 1597	accessory genome	KAB7703667.1	type II toxin-antitoxin system mRNA interferase toxin, RelE/StbE family
Gene family 1598	accessory genome	KAB7703670.1	plasmid mobilization relaxosome protein MobC
Gene family 1599	accessory genome	KAB7703674.1	type II toxin-antitoxin system RelB/DinJ family antitoxin
Gene family 1600	accessory genome	KAB7673777.1	hypothetical protein GBN16_14190
Gene family 1601	accessory genome	KAB7676544.1	hypothetical protein GBN16_08155
Gene family 1602	accessory genome	KAB7676549.1	hypothetical protein GBN16_08190
Gene family 1603	accessory genome	KAB7676550.1	hypothetical protein GBN16_08195
Gene family 1604	accessory genome	KAB7676554.1	hypothetical protein GBN16_08215
Gene family 1605	accessory genome	KAB7678127.1	PTS sugar transporter subunit IIA
Gene family 1606	accessory genome	KAB7692949.1	DeoR family transcriptional regulator
Gene family 1607	accessory genome	KAB7692950.1	formate C-acetyltransferase/glycerol dehydratase family glycyl radical enzyme
Gene family 1608	accessory genome	KAB7692951.1	glycyl-radical enzyme activating protein
Gene family 1609	accessory genome	KAB7692952.1	fructose-6-phosphate aldolase
Gene family 1610	accessory genome	KAB7663759.1	hypothetical protein GBN18_15860
Gene family 1611	accessory genome	KAB7663760.1	MFS transporter
Gene family 1612	accessory genome	KAB7663761.1	amidohydrolase family protein
Gene family 1613	accessory genome	KAB7663762.1	MFS transporter
Gene family 1614	accessory genome	KAB7663763.1	hypothetical protein GBN18_15880
Gene family 1615	accessory genome	KAB7667679.1	hypothetical protein GBN18_09780
Gene family 1616	accessory genome	KAB7671926.1	hypothetical protein GBN18_01230
Gene family 1617	accessory genome	KAB7704275.1	relaxase, partial
Gene family 1618	accessory genome	KAB7705684.1	hypothetical protein GBN32_16115
Gene family 1619	accessory genome	KAB7708324.1	VOC family protein
Gene family 1620	accessory genome	KAB7709683.1	glucose-1-phosphate thymidylyltransferase RfbA
Gene family 1621	accessory genome	KAB7709684.1	dTDP-4-dehydrorhamnose reductase
Gene family 1622	accessory genome	KAB7711393.1	hypothetical protein GBN32_09685
Gene family 1623	accessory genome	KAB7714294.1	hypothetical protein GBN32_03135
Gene family 1624	accessory genome	KAB7694433.1	SH3 domain-containing protein
Gene family 1625	accessory genome	SBT59828.1	Protein of uncharacterised function (DUF3296)
Gene family 1626	accessory genome	SUB62910.1	Uncharacterised protein
Gene family 1627	accessory genome	EON87642.1	acyltransferase
Gene family 1628	accessory genome	EON88410.1	hypothetical protein PLESHI_10760
Gene family 1629	accessory genome	EON88411.1	hypothetical protein PLESHI_10765
Gene family 1630	accessory genome	EON88421.1	hypothetical protein PLESHI_10715, partial
Gene family 1631	accessory genome	EON88526.1	hypothetical protein PLESHI_10294
Gene family 1632	accessory genome	EON88554.1	PAP2 family phosphoesterase
Gene family 1633	accessory genome	EON88698.1	hypothetical protein PLESHI_09252, partial
Gene family 1634	accessory genome	EON88797.1	hypothetical protein PLESHI_08459
Gene family 1635	accessory genome	EON88896.1	hypothetical protein PLESHI_08269
Gene family 1636	accessory genome	EON88898.1	hypothetical protein PLESHI_08279
Gene family 1637	accessory genome	EON88921.1	hypothetical protein PLESHI_08394
Gene family 1638	accessory genome	EON88924.1	hypothetical protein PLESHI_08409
Gene family 1639	accessory genome	EON89058.1	S-(hydroxymethyl)glutathione dehydrogenase
Gene family 1640	accessory genome	EON89319.1	hypothetical protein PLESHI_06237
Gene family 1641	accessory genome	EON89333.1	NAD-dependent epimerase/dehydratase
Gene family 1642	accessory genome	EON89666.1	hypothetical protein PLESHI_03862
Gene family 1643	accessory genome	EON90478.1	SEFIR domain-containing protein
Gene family 1644	accessory genome	EON90480.1	hypothetical protein PLESHI_00235
Gene family 1645	accessory genome	EON90490.1	hypothetical protein PLESHI_00195, partial
Gene family 1646	accessory genome	AVQ85933.1	hypothetical protein C7R88_00580
Gene family 1647	accessory genome	AVQ86098.1	hypothetical protein C7R88_01460
Gene family 1648	accessory genome	AVQ86225.1	hypothetical protein C7R88_02210
Gene family 1649	accessory genome	AVQ86668.1	LacI family transcriptional regulator
Gene family 1650	accessory genome	AVQ86669.1	sugar ABC transporter ATP-binding protein
Gene family 1651	accessory genome	AVQ86670.1	sugar ABC transporter permease
Gene family 1652	accessory genome	AVQ86671.1	sugar ABC transporter permease
Gene family 1653	accessory genome	AVQ86672.1	ribulokinase
Gene family 1654	accessory genome	AVQ86877.1	hypothetical protein C7R88_05850
Gene family 1655	accessory genome	AVQ86879.1	hypothetical protein C7R88_05860
Gene family 1656	accessory genome	AVQ87024.1	N-acetyltransferase
Gene family 1657	accessory genome	AVQ87082.1	hypothetical protein C7R88_07005
Gene family 1658	accessory genome	AVQ87280.1	hypothetical protein C7R88_08220
Gene family 1659	accessory genome	AVQ87607.1	hypothetical protein C7R88_10055
Gene family 1660	accessory genome	AVQ87620.1	glycosyltransferase family 1 protein
Gene family 1661	accessory genome	AVQ88047.1	hypothetical protein C7R88_12615
Gene family 1662	accessory genome	AVQ88111.1	hypothetical protein C7R88_12965
Gene family 1663	accessory genome	AVQ88134.1	MBL fold hydrolase
Gene family 1664	accessory genome	AVQ88146.1	restriction endonuclease subunit S
Gene family 1665	accessory genome	AVQ88299.1	hypothetical protein C7R88_14105
Gene family 1666	accessory genome	AVQ88416.1	hypothetical protein C7R88_14795
Gene family 1667	accessory genome	AVQ88625.1	phage repressor protein C
Gene family 1668	accessory genome	AVQ88658.1	hypothetical protein C7R88_04660
Gene family 1669	accessory genome	AVQ88779.1	ATPase
Gene family 1670	accessory genome	AVQ88867.1	transcriptional regulator (plasmid)
Gene family 1671	accessory genome	AVQ89008.1	methyl-accepting chemotaxis protein (plasmid)
Gene family 1672	accessory genome	AVQ89137.1	hypothetical protein C7R88_17600 (plasmid)
Gene family 1673	accessory genome	AVQ89148.1	single-stranded DNA-binding protein (plasmid)
Gene family 1674	accessory genome	AVQ89149.1	DNA topoisomerase III (plasmid)
Gene family 1675	accessory genome	AVQ89152.1	hypothetical protein C7R88_17685 (plasmid)
Gene family 1676	accessory genome	AVQ89153.1	hypothetical protein C7R88_17690 (plasmid)
Gene family 1677	accessory genome	AVQ89155.1	hypothetical protein C7R88_17705 (plasmid)
Gene family 1678	accessory genome	AVQ89156.1	StbB (plasmid)
Gene family 1679	accessory genome	AVQ89157.1	P-type DNA transfer protein VirB5 (plasmid)
Gene family 1680	accessory genome	AVQ89158.1	type IV secretion system protein VirB6 (plasmid)
Gene family 1681	accessory genome	AVQ89159.1	hypothetical protein C7R88_17730 (plasmid)
Gene family 1682	accessory genome	AVQ89169.1	hypothetical protein C7R88_17780 (plasmid)
Gene family 1683	accessory genome	AVQ89172.1	hypothetical protein C7R88_17795 (plasmid)
Gene family 1684	accessory genome	AVQ89175.1	conjugal transfer protein TraY (plasmid)
Gene family 1685	accessory genome	AVQ89179.1	type IV secretion protein A (plasmid)
Gene family 1686	accessory genome	AVQ89180.1	type VI secretion protein (plasmid)
Gene family 1687	accessory genome	AVQ89181.1	type IV secretion protein C (plasmid)
Gene family 1688	accessory genome	AVQ89182.1	type IV secretion system protein VirB8 (plasmid)
Gene family 1689	accessory genome	AVQ89183.1	P-type conjugative transfer protein VirB9 (plasmid)
Gene family 1690	accessory genome	AVQ89184.1	P-type DNA transfer ATPase VirB11 (plasmid)
Gene family 1691	accessory genome	AVQ89187.1	mobilization protein (plasmid)
Gene family 1692	accessory genome	AVQ89188.1	type IV secretion system protein VirB10 (plasmid)
Gene family 1693	accessory genome	AVQ89199.1	IS6 family transposase IS15DIV (plasmid)
Gene family 1694	accessory genome	AVQ89208.1	recombinase family protein (plasmid)
Gene family 1695	accessory genome	AVQ89212.1	tetracycline efflux MFS transporter Tet(A) (plasmid)
Gene family 1696	accessory genome	KAB7694055.1	DUF1311 domain-containing protein
Gene family 1697	accessory genome	KAB7694708.1	hypothetical protein GBN33_16265
Gene family 1698	accessory genome	KAB7697060.1	DUF3850 domain-containing protein
Gene family 1699	accessory genome	KAB7697127.1	NAD-dependent DNA ligase
Gene family 1700	accessory genome	KAB7697130.1	regulator
Gene family 1701	accessory genome	KAB7697945.1	hypothetical protein GBN33_10465
Gene family 1702	accessory genome	KAB7698029.1	serine hydrolase, partial
Gene family 1703	accessory genome	KAB7700411.1	helix-turn-helix domain-containing protein
Gene family 1704	accessory genome	KAB7702031.1	50S ribosomal protein L11 methyltransferase, partial
Gene family 1705	accessory genome	KAB7702104.1	AAA family ATPase
Gene family 1706	accessory genome	KAB7702912.1	acyltransferase family protein
Gene family 1707	accessory genome	KAB7703054.1	hypothetical protein GBN33_01460
Gene family 1708	accessory genome	KAB7703061.1	hypothetical protein GBN33_01505
Gene family 1709	accessory genome	KAB7703062.1	DUF932 domain-containing protein
Gene family 1710	accessory genome	KAB7703673.1	replicase, partial
Gene family 1711	accessory genome	KAB7674061.1	SDR family NAD(P)-dependent oxidoreductase, partial
Gene family 1712	accessory genome	KAB7674263.1	PAS domain-containing protein
Gene family 1713	accessory genome	KAB7675651.1	helix-turn-helix domain-containing protein
Gene family 1714	accessory genome	KAB7675654.1	DUF45 domain-containing protein
Gene family 1715	accessory genome	KAB7676556.1	hypothetical protein GBN16_08225
Gene family 1716	accessory genome	KAB7678710.1	hypothetical protein GBN16_05475
Gene family 1717	accessory genome	KAB7684637.1	hypothetical protein GBN20_14530
Gene family 1718	accessory genome	KAB7692462.1	DUF4917 family protein
Gene family 1719	accessory genome	KAB7693170.1	hypothetical protein GBN20_00840
Gene family 1720	accessory genome	KAB7693626.1	helix-turn-helix domain-containing protein
Gene family 1721	accessory genome	KAB7693627.1	type II toxin-antitoxin system HipA family toxin
Gene family 1722	accessory genome	KAB7693640.1	capsule biosynthesis protein
Gene family 1723	accessory genome	KAB7663789.1	autotransporter domain-containing protein
Gene family 1724	accessory genome	KAB7667683.1	DUF932 domain-containing protein, partial
Gene family 1725	accessory genome	KAB7667959.1	inovirus Gp2 family protein
Gene family 1726	accessory genome	KAB7669695.1	hypothetical protein GBN18_05840
Gene family 1727	accessory genome	KAB7669741.1	hypothetical protein GBN18_06095
Gene family 1728	accessory genome	KAB7704845.1	Cro/Cl family transcriptional regulator
Gene family 1729	accessory genome	KAB7704858.1	hypothetical protein GBN32_17365
Gene family 1730	accessory genome	KAB7705730.1	hypothetical protein GBN32_15725
Gene family 1731	accessory genome	KAB7709682.1	dTDP-4-dehydrorhamnose 3,5-epimerase
Gene family 1732	accessory genome	KAB7709762.1	hypothetical protein GBN32_12030
Gene family 1733	accessory genome	KAB7709763.1	hypothetical protein GBN32_12035
Gene family 1734	accessory genome	KAB7709766.1	GFA family protein
Gene family 1735	accessory genome	KAB7713853.1	hypothetical protein GBN32_03705
Gene family 1736	accessory genome	KAB7715148.1	hypothetical protein GBN32_01345
Gene family 1737	accessory genome	KAB7715515.1	hypothetical protein GBN32_00630
Gene family 1738	accessory genome	KAB7698589.1	oligosaccharide flippase family protein
Gene family 1739	accessory genome	KAB7701710.1	AAA family ATPase
Gene family 1740	accessory genome	KAB7703984.1	GNAT family N-acetyltransferase
Gene family 1741	accessory genome	KAB7694435.1	hypothetical protein GBN15_15085
Gene family 1742	accessory genome	SBT60185.1	Outer membrane protein IcsA autotransporter precursor
Gene family 1743	accessory genome	SBT60186.1	cyclic-di-GMP phosphodiesterase
Gene family 1744	accessory genome	SBT60212.1	Uncharacterised protein
Gene family 1745	accessory genome	SBT60383.1	pseudaminic acid biosynthesis N-acetyl transferase
Gene family 1746	accessory genome	SBT61630.1	Uncharacterised protein
Gene family 1747	accessory genome	SPZ37406.1	Predicted restriction endonuclease
Gene family 1748	accessory genome	EON87152.1	putative nucleotidyltransferase
Gene family 1749	accessory genome	EON87153.1	hypothetical protein PLESHI_17136
Gene family 1750	accessory genome	EON87291.1	hypothetical protein PLESHI_16402
Gene family 1751	accessory genome	EON87463.1	DNA mismatch repair protein, partial
Gene family 1752	accessory genome	EON87833.1	terminase, ATPase subunit
Gene family 1753	accessory genome	EON88130.1	thioredoxin domain-containing protein
Gene family 1754	accessory genome	EON88131.1	protein DsbD
Gene family 1755	accessory genome	EON88132.1	accessory colonization factor AcfC
Gene family 1756	accessory genome	EON88186.1	hypothetical protein PLESHI_11965, partial
Gene family 1757	accessory genome	EON88349.1	hypothetical protein PLESHI_10780
Gene family 1758	accessory genome	EON88370.1	hypothetical protein PLESHI_10885
Gene family 1759	accessory genome	EON88654.1	hypothetical protein PLESHI_09829
Gene family 1760	accessory genome	EON88682.1	hypothetical protein PLESHI_09374
Gene family 1761	accessory genome	EON88705.1	hypothetical protein PLESHI_09218, partial
Gene family 1762	accessory genome	EON88711.1	hypothetical protein PLESHI_09183, partial
Gene family 1763	accessory genome	EON88719.1	hypothetical protein PLESHI_09146
Gene family 1764	accessory genome	EON88917.1	Cro
Gene family 1765	accessory genome	EON88922.1	hypothetical protein PLESHI_08399
Gene family 1766	accessory genome	EON88956.1	molybdopterin oxidoreductase Fe4S4 region
Gene family 1767	accessory genome	EON89006.1	hypothetical protein PLESHI_07660
Gene family 1768	accessory genome	EON89057.1	regulator protein FrmR
Gene family 1769	accessory genome	EON89059.1	esterase
Gene family 1770	accessory genome	EON89278.1	glycosyl transferase group 1 protein
Gene family 1771	accessory genome	EON89327.1	pilin glycosylation protein
Gene family 1772	accessory genome	EON89864.1	hypothetical protein PLESHI_03286
Gene family 1773	accessory genome	EON89907.1	hypothetical protein PLESHI_03074
Gene family 1774	accessory genome	EON89969.1	acetyltransferase
Gene family 1775	accessory genome	EON89970.1	flagellin modification protein A
Gene family 1776	accessory genome	EON89972.1	oxidoreductase domain-containing protein
Gene family 1777	accessory genome	EON90401.1	hypothetical protein PLESHI_00270
Gene family 1778	accessory genome	EON90484.1	hypothetical protein PLESHI_00210
Gene family 1779	accessory genome	EON90488.1	hypothetical protein PLESHI_00185
Gene family 1780	accessory genome	AVQ86234.1	DNA-binding protein
Gene family 1781	accessory genome	AVQ86445.1	hypothetical protein C7R88_03435
Gene family 1782	accessory genome	AVQ86523.1	TIR domain-containing protein
Gene family 1783	accessory genome	AVQ86917.1	methyl-CpG-binding protein
Gene family 1784	accessory genome	AVQ86987.1	hypothetical protein C7R88_06460
Gene family 1785	accessory genome	AVQ88176.1	hypothetical protein C7R88_13325
Gene family 1786	accessory genome	AVQ88189.1	hypothetical protein C7R88_13410
Gene family 1787	accessory genome	AVQ88289.1	restriction endonuclease
Gene family 1788	accessory genome	AVQ88636.1	acyltransferase
Gene family 1789	accessory genome	AVQ88641.1	NAD-dependent deacylase
Gene family 1790	accessory genome	AVQ88645.1	hypothetical protein C7R88_03905
Gene family 1791	accessory genome	AVQ89083.1	multidrug transporter (plasmid)
Gene family 1792	accessory genome	AVQ89128.1	DNA-binding protein (plasmid)
Gene family 1793	accessory genome	AVQ89161.1	hypothetical protein C7R88_17740 (plasmid)
Gene family 1794	accessory genome	AVQ89162.1	molecular chaperone DnaJ (plasmid)
Gene family 1795	accessory genome	AVQ89173.1	hypothetical protein C7R88_17800 (plasmid)
Gene family 1796	accessory genome	AVQ89189.1	relaxase (plasmid)
Gene family 1797	accessory genome	AVQ89207.1	TetR family transcriptional regulator (plasmid)
Gene family 1798	accessory genome	KAB7694819.1	phosphate-starvation-inducible E-like protein
Gene family 1799	accessory genome	KAB7695728.1	sulfatase-like hydrolase/transferase
Gene family 1800	accessory genome	KAB7695729.1	helix-turn-helix domain-containing protein
Gene family 1801	accessory genome	KAB7695813.1	DUF1974 domain-containing protein, partial
Gene family 1802	accessory genome	KAB7696322.1	hypothetical protein GBN33_13695
Gene family 1803	accessory genome	KAB7696325.1	restriction endonuclease subunit S
Gene family 1804	accessory genome	KAB7696885.1	hypothetical protein GBN33_12840, partial
Gene family 1805	accessory genome	KAB7699199.1	type II secretion system protein GspG, partial
Gene family 1806	accessory genome	KAB7702090.1	hypothetical protein GBN33_03040
Gene family 1807	accessory genome	KAB7702099.1	hypothetical protein GBN33_03090
Gene family 1808	accessory genome	KAB7702100.1	hypothetical protein GBN33_03095
Gene family 1809	accessory genome	KAB7703049.1	N-acetyltransferase
Gene family 1810	accessory genome	KAB7703052.1	hypothetical protein GBN33_01450
Gene family 1811	accessory genome	KAB7703120.1	hypothetical protein GBN33_01860
Gene family 1812	accessory genome	KAB7703167.1	hypothetical protein GBN33_01615
Gene family 1813	accessory genome	KAB7703662.1	HigA family addiction module antidote protein
Gene family 1814	accessory genome	KAB7703668.1	MbeD family mobilization/exclusion protein
Gene family 1815	accessory genome	KAB7673328.1	hypothetical protein GBN16_15590
Gene family 1816	accessory genome	KAB7674364.1	hypothetical protein GBN16_12815
Gene family 1817	accessory genome	KAB7674365.1	DUF2523 domain-containing protein
Gene family 1818	accessory genome	KAB7674366.1	hypothetical protein GBN16_12825
Gene family 1819	accessory genome	KAB7674367.1	hypothetical protein GBN16_12830
Gene family 1820	accessory genome	KAB7674368.1	hypothetical protein GBN16_12835
Gene family 1821	accessory genome	KAB7674369.1	hypothetical protein GBN16_12840
Gene family 1822	accessory genome	KAB7674370.1	hypothetical protein GBN16_12845
Gene family 1823	accessory genome	KAB7674371.1	hypothetical protein GBN16_12850
Gene family 1824	accessory genome	KAB7674911.1	DEAD/DEAH box helicase
Gene family 1825	accessory genome	KAB7675650.1	tyrosine-type recombinase/integrase
Gene family 1826	accessory genome	KAB7676551.1	hypothetical protein GBN16_08200
Gene family 1827	accessory genome	KAB7678106.1	hypothetical protein GBN16_05770
Gene family 1828	accessory genome	KAB7678108.1	hypothetical protein GBN16_05780
Gene family 1829	accessory genome	KAB7678702.1	hypothetical protein GBN16_05430
Gene family 1830	accessory genome	KAB7681204.1	hypothetical protein GBN16_02180, partial
Gene family 1831	accessory genome	KAB7684638.1	restriction endonuclease
Gene family 1832	accessory genome	KAB7684640.1	restriction endonuclease subunit S
Gene family 1833	accessory genome	KAB7684642.1	WYL domain-containing protein
Gene family 1834	accessory genome	KAB7684773.1	AAA domain-containing protein
Gene family 1835	accessory genome	KAB7684774.1	VWA domain-containing protein
Gene family 1836	accessory genome	KAB7684780.1	hypothetical protein GBN20_14515
Gene family 1837	accessory genome	KAB7687686.1	hypothetical protein GBN20_09845
Gene family 1838	accessory genome	KAB7688484.1	hypothetical protein GBN20_08750
Gene family 1839	accessory genome	KAB7688485.1	oligosaccharide flippase family protein
Gene family 1840	accessory genome	KAB7692088.1	hypothetical protein GBN20_02390
Gene family 1841	accessory genome	KAB7692461.1	hypothetical protein GBN20_01995
Gene family 1842	accessory genome	KAB7692918.1	IS200/IS605 family element transposase accessory protein TnpB
Gene family 1843	accessory genome	KAB7693630.1	polysaccharide export protein
Gene family 1844	accessory genome	KAB7693633.1	sugar transporter
Gene family 1845	accessory genome	KAB7693639.1	capsular polysaccharide biosynthesis protein
Gene family 1846	accessory genome	KAB7693657.1	hypothetical protein GBN20_00030
Gene family 1847	accessory genome	KAB7664003.1	AlpA family phage regulatory protein
Gene family 1848	accessory genome	KAB7664450.1	nucleotide sugar dehydrogenase
Gene family 1849	accessory genome	KAB7665580.1	DUF932 domain-containing protein, partial
Gene family 1850	accessory genome	KAB7668131.1	hypothetical protein GBN18_08040
Gene family 1851	accessory genome	KAB7668754.1	DUF262 domain-containing protein
Gene family 1852	accessory genome	KAB7672711.1	DUF1413 domain-containing protein
Gene family 1853	accessory genome	KAB7672718.1	GNAT family N-acetyltransferase
Gene family 1854	accessory genome	KAB7706443.1	hypothetical protein GBN32_15075
Gene family 1855	accessory genome	KAB7709764.1	TIR domain-containing protein
Gene family 1856	accessory genome	KAB7710963.1	hypothetical protein GBN32_10115
Gene family 1857	accessory genome	KAB7711037.1	NYN domain-containing protein
Gene family 1858	accessory genome	KAB7712827.1	KilA-N domain-containing protein
Gene family 1859	accessory genome	KAB7713264.1	glycosyltransferase family 1 protein
Gene family 1860	accessory genome	KAB7713980.1	NTP transferase domain-containing protein
Gene family 1861	accessory genome	KAB7713981.1	glycoside hydrolase
Gene family 1862	accessory genome	KAB7713982.1	SDR family oxidoreductase
Gene family 1863	accessory genome	KAB7713983.1	1-deoxy-D-xylulose-5-phosphate synthase
Gene family 1864	accessory genome	KAB7713984.1	methyltransferase domain-containing protein
Gene family 1865	accessory genome	KAB7713985.1	methyltransferase domain-containing protein
Gene family 1866	accessory genome	KAB7714021.1	ATP-grasp domain-containing protein
Gene family 1867	accessory genome	KAB7714397.1	hypothetical protein GBN32_02650
Gene family 1868	accessory genome	KAB7714674.1	hypothetical protein GBN32_02020
Gene family 1869	accessory genome	KAB7714817.1	hypothetical protein GBN32_01900
Gene family 1870	accessory genome	KAB7701088.1	AAA domain-containing protein
Gene family 1871	accessory genome	KAB7701089.1	hypothetical protein GBN26_07845
Gene family 1872	accessory genome	KAB7702922.1	hypothetical protein GBN26_03300
Gene family 1873	accessory genome	KAB7695781.1	hypothetical protein GBN15_11750
Gene family 1874	accessory genome	KAB7695838.1	chemotaxis protein, partial
Gene family 1875	accessory genome	KAB7696255.1	hypothetical protein GBN15_10360
Gene family 1876	accessory genome	KAB7697571.1	linear amide C-N hydrolase
Gene family 1877	accessory genome	KAB7699171.1	hypothetical protein GBN15_05530
Gene family 1878	accessory genome	KAB7700830.1	hypothetical protein GBN15_02870
Gene family 1879	accessory genome	SBT59710.1	Uncharacterised protein
Gene family 1880	accessory genome	SBT59779.1	Uncharacterised protein
Gene family 1881	accessory genome	SBT60092.1	Uncharacterised protein
Gene family 1882	accessory genome	SBT60117.1	Uncharacterised protein
Gene family 1883	accessory genome	SBT60169.1	Uncharacterised protein
Gene family 1884	accessory genome	SBT60176.1	Uncharacterised protein
Gene family 1885	accessory genome	SBT60177.1	Uncharacterised protein
Gene family 1886	accessory genome	SBT60178.1	Conserved phage C-terminus (Phg_2220_C)
Gene family 1887	accessory genome	SBT60191.1	Protein of uncharacterised function (DUF2514)
Gene family 1888	accessory genome	SBT60254.1	Uncharacterised protein
Gene family 1889	accessory genome	SBT60343.1	Uncharacterised protein
Gene family 1890	accessory genome	SBT60452.1	Uncharacterised protein
Gene family 1891	accessory genome	SBT60571.1	Uncharacterised protein
Gene family 1892	accessory genome	SBT60675.1	Uncharacterised protein
Gene family 1893	accessory genome	SBT60737.1	Uncharacterised protein
Gene family 1894	accessory genome	SBT60739.1	Uncharacterised protein
Gene family 1895	accessory genome	SBT60776.1	Uncharacterised protein
Gene family 1896	accessory genome	SBT60924.1	Uncharacterised protein
Gene family 1897	accessory genome	SBT60947.1	Uncharacterised protein
Gene family 1898	accessory genome	SBT60988.1	Uncharacterised protein
Gene family 1899	accessory genome	SBT61095.1	Uncharacterised protein
Gene family 1900	accessory genome	SBT61113.1	Uncharacterised protein
Gene family 1901	accessory genome	SBT61197.1	Uncharacterised protein
Gene family 1902	accessory genome	SBT61206.1	Uncharacterised protein
Gene family 1903	accessory genome	SBT61260.1	Uncharacterised protein
Gene family 1904	accessory genome	SBT61324.1	Uncharacterised protein
Gene family 1905	accessory genome	SBT61325.1	Uncharacterised protein
Gene family 1906	accessory genome	SBT61387.1	Uncharacterised protein
Gene family 1907	accessory genome	SBT61410.1	Uncharacterised protein
Gene family 1908	accessory genome	SBT61449.1	Uncharacterised protein
Gene family 1909	accessory genome	SBT61496.1	Uncharacterised protein
Gene family 1910	accessory genome	SBT61554.1	Uncharacterised protein
Gene family 1911	accessory genome	SBT61607.1	Uncharacterised protein
Gene family 1912	accessory genome	SBT61744.1	Uncharacterised protein
Gene family 1913	accessory genome	SBT61894.1	Uncharacterised protein
Gene family 1914	accessory genome	SBT62056.1	Uncharacterised protein
Gene family 1915	accessory genome	SBT62270.1	Uncharacterised protein
Gene family 1916	accessory genome	SBT62333.1	Uncharacterised protein
Gene family 1917	accessory genome	SBT62455.1	Uncharacterised protein
Gene family 1918	accessory genome	SUB62914.1	Uncharacterised protein
Gene family 1919	accessory genome	SUB62915.1	Uncharacterised protein
Gene family 1920	accessory genome	SUB63528.1	Retron-type reverse transcriptase
Gene family 1921	accessory genome	SPZ37408.1	Uncharacterized N-acetyltransferase YjaB
Gene family 1922	accessory genome	SPZ44527.1	CRISPR-associated endonuclease Cas1, subtype I-E/ECOLI
Gene family 1923	accessory genome	PVU64880.1	IS5/IS1182 family transposase
Gene family 1924	accessory genome	PVU66041.1	hypothetical protein C9E85_10125
Gene family 1925	accessory genome	HAD39563.1	TPA: cytochrome bd-I ubiquinol oxidase subunit CydA, partial
Gene family 1926	accessory genome	KAB7680087.1	hypothetical protein GBN23_06655
Gene family 1927	accessory genome	KAB7681676.1	Na/Pi cotransporter family protein, partial
Gene family 1928	accessory genome	KAB7684497.1	hypothetical protein GBN23_02440
Gene family 1929	accessory genome	KAB7684926.1	N-acetyl sugar amidotransferase
Gene family 1930	accessory genome	KAB7684927.1	imidazole glycerol phosphate synthase subunit HisF
Gene family 1931	accessory genome	KAB7685084.1	imidazole glycerol phosphate synthase subunit HisH
Gene family 1932	accessory genome	KAB7685280.1	hypothetical protein GBN23_00160
Gene family 1933	accessory genome	KAB7688542.1	hypothetical protein GBN28_08685
Gene family 1934	accessory genome	KAB7689357.1	sulfite reductase subunit beta, partial
Gene family 1935	accessory genome	EON87170.1	diaminopimelate epimerase
Gene family 1936	accessory genome	EON87195.1	lipopolysaccharide core biosynthesis protein RfaZ
Gene family 1937	accessory genome	EON87259.1	hypothetical protein PLESHI_16907
Gene family 1938	accessory genome	EON87303.1	bifunctional aspartate kinase II/homoserine dehydrogenase II
Gene family 1939	accessory genome	EON87308.1	primosome assembly protein PriA, partial
Gene family 1940	accessory genome	EON87362.1	hypothetical protein PLESHI_15974
Gene family 1941	accessory genome	EON87513.1	hypothetical protein PLESHI_14768
Gene family 1942	accessory genome	EON87535.1	hypothetical protein PLESHI_14878
Gene family 1943	accessory genome	EON88039.1	DNA helicase, Rad3
Gene family 1944	accessory genome	EON88125.1	O-succinylbenzoic acid--CoA ligase, partial
Gene family 1945	accessory genome	EON88187.1	hypothetical protein PLESHI_11295, partial
Gene family 1946	accessory genome	EON88343.1	hypothetical protein PLESHI_11257
Gene family 1947	accessory genome	EON88344.1	type I secretion outer membrane protein, TolC
Gene family 1948	accessory genome	EON88345.1	HlyD family secretion protein
Gene family 1949	accessory genome	EON88346.1	type I secretion system ATPase
Gene family 1950	accessory genome	EON88347.1	Large exoprotein, partial
Gene family 1951	accessory genome	EON88420.1	hypothetical protein PLESHI_10710
Gene family 1952	accessory genome	EON88426.1	hypothetical protein PLESHI_10425
Gene family 1953	accessory genome	EON88614.1	hypothetical protein PLESHI_09629
Gene family 1954	accessory genome	EON88660.1	hypothetical protein PLESHI_09379, partial
Gene family 1955	accessory genome	EON88662.1	hypothetical protein PLESHI_09389
Gene family 1956	accessory genome	EON88685.1	hypothetical protein PLESHI_09339
Gene family 1957	accessory genome	EON88692.1	hypothetical protein PLESHI_09304
Gene family 1958	accessory genome	EON88712.1	hypothetical protein PLESHI_09178, partial
Gene family 1959	accessory genome	EON88717.1	hypothetical protein PLESHI_09151
Gene family 1960	accessory genome	EON88718.1	N-acetyltransferase GCN5
Gene family 1961	accessory genome	EON88752.1	hypothetical protein PLESHI_08964, partial
Gene family 1962	accessory genome	EON88754.1	hypothetical protein PLESHI_08949
Gene family 1963	accessory genome	EON88777.1	replication protein, partial
Gene family 1964	accessory genome	EON88794.1	von Willebrand factor type A, partial
Gene family 1965	accessory genome	EON88828.1	hypothetical protein PLESHI_08614
Gene family 1966	accessory genome	EON88830.1	hypothetical protein PLESHI_08624
Gene family 1967	accessory genome	EON88831.1	hypothetical protein PLESHI_08629
Gene family 1968	accessory genome	EON88832.1	putative RecF/RecN/SMC N terminal domain protein
Gene family 1969	accessory genome	EON88856.1	hypothetical protein PLESHI_08069, partial
Gene family 1970	accessory genome	EON88897.1	hypothetical protein PLESHI_08274
Gene family 1971	accessory genome	EON89255.1	acetolactate synthase large subunit, partial
Gene family 1972	accessory genome	EON89272.1	lipopolysaccharide biosynthesis protein, partial
Gene family 1973	accessory genome	EON89277.1	Integrase core domain protein
Gene family 1974	accessory genome	EON89364.1	transcriptional accessory protein
Gene family 1975	accessory genome	EON89431.1	hypothetical protein PLESHI_05737
Gene family 1976	accessory genome	EON89585.1	UGMP family protein, partial
Gene family 1977	accessory genome	EON89606.1	inner membrane transport permease
Gene family 1978	accessory genome	EON89735.1	hypothetical protein PLESHI_04227
Gene family 1979	accessory genome	EON89940.1	chemotaxis protein CheA, partial
Gene family 1980	accessory genome	EON90241.1	amidohydrolase 3
Gene family 1981	accessory genome	EON90243.1	arginase
Gene family 1982	accessory genome	EON90244.1	hth-type transcriptional regulator benm
Gene family 1983	accessory genome	EON90331.1	phosphoribosylaminoimidazole carboxylase ATPase subunit
Gene family 1984	accessory genome	EON90475.1	hypothetical protein PLESHI_00255
Gene family 1985	accessory genome	EON90483.1	hypothetical protein PLESHI_00230
Gene family 1986	accessory genome	EON90500.1	hypothetical protein PLESHI_00135
Gene family 1987	accessory genome	AVQ86071.1	hypothetical protein C7R88_01325
Gene family 1988	accessory genome	AVQ86180.1	phage baseplate protein
Gene family 1989	accessory genome	AVQ86181.1	phage baseplate protein
Gene family 1990	accessory genome	AVQ86182.1	phage tail protein
Gene family 1991	accessory genome	AVQ86187.1	phage tail protein
Gene family 1992	accessory genome	AVQ86190.1	phage virion morphogenesis protein
Gene family 1993	accessory genome	AVQ86191.1	DUF1320 domain-containing protein
Gene family 1994	accessory genome	AVQ86193.1	phage head protein
Gene family 1995	accessory genome	AVQ86194.1	peptidase
Gene family 1996	accessory genome	AVQ86195.1	hypothetical protein C7R88_02040
Gene family 1997	accessory genome	AVQ86196.1	DUF935 domain-containing protein
Gene family 1998	accessory genome	AVQ86214.1	DNA transposition protein
Gene family 1999	accessory genome	AVQ86216.1	transcriptional regulator
[truncated: 4,057 more rows]
