# Supplementary material for: Horizontal Gene Transfer Clarifies Taxonomic Confusion and Promotes the Genetic Diversity and Pathogenicity of Plesiomonas shigelloides
Source: mSystems. 2020 Sep 15;5(5):e00448-20. doi: 10.1128/mSystems.00448-20 (PMC7498682; doi:10.1128/mSystems.00448-20)
Supplement: TABLE S4 [file mSystems.00448-20-st004.xlsx]

## Sheet: Sheet1
Strain name	Protein ID	Function	Donor bacterial taxon
302-73	EON87156.1	hypothetical protein PLESHI_17131	Vibrionaceae
302-73	EON87172.1	diaminopimelate decarboxylase	Pasteurellaceae
302-73	EON87185.1	sodium-dependent symporter family protein	Aeromonadaceae
302-73	EON87205.1	phosphopantetheine adenylyltransferase	Aeromonadaceae
302-73	EON87210.1	hypothetical protein PLESHI_16662	Vibrionaceae
302-73	EON87221.1	LysR family transcriptional regulator	Burkholderiaceae
302-73	EON87223.1	beta-glucosidase	Aeromonadaceae
302-73	EON87249.1	cytochrome c4 cytochrome C, class I in atlantica	Vibrionaceae
302-73	EON87254.1	phosphate transporter	Pseudomonadaceae
302-73	EON87258.1	3-oxoacyl-(acyl-carrier-protein) reductase	Vibrionaceae
302-73	EON87269.1	transcriptional regulator, partial	Vibrionaceae
302-73	EON87306.1	NADP-dependent malic enzyme	Aeromonadaceae
302-73	EON87328.1	sensor histidine kinase	Vibrionaceae
302-73	EON87334.1	acetate permease	Aeromonadaceae
302-73	EON87340.1	poly-beta-hydroxybutyrate polymerase	Vibrionaceae
302-73	EON87373.1	hypothetical protein PLESHI_16029	Pseudomonadaceae
302-73	EON87374.1	hypothetical protein PLESHI_16034	Aeromonadaceae
302-73	EON87384.1	LuxR family transcriptional regulator	Vibrionaceae
302-73	EON87385.1	hypothetical protein PLESHI_16089	Pasteurellaceae
302-73	EON87434.1	cspA cold-shock DNA-binding domain-containing protein	Pasteurellaceae
302-73	EON87467.1	ABC-type metal ion transport system,permease component	Vibrionaceae
302-73	EON87517.1	pili retraction protein PilU	Vibrionaceae
302-73	EON87518.1	twitching mobility protein	Aeromonadaceae
302-73	EON87582.1	integral membrane protein MviN	Pasteurellaceae
302-73	EON87584.1	transcription activator HlyU	Aeromonadaceae
302-73	EON87587.1	NptA protein	Vibrionaceae
302-73	EON87594.1	integral membrane protein TerC	Aeromonadaceae
302-73	EON87596.1	Ferritin Dps family protein	Halomonadaceae
302-73	EON87602.1	cold shock-like protein	Vibrionaceae
302-73	EON87609.1	branched-chain amino acid transport system II carrier protein	Vibrionaceae
302-73	EON87620.1	sodium:dicarboxylate symporter	Aeromonadaceae
302-73	EON87628.1	ribonuclease activity A regulator	Aeromonadaceae
302-73	EON87649.1	PAP2 family protein	Aeromonadaceae
302-73	EON87658.1	Ferritin and Dps	Burkholderiaceae
302-73	EON87662.1	PhoH family protein	Vibrionaceae
302-73	EON87675.1	carbon starvation protein CstA	Aeromonadaceae
302-73	EON87700.1	hypothetical protein PLESHI_13781	Pasteurellaceae
302-73	EON87731.1	acetylornithine transaminase protein	Burkholderiaceae
302-73	EON87781.1	putative ABC transporter permease	Oceanospirillaceae
302-73	EON87782.1	ABC transporter permease	Oceanospirillaceae
302-73	EON87783.1	ABC transporter ATPase	Bradyrhizobiaceae
302-73	EON87784.1	basic membrane lipoprotein	Rhodospirillaceae
302-73	EON87790.1	Zn-dependent protease with chaperone function	Aeromonadaceae
302-73	EON87855.1	HIT family hydrolase	Vibrionaceae
302-73	EON87857.1	ferrous iron transport protein B	Vibrionaceae
302-73	EON87872.1	3-oxoacyl-(acyl-carrier-protein) reductase	Halomonadaceae
302-73	EON87880.1	hypothetical protein PLESHI_13198	Vibrionaceae
302-73	EON87883.1	hypothetical protein PLESHI_13213	Vibrionaceae
302-73	EON87936.1	peptidyl-prolyl cis-trans isomerase A	Vibrionaceae
302-73	EON87938.1	AmpG protein	Vibrionaceae
302-73	EON87945.1	flagellar motor protein PomA	Vibrionaceae
302-73	EON87953.1	riboflavin synthase subunit alpha	Vibrionaceae
302-73	EON87965.1	ATP-dependent DNA helicase DinG	Vibrionaceae
302-73	EON87972.1	ammonium transporter	Burkholderiaceae
302-73	EON87975.1	sulfate ABC transporter ATPase	Aeromonadaceae
302-73	EON87976.1	ABC-type sulfate transporter permease component	Aeromonadaceae
302-73	EON87977.1	sulfate ABC transporter, inner membrane subunit CysT	Comamonadaceae
302-73	EON87983.1	FAD-dependent pyridine nucleotide-disulfide oxidoreductase	Aeromonadaceae
302-73	EON87984.1	hypothetical protein PLESHI_12565	Vibrionaceae
302-73	EON87985.1	putative transporter component	Aeromonadaceae
302-73	EON87990.1	hypothetical protein PLESHI_12595	Vibrionaceae
302-73	EON87994.1	UDP-glucose 4-epimerase/UDP-N-acetylglucosamine 4-epimerase	Aeromonadaceae
302-73	EON87996.1	dipeptide/tripeptide permease	Vibrionaceae
302-73	EON88003.1	histidine and lysine/arginine/ornithine transport protein (ABC superfamily, membrane)	Alteromonadaceae
302-73	EON88004.1	ABC transporter permease	Halomonadaceae
302-73	EON88006.1	histidine transport ATP-binding protein HisP	Vibrionaceae
302-73	EON88013.1	2,4-dienoyl-CoA reductase	Aeromonadaceae
302-73	EON88053.1	methylated-DNA--protein-cysteine S-methyltransferase	Pseudomonadaceae
302-73	EON88069.1	acyl-CoA dehydrogenase	Aeromonadaceae
302-73	EON88070.1	TetR family transcriptional regulator	Vibrionaceae
302-73	EON88081.1	acetyl-CoA acetyltransferase	Alteromonadaceae
302-73	EON88086.1	coniferyl aldehyde dehydrogenase CalB	Aeromonadaceae
302-73	EON88096.1	Na(+)/H(+)-dicarboxylate symporter	Aeromonadaceae
302-73	EON88123.1	GNAT family acetyltransferase	Aeromonadaceae
302-73	EON88152.1	histidinol-phosphate aminotransferase	Idiomarinaceae
302-73	EON88176.1	ATP-dependent RNA helicase DEAD box family protein	Shewanellaceae
302-73	EON88199.1	galactoside O-acetyltransferase	Vibrionaceae
302-73	EON88206.1	dihydroorotase	Aeromonadaceae
302-73	EON88233.1	rubredoxin	Comamonadaceae
302-73	EON88239.1	hydrogenase 1, small subunit	Enterobacteriaceae
302-73	EON88246.1	GTPase YlqF	Aeromonadaceae
302-73	EON88260.1	succinylarginine dihydrolase	Aeromonadaceae
302-73	EON88264.1	short-chain dehydrogenase/reductase SDR	Vibrionaceae
302-73	EON88279.1	3-hydroxyisobutyrate dehydrogenase	Vibrionaceae
302-73	EON88282.1	MerR family transcriptional regulator	Aeromonadaceae
302-73	EON88311.1	uracil permease	Chromobacteriaceae
302-73	EON88321.1	acetyltransferase	Vibrionaceae
302-73	EON88327.1	cbb3-type cytochrome c oxidase subunit II	Vibrionaceae
302-73	EON88329.1	cytochrome c oxidase subunit CcoP	Vibrionaceae
302-73	EON88331.1	copper-exporting ATPase	Vibrionaceae
302-73	EON88339.1	elongation factor P	Chromobacteriaceae
302-73	EON88368.1	PhnA protein	Aeromonadaceae
302-73	EON88378.1	peptidase U32	Aeromonadaceae
302-73	EON88381.1	permease	Vibrionaceae
302-73	EON88384.1	hypothetical protein PLESHI_10955	Shewanellaceae
302-73	EON88417.1	hypothetical protein PLESHI_10695	Vibrionaceae
302-73	EON88446.1	chitinase	Aeromonadaceae
302-73	EON88457.1	P-type HAD superfamily ATPase	Microbacteriaceae
302-73	EON88460.1	arginine deiminase	Yersiniaceae
302-73	EON88469.1	hypothetical protein PLESHI_10640	Vibrionaceae
302-73	EON88494.1	hypothetical protein PLESHI_10134	Aeromonadaceae
302-73	EON88500.1	hypothetical protein PLESHI_10164	Vibrionaceae
302-73	EON88515.1	AMP-dependent synthetase and ligase	Aeromonadaceae
302-73	EON88517.1	TPR repeats containing protein	Aeromonadaceae
302-73	EON88518.1	DNA-binding response regulator	Aeromonadaceae
302-73	EON88532.1	short chain dehydrogenase	Alteromonadaceae
302-73	EON88594.1	transporter	Vibrionaceae
302-73	EON88603.1	short-chain dehydrogenase/reductase SDR	Vibrionaceae
302-73	EON88605.1	GntR family transcriptional regulator	Vibrionaceae
302-73	EON88606.1	2-methylisocitrate lyase	Vibrionaceae
302-73	EON88607.1	methylcitrate synthase	Vibrionaceae
302-73	EON88608.1	2-methylcitrate dehydratase	Vibrionaceae
302-73	EON88615.1	ABC-type Fe3+-siderophore achromobactin transport system, ATPase component	Bacillaceae
302-73	EON88628.1	hypothetical protein PLESHI_09699	Alcaligenaceae
302-73	EON88636.1	hypothetical protein PLESHI_09739	Vibrionaceae
302-73	EON88664.1	prevent-host-death family protein	Oceanospirillaceae
302-73	EON88665.1	Txe/YoeB family toxin	Vibrionaceae
302-73	EON88671.1	putative ABC-type transport system ATPase component	Aeromonadaceae
302-73	EON88693.1	pyrazinamidase/nicotinamidase PncA	Vibrionaceae
302-73	EON88695.1	Xenobiotic reductase B	Aeromonadaceae
302-73	EON88708.1	extradiol ring-cleavage dioxygenase III subunit B, partial	Alteromonadaceae
302-73	EON88709.1	3,4-dihydroxyphenylalanine extradiol dioxygenase, partial	Pseudoalteromonadaceae
302-73	EON88710.1	extradiol ring-cleavage dioxygenase III subunit B, partial	Methylococcaceae
302-73	EON88737.1	Cold shock protein CspA	Vibrionaceae
302-73	EON88760.1	RNA-binding protein	Vibrionaceae
302-73	EON88762.1	RNA-binding protein	Vibrionaceae
302-73	EON88828.1	hypothetical protein PLESHI_08614	Vibrionaceae
302-73	EON88839.1	NADH:flavin oxidoreductase	Aeromonadaceae
302-73	EON88854.1	amine oxidase	Aeromonadaceae
302-73	EON88858.1	permease	Vibrionaceae
302-73	EON88882.1	phospholipid-binding protein	Vibrionaceae
302-73	EON88901.1	O-acetylhomoserine sulfhydrylase	Aeromonadaceae
302-73	EON88908.1	amino acid transporter LysE	Aeromonadaceae
302-73	EON88934.1	exported L-asparaginase	Nitrosomonadaceae
302-73	EON88938.1	catalase	Pseudomonadaceae
302-73	EON88947.1	pyruvate kinase	Vibrionaceae
302-73	EON88966.1	intercellular adhesion protein A	Vibrionaceae
302-73	EON88997.1	adenylosuccinate synthetase	Vibrionaceae
302-73	EON89007.1	sodium/calcium exchanger membrane protein	Burkholderiaceae
302-73	EON89011.1	macrolide-specific ABC-type efflux carrier	Aeromonadaceae
302-73	EON89013.1	glutathione S-transferase family protein	Pseudomonadaceae
302-73	EON89017.1	ABC transporter substrate-binding protein	Pseudomonadaceae
302-73	EON89018.1	ferric cations import ATP-binding protein FbpC 2	Vibrionaceae
302-73	EON89019.1	ABC transporter permease	Vibrionaceae
302-73	EON89020.1	glycine/D-amino acid oxidase	Vibrionaceae
302-73	EON89032.1	racemase	Vibrionaceae
302-73	EON89040.1	acetyltransferase	Bacillaceae
302-73	EON89045.1	arsenic operon regulator	Aeromonadaceae
302-73	EON89046.1	arsenical-resistance protein	Vibrionaceae
302-73	EON89060.1	KDP operon transcriptional regulatory protein KdpE	Aeromonadaceae
302-73	EON89063.1	potassium-transporting ATPase, B subunit	Aeromonadaceae
302-73	EON89064.1	potassium-transporting ATPase subunit A	Aeromonadaceae
302-73	EON89076.1	LysR family transcriptional regulator	Vibrionaceae
302-73	EON89077.1	transmembrane efflux transmembrane protein	Vibrionaceae
302-73	EON89080.1	putative ArsR family transcriptional regulator	Vibrionaceae
302-73	EON89088.1	potassium/proton antiporter	Pasteurellaceae
302-73	EON89091.1	class V aminotransferase	Vibrionaceae
302-73	EON89153.1	FlgG flagellar basal-body rod protein	Vibrionaceae
302-73	EON89157.1	flagellar basal body rod protein FlgC	Shewanellaceae
302-73	EON89163.1	FliI, flagellum-specific ATP synthase	Aeromonadaceae
302-73	EON89170.1	flagellar biosynthesis protein FliP	Vibrionaceae
302-73	EON89171.1	flagellar biosynthetic protein	Vibrionaceae
302-73	EON89174.1	flagellar biosynthesis protein	Vibrionaceae
302-73	EON89179.1	DeoR family transcriptional regulator	Aeromonadaceae
302-73	EON89196.1	F0F1 ATP synthase subunit A	Shewanellaceae
302-73	EON89197.1	F0F1 ATP synthase subunit C	Pasteurellaceae
302-73	EON89230.1	FixG-like protein	Vibrionaceae
302-73	EON89259.1	cytochrome c5	Vibrionaceae
302-73	EON89263.1	hydrophobe/amphiphile efflux-1 (HAE1) family RND transporter MFP subunit	Aeromonadaceae
302-73	EON89264.1	hypothetical protein PLESHI_06399	Vibrionaceae
302-73	EON89276.1	Integrase catalytic region	Enterobacteriaceae
302-73	EON89326.1	putative epimerase/dehydratase	Aeromonadaceae
302-73	EON89327.1	pilin glycosylation protein	Vibrionaceae
302-73	EON89328.1	hypothetical protein PLESHI_06282	Pseudomonadaceae
302-73	EON89330.1	UDP-galactose phosphate transferase	Pseudomonadaceae
302-73	EON89333.1	NAD-dependent epimerase/dehydratase	Vibrionaceae
302-73	EON89334.1	epimerase/dehydratase WbjB	Vibrionaceae
302-73	EON89345.1	CysQ protein	Vibrionaceae
302-73	EON89357.1	type II secretory pathway, ATPase EpsE	Vibrionaceae
302-73	EON89358.1	putative type II secretion protein	Vibrionaceae
302-73	EON89415.1	succinylglutamic semialdehyde dehydrogenase	Aeromonadaceae
302-73	EON89416.1	arginine/ornithine succinyltransferase	Vibrionaceae
302-73	EON89475.1	hydrophobe/amphiphile efflux-1 (HAE1) family RND transporter	Aeromonadaceae
302-73	EON89487.1	membrane-fusion protein	Vibrionaceae
302-73	EON89510.1	type IV-A pilus assembly ATPase PilB	Shewanellaceae
302-73	EON89514.1	leader peptidase PilD	Vibrionaceae
302-73	EON89546.1	ubiquinol--cytochrome c reductase, cytochrome c1	Vibrionaceae
302-73	EON89547.1	cytochrome b	Aeromonadaceae
302-73	EON89548.1	ubiquinol-cytochrome c reductase, iron-sulfur subunit	Vibrionaceae
302-73	EON89611.1	iron(III) ABC transporter, ATP-binding protein	Vibrionaceae
302-73	EON89612.1	iron(III) ABC transporter, permease protein	Vibrionaceae
302-73	EON89613.1	thiamine transporter substrate binding subunit	Pasteurellaceae
302-73	EON89635.1	CstA2	Burkholderiaceae
302-73	EON89638.1	hypothetical protein PLESHI_04585	Vibrionaceae
302-73	EON89639.1	Putative low-affinity inorganic phosphate transporter	Vibrionaceae
302-73	EON89650.1	chitooligosaccharide-binding protein	Vibrionaceae
302-73	EON89651.1	(GlcNAc)2 ABC transporter permease	Vibrionaceae
302-73	EON89652.1	peptide ABC transporter permease	Aeromonadaceae
302-73	EON89653.1	peptide ABC transporter, ATP-binding protein	Vibrionaceae
302-73	EON89654.1	(GlcNAc)2 ABC transporter, ATP-binding component 2	Vibrionaceae
302-73	EON89655.1	Glucosamine-link cellobiase	Vibrionaceae
302-73	EON89658.1	N,N-diacetylchitobiose phosphorylase	Vibrionaceae
302-73	EON89659.1	phosphoglucomutase	Vibrionaceae
302-73	EON89671.1	putative p-aminobenzoyl-glutamate transporter	Vibrionaceae
302-73	EON89690.1	aminopeptidase B	Shewanellaceae
302-73	EON89711.1	LysR family transcriptional regulator	Vibrionaceae
302-73	EON89743.1	pyridoxamine 5'-phosphate oxidase	Colwelliaceae
302-73	EON89773.1	cobyric acid synthase CobQ	Vibrionaceae
302-73	EON89781.1	3-oxoacyl-(acyl carrier protein) synthase III	Aeromonadaceae
302-73	EON89797.1	glycosyltransferase	Nitrosomonadaceae
302-73	EON89808.1	Flavodoxin/nitric oxide synthase	Vibrionaceae
302-73	EON89816.1	hypothetical protein PLESHI_03666	Vibrionaceae
302-73	EON89818.1	phosphate ABC transporter ATP-binding protein	Pseudoalteromonadaceae
302-73	EON89819.1	phosphate ABC transporter permease	Aeromonadaceae
302-73	EON89820.1	phosphate ABC transporter permease	Aeromonadaceae
302-73	EON89827.1	phosphate binding protein	Aeromonadaceae
302-73	EON89834.1	ClC family chloride transporter	Vibrionaceae
302-73	EON89850.1	dihydropteridine reductase	Vibrionaceae
302-73	EON89883.1	TRAP transporter, 4TM/12TM fusion protein	Aeromonadaceae
302-73	EON89884.1	TRAP transporter solute receptor TAXI family protein	Pseudomonadaceae
302-73	EON89886.1	chemotaxis protein CheR	Vibrionaceae
302-73	EON89887.1	chemotaxis protein methyltransferase CheV	Vibrionaceae
302-73	EON89896.1	ATP-dependent RNA helicase DbpA	Shewanellaceae
302-73	EON89903.1	Type I restriction modification system, methyltransferase subunit	Methanosarcinaceae
302-73	EON89918.1	glutaminase	Bradyrhizobiaceae
302-73	EON89931.1	general secretion pathway protein E	Vibrionaceae
302-73	EON89932.1	putative type II secretion protein	Vibrionaceae
302-73	EON89939.1	hypothetical protein PLESHI_03234, partial	Aeromonadaceae
302-73	EON89940.1	chemotaxis protein CheA, partial	Vibrionaceae
302-73	EON89941.1	chemotaxis protein CheZ	Pseudoalteromonadaceae
302-73	EON89942.1	response regulator containing CheY-like receiver	Vibrionaceae
302-73	EON89943.1	flagellar biosynthesis sigma factor	Vibrionaceae
302-73	EON89944.1	flagellar biosynthesis protein FlhG	Vibrionaceae
302-73	EON89946.1	flagellar biosynthesis protein FlhA	Vibrionaceae
302-73	EON89947.1	flagellar biosynthesis protein FlhB	Vibrionaceae
302-73	EON89949.1	flagellar biosynthesis protein FliQ	Vibrionaceae
302-73	EON89950.1	flagellar biosynthesis protein FliP	Vibrionaceae
302-73	EON89952.1	flagellar motor switch protein	Vibrionaceae
302-73	EON89953.1	flagellar motor switch protein FliM	Aeromonadaceae
302-73	EON89957.1	flagellum-specific ATP synthase	Vibrionaceae
302-73	EON89959.1	flagellar motor switch protein G	Vibrionaceae
302-73	EON89961.1	flagellar hook-basal body protein FliE	Vibrionaceae
302-73	EON89962.1	sigma-54 dependent response regulator	Vibrionaceae
302-73	EON89963.1	polar flagellar protein FlaK	Vibrionaceae
302-73	EON89975.1	N-acetyl neuramic acid synthetase	Vibrionaceae
302-73	EON89976.1	UDP-N-acetylglucosamine 2-epimerase	Vibrionaceae
302-73	EON89977.1	putative aminotransferase	Vibrionaceae
302-73	EON89978.1	capsular polysaccharide biosynthesis protein D	Flavobacteriaceae
302-73	EON89982.1	flagellar basal body L-ring protein	Shewanellaceae
302-73	EON89984.1	flagellar basal body P-ring protein	Vibrionaceae
302-73	EON89985.1	flagellar basal-body rod protein FlgG	Vibrionaceae
302-73	EON89986.1	flagellar basal body rod protein FlgF	Vibrionaceae
302-73	EON89989.1	flagellar basal body rod protein FlgC	Vibrionaceae
302-73	EON89990.1	flagellar basal-body rod protein FlgB	Vibrionaceae
302-73	EON90003.1	alanine dehydrogenase	Vibrionaceae
302-73	EON90017.1	Heme iron utilization protein	Aeromonadaceae
302-73	EON90026.1	hemin ABC transporter permease	Vibrionaceae
302-73	EON90029.1	AMP-dependent synthetase and ligase	Aeromonadaceae
302-73	EON90032.1	ABC transporter	Shewanellaceae
302-73	EON90033.1	ABC transporter-like protein	Shewanellaceae
302-73	EON90040.1	serine transporter	Vibrionaceae
302-73	EON90062.1	hypothetical protein PLESHI_00997	Vibrionaceae
302-73	EON90084.1	bifunctional hydroxy-methylpyrimidine kinase/ hydroxy-phosphomethylpyrimidine kinase	Vibrionaceae
302-73	EON90088.1	ferredoxin	Vibrionaceae
302-73	EON90089.1	RNA methyltransferase, TrmH family	Vibrionaceae
302-73	EON90103.1	glutathione peroxidase	Aeromonadaceae
302-73	EON90122.1	formate--tetrahydrofolate ligase	Vibrionaceae
302-73	EON90136.1	ribosomal large subunit pseudouridine synthase A	Vibrionaceae
302-73	EON90149.1	cyd operon protein YbgT	Vibrionaceae
302-73	EON90175.1	hypothetical protein PLESHI_01562	Vibrionaceae
302-73	EON90177.1	dipeptide transport ATP-binding protein DppD	Aeromonadaceae
302-73	EON90178.1	peptide ABC transporter substrate-binding protein	Aeromonadaceae
302-73	EON90179.1	peptide ABC transporter permease	Vibrionaceae
302-73	EON90180.1	Dipeptide transport system permease DppC	Vibrionaceae
302-73	EON90198.1	Glyoxalase/bleomycin resistance protein/dioxygenase	Xanthomonadaceae
302-73	EON90215.1	deoxyguanosinetriphosphate triphosphohydrolase-like protein	Vibrionaceae
302-73	EON90227.1	short-chain dehydrogenase/reductase family oxidoreductase	Vibrionaceae
302-73	EON90230.1	hypothetical protein PLESHI_01837	Vibrionaceae
302-73	EON90270.1	Na+/H+ antiporter	Vibrionaceae
302-73	EON90300.1	FKBP-type peptidylprolyl isomerase	Shewanellaceae
302-73	EON90329.1	acyltransferase family protein	Aeromonadaceae
302-73	EON90374.1	peptidase insulinase family protein	Vibrionaceae
302-73	EON90383.1	tryptophan-specific transport protein	Vibrionaceae
302-73	EON90397.1	Chemotaxis protein CheW	Vibrionaceae
302-73	EON90398.1	chemotaxis-specific methylesterase	Aeromonadaceae
302-73	EON90399.1	chemotaxis protein CheA, partial	Vibrionaceae
302-73	EON90402.1	Integron integrase IntI4	Colwelliaceae
302-73	EON90419.1	PTS system transporter subunit IICB	Bacillaceae
302-73	EON90420.1	alpha amylase	Bacillaceae
302-73	EON90438.1	AlsT protein	Pasteurellaceae
302-73	EON90443.1	drug/metabolite exporter family transporter	Vibrionaceae
302-73	EON90458.1	molybdate ABC transporter permease	Aeromonadaceae
302-73	EON90463.1	molybdenum cofactor biosynthesis protein B	Vibrionaceae
302-73	EON90491.1	extradiol ring-cleavage dioxygenase class III protein subunit B	Pseudoalteromonadaceae
302-73	EON90492.1	hypothetical protein PLESHI_00145	Vibrionaceae
302-73	EON90518.1	hypothetical protein PLESHI_00050	Vibrionaceae
FM82	PVU64732.1	NUDIX hydrolase, partial	Vibrionaceae
FM82	PVU64738.1	fumarate reductase/succinate dehydrogenase flavoprotein subunit, partial	Mycobacteriaceae
FM82	PVU64744.1	hypothetical protein C9E85_16665, partial	Pseudoalteromonadaceae
FM82	PVU64748.1	endonuclease, partial	Aeromonadaceae
FM82	PVU64757.1	DNA repair protein RadC, partial	Aeromonadaceae
FM82	PVU64761.1	dioxygenase, partial	Alteromonadaceae
FM82	PVU64776.1	hypothetical protein C9E85_16480, partial	Aeromonadaceae
FM82	PVU64777.1	endonuclease, partial	Aeromonadaceae
FM82	PVU64784.1	methyl-accepting chemotaxis protein, partial	Pseudomonadaceae
FM82	PVU64785.1	hypothetical protein C9E85_16420	Aeromonadaceae
FM82	PVU64795.1	hypothetical protein C9E85_16370, partial	Moraxellaceae
FM82	PVU64807.1	Txe/YoeB family addiction module toxin	Vibrionaceae
FM82	PVU64808.1	type II toxin-antitoxin system prevent-host-death family antitoxin	Oceanospirillaceae
FM82	PVU64830.1	NUDIX hydrolase	Vibrionaceae
FM82	PVU64835.1	ATP-dependent helicase	Aeromonadaceae
FM82	PVU64843.1	acetyltransferase	Vibrionaceae
FM82	PVU64844.1	zinc/iron-chelating domain-containing protein	Vibrionaceae
FM82	PVU64847.1	dioxygenase, partial	Methylococcaceae
FM82	PVU64864.1	hydrophobe/amphiphile efflux-1 family RND transporter	Aeromonadaceae
FM82	PVU64888.1	agmatine deiminase	Nocardiaceae
FM82	PVU64895.1	FAD-dependent oxidoreductase	Pseudoalteromonadaceae
FM82	PVU64898.1	cation acetate symporter	Aeromonadaceae
FM82	PVU64904.1	hybrid sensor histidine kinase/response regulator	Vibrionaceae
FM82	PVU64905.1	IS200/IS605 family transposase	Enterobacteriaceae
FM82	PVU64914.1	catalase	Pseudomonadaceae
FM82	PVU64918.1	sodium:proton antiporter	Pasteurellaceae
FM82	PVU64920.1	alanine--glyoxylate aminotransferase	Vibrionaceae
FM82	PVU64924.1	DUF1456 domain-containing protein	Vibrionaceae
FM82	PVU64944.1	cell filamentation protein Fic	Flavobacteriaceae
FM82	PVU64950.1	ABC transporter permease	Vibrionaceae
FM82	PVU64951.1	ABC transporter ATP-binding protein	Aeromonadaceae
FM82	PVU64956.1	ATP-dependent RNA helicase DbpA	Shewanellaceae
FM82	PVU64964.1	ABC transporter permease	Aeromonadaceae
FM82	PVU64965.1	phosphonomutase	Vibrionaceae
FM82	PVU64966.1	N,N'-diacetylchitobiose phosphorylase	Vibrionaceae
FM82	PVU64969.1	chitobiase	Vibrionaceae
FM82	PVU64970.1	ABC transporter ATP-binding protein	Vibrionaceae
FM82	PVU64971.1	ABC transporter ATP-binding protein	Vibrionaceae
FM82	PVU64972.1	peptide ABC transporter permease	Vibrionaceae
FM82	PVU64973.1	ABC transporter substrate-binding protein	Vibrionaceae
FM82	PVU64976.1	peptide ABC transporter permease	Vibrionaceae
FM82	PVU64985.1	carbohydrate-binding protein	Aeromonadaceae
FM82	PVU65077.1	DEAD/DEAH box helicase	Morganellaceae
FM82	PVU65112.1	XRE family transcriptional regulator	Aeromonadaceae
FM82	PVU65129.1	F0F1 ATP synthase subunit A	Shewanellaceae
FM82	PVU65130.1	F0F1 ATP synthase subunit C	Pasteurellaceae
FM82	PVU65171.1	pyridoxamine 5'-phosphate oxidase	Colwelliaceae
FM82	PVU65197.1	nicotinamidase	Vibrionaceae
FM82	PVU65241.1	ATP-dependent helicase	Shewanellaceae
FM82	PVU65280.1	alkene reductase	Aeromonadaceae
FM82	PVU65294.1	O-acetylhomoserine aminocarboxypropyltransferase	Aeromonadaceae
FM82	PVU65309.1	YbhB/YbcL family Raf kinase inhibitor-like protein	Vibrionaceae
FM82	PVU65318.1	IS200/IS605 family transposase	Enterobacteriaceae
FM82	PVU65320.1	LysE family translocator	Aeromonadaceae
FM82	PVU65322.1	chemotaxis protein, partial	Pseudomonadaceae
FM82	PVU65336.1	class I poly(R)-hydroxyalkanoic acid synthase	Vibrionaceae
FM82	PVU65340.1	MarC family protein	Pasteurellaceae
FM82	PVU65341.1	DNA-binding response regulator	Vibrionaceae
FM82	PVU65351.1	hypothetical protein C9E85_13515	Aeromonadaceae
FM82	PVU65352.1	hypothetical protein C9E85_13520	Streptomycetaceae
FM82	PVU65376.1	uracil-xanthine permease	Chromobacteriaceae
FM82	PVU65387.1	cytochrome-c oxidase, cbb3-type subunit II	Vibrionaceae
FM82	PVU65389.1	cytochrome-c oxidase, cbb3-type subunit III	Vibrionaceae
FM82	PVU65391.1	copper-translocating P-type ATPase	Vibrionaceae
FM82	PVU65400.1	elongation factor P	Chromobacteriaceae
FM82	PVU65414.1	galactoside O-acetyltransferase	Vibrionaceae
FM82	PVU65426.1	hydrogen peroxide-inducible genes activator	Vibrionaceae
FM82	PVU65445.1	aminopeptidase PepB	Shewanellaceae
FM82	PVU65459.1	aminobenzoyl-glutamate transporter	Vibrionaceae
FM82	PVU65503.1	hypothetical protein C9E85_12735	Aeromonadaceae
FM82	PVU65559.1	C4-dicarboxylate ABC transporter	Aeromonadaceae
FM82	PVU65560.1	C4-dicarboxylate ABC transporter substrate-binding protein	Pseudomonadaceae
FM82	PVU65573.1	polyhydroxyalkanoate biosynthesis repressor PhaR	Flavobacteriaceae
FM82	PVU65579.1	flagellar basal body P-ring protein FlgI	Vibrionaceae
FM82	PVU65580.1	flagellar basal-body rod protein FlgG	Vibrionaceae
FM82	PVU65581.1	flagellar basal-body rod protein FlgF	Vibrionaceae
FM82	PVU65584.1	flagellar basal body rod protein FlgC	Vibrionaceae
FM82	PVU65585.1	chemotaxis protein CheR	Vibrionaceae
FM82	PVU65586.1	chemotaxis protein CheW	Vibrionaceae
FM82	PVU65595.1	ATP-dependent helicase	Enterobacteriaceae
FM82	PVU65628.1	flagellar basal body L-ring protein FlgH	Shewanellaceae
FM82	PVU65629.1	flagellar basal body rod protein FlgB	Vibrionaceae
FM82	PVU65631.1	hypothetical protein C9E85_12305, partial	Aeromonadaceae
FM82	PVU65649.1	sugar transferase	Vibrionaceae
FM82	PVU65681.1	adenylosuccinate synthetase	Vibrionaceae
FM82	PVU65691.1	ionic transporter y4hA	Burkholderiaceae
FM82	PVU65712.1	twitching motility protein PilT	Aeromonadaceae
FM82	PVU65713.1	type IV pili twitching motility protein PilT	Vibrionaceae
FM82	PVU65758.1	ABC transporter permease	Aeromonadaceae
FM82	PVU65784.1	ArsR family transcriptional regulator	Aeromonadaceae
FM82	PVU65812.1	FAD-dependent oxidoreductase	Vibrionaceae
FM82	PVU65813.1	putative 2-aminoethylphosphonate ABC transporter permease subunit	Vibrionaceae
FM82	PVU65814.1	putative 2-aminoethylphosphonate ABC transporter ATP-binding protein	Vibrionaceae
FM82	PVU65820.1	macrolide ABC transporter permease/ATP-binding protein MacB	Aeromonadaceae
FM82	PVU65824.1	EamA family transporter	Rhizobiaceae
FM82	PVU65828.1	transposase	Pseudomonadaceae
FM82	PVU65829.1	arsenical-resistance protein	Vibrionaceae
FM82	PVU65831.1	maltose O-acetyltransferase	Bacillaceae
FM82	PVU65832.1	aspartate/glutamate racemase family protein	Vibrionaceae
FM82	PVU65834.1	putative 2-aminoethylphosphonate ABC transporter substrate-binding protein	Pseudomonadaceae
FM82	PVU65857.1	sodium:proton antiporter	Vibrionaceae
FM82	PVU65868.1	PhnA domain protein	Aeromonadaceae
FM82	PVU65885.1	alkene reductase	Aeromonadaceae
FM82	PVU65897.1	arginine deiminase	Yersiniaceae
FM82	PVU65900.1	carbonate dehydratase	Microbacteriaceae
FM82	PVU65905.1	DUF808 domain-containing protein	Shewanellaceae
FM82	PVU65906.1	collagenase-like protease	Aeromonadaceae
FM82	PVU65950.1	murein biosynthesis integral membrane protein MurJ	Pasteurellaceae
FM82	PVU65955.1	Na/Pi cotransporter family protein	Vibrionaceae
FM82	PVU65962.1	TerC family protein	Aeromonadaceae
FM82	PVU65964.1	DNA starvation/stationary phase protection protein	Halomonadaceae
FM82	PVU65968.1	cold-shock protein	Vibrionaceae
FM82	PVU65971.1	DNA repair protein RadC, partial	Aeromonadaceae
FM82	PVU65976.1	transcriptional regulator	Aeromonadaceae
FM82	PVU65987.1	beta-ketoacyl-ACP synthase III	Aeromonadaceae
FM82	PVU66012.1	NAD(P)H:quinone oxidoreductase	Vibrionaceae
FM82	PVU66019.1	polyphosphate kinase 2	Vibrionaceae
FM82	PVU66021.1	phosphate ABC transporter ATP-binding protein	Pseudoalteromonadaceae
FM82	PVU66022.1	phosphate ABC transporter permease PtsA	Aeromonadaceae
FM82	PVU66023.1	phosphate ABC transporter permease	Aeromonadaceae
FM82	PVU66029.1	phosphate-binding protein	Aeromonadaceae
FM82	PVU66036.1	hypothetical protein C9E85_10100	Vibrionaceae
FM82	PVU66053.1	cobyric acid synthase	Vibrionaceae
FM82	PVU66072.1	succinylglutamate-semialdehyde dehydrogenase	Pseudoalteromonadaceae
FM82	PVU66073.1	arginine N-succinyltransferase	Vibrionaceae
FM82	PVU66095.1	3'(2'),5'-bisphosphate nucleotidase	Vibrionaceae
FM82	PVU66106.1	type II secretion system protein GspD	Vibrionaceae
FM82	PVU66143.1	type II secretion system protein GspE	Vibrionaceae
FM82	PVU66148.1	flagellar biosynthesis protein FlhA, partial	Vibrionaceae
FM82	PVU66150.1	flagellar export apparatus protein FliQ	Vibrionaceae
FM82	PVU66157.1	flagellar protein export ATPase FliI	Aeromonadaceae
FM82	PVU66163.1	flagellar basal body rod protein FlgC	Shewanellaceae
FM82	PVU66167.1	flagellar basal-body rod protein FlgG	Vibrionaceae
FM82	PVU66210.1	cytochrome c oxidase accessory protein CcoG	Vibrionaceae
FM82	PVU66225.1	transporter	Vibrionaceae
FM82	PVU66226.1	MexH family multidrug efflux RND transporter periplasmic adaptor subunit	Aeromonadaceae
FM82	PVU66231.1	sugar transferase	Vibrionaceae
FM82	PVU66238.1	cytochrome c5 family protein	Vibrionaceae
FM82	PVU66244.1	dihydroorotase	Aeromonadaceae
FM82	PVU66269.1	rubredoxin	Comamonadaceae
FM82	PVU66275.1		Enterobacteriaceae
FM82	PVU66282.1	ribosome biogenesis GTPase YlqF	Aeromonadaceae
FM82	PVU66295.1	N-succinylarginine dihydrolase	Aeromonadaceae
FM82	PVU66298.1	YciK family oxidoreductase	Aeromonadaceae
FM82	PVU66314.1	MerR family DNA-binding transcriptional regulator	Aeromonadaceae
FM82	PVU66338.1	hypothetical protein C9E85_08735	Vibrionaceae
FM82	PVU66358.1	histidinol-phosphate transaminase	Idiomarinaceae
FM82	PVU66372.1	GNAT family N-acetyltransferase	Aeromonadaceae
FM82	PVU66391.1	acetyl-CoA C-acyltransferase	Alteromonadaceae
FM82	PVU66396.1	coniferyl-aldehyde dehydrogenase	Aeromonadaceae
FM82	PVU66406.1	dicarboxylate/amino acid:cation symporter	Aeromonadaceae
FM82	PVU66418.1	ATP-dependent DNA helicase DinG	Vibrionaceae
FM82	PVU66425.1	ammonia channel protein	Burkholderiaceae
FM82	PVU66428.1	sulfate ABC transporter ATP-binding protein	Aeromonadaceae
FM82	PVU66429.1	sulfate ABC transporter permease subunit CysW	Aeromonadaceae
FM82	PVU66430.1	sulfate ABC transporter permease subunit CysT	Comamonadaceae
FM82	PVU66435.1	CoA-disulfide reductase	Aeromonadaceae
FM82	PVU66436.1	hypothetical protein C9E85_08255	Vibrionaceae
FM82	PVU66437.1	transporter	Aeromonadaceae
FM82	PVU66442.1	Na+/H+ antiporter NhaC family protein	Vibrionaceae
FM82	PVU66446.1	UDP-glucose 4-epimerase GalE	Aeromonadaceae
FM82	PVU66448.1	dipeptide/tripeptide permease	Vibrionaceae
FM82	PVU66475.1	short chain dehydrogenase	Alteromonadaceae
FM82	PVU66485.1	DNA-binding response regulator	Aeromonadaceae
FM82	PVU66487.1	biliverdin-producing heme oxygenase	Aeromonadaceae
FM82	PVU66501.1	MarR family transcriptional regulator	Vibrionaceae
FM82	PVU66506.1	sugar-phosphatase	Aeromonadaceae
FM82	PVU66535.1	cold-shock protein	Vibrionaceae
FM82	PVU66542.1	hypothetical protein C9E85_07460	Alcaligenaceae
FM82	PVU66554.1	hypothetical protein C9E85_07530	Bacillaceae
FM82	PVU66558.1	2-methylcitrate dehydratase	Vibrionaceae
FM82	PVU66559.1	2-methylcitrate synthase	Vibrionaceae
FM82	PVU66560.1	GntR family transcriptional regulator	Vibrionaceae
FM82	PVU66562.1	oxidoreductase	Vibrionaceae
FM82	PVU66571.1	dihydroorotate dehydrogenase	Vibrionaceae
FM82	PVU66597.1	hypothetical protein C9E85_07140	Aeromonadaceae
FM82	PVU66605.1	methylisocitrate lyase	Vibrionaceae
FM82	PVU66612.1	branched-chain amino acid transport system II carrier protein	Vibrionaceae
FM82	PVU66623.1	dicarboxylate/amino acid:cation symporter	Aeromonadaceae
FM82	PVU66632.1	putative 4-hydroxy-4-methyl-2-oxoglutarate aldolase	Aeromonadaceae
FM82	PVU66657.1	DNA starvation/stationary phase protection protein	Burkholderiaceae
FM82	PVU66661.1	ribonuclease	Vibrionaceae
FM82	PVU66704.1	cold-shock protein	Pasteurellaceae
FM82	PVU66763.1	malate dehydrogenase	Aeromonadaceae
FM82	PVU66813.1	JAB domain-containing protein	Vibrionaceae
FM82	PVU66837.1	LysR family transcriptional regulator	Burkholderiaceae
FM82	PVU66839.1	aryl-phospho-beta-D-glucosidase	Aeromonadaceae
FM82	PVU66862.1	cytochrome c4	Vibrionaceae
FM82	PVU66869.1	beta-ketoacyl-ACP reductase	Vibrionaceae
FM82	PVU66886.1	diaminopimelate decarboxylase	Aeromonadaceae
FM82	PVU66898.1	transporter	Aeromonadaceae
FM82	PVU66904.1	pantetheine-phosphate adenylyltransferase	Aeromonadaceae
FM82	PVU66911.1	inorganic phosphate transporter	Pseudomonadaceae
FM82	PVU66920.1	RNA methyltransferase	Vibrionaceae
FM82	PVU66921.1	ferredoxin	Vibrionaceae
FM82	PVU66924.1	bifunctional hydroxymethylpyrimidine kinase/phosphomethylpyrimidine kinase	Vibrionaceae
FM82	PVU66946.1	DUF2062 domain-containing protein	Vibrionaceae
FM82	PVU66969.1	HAAAP family serine/threonine permease	Vibrionaceae
FM82	PVU66978.1	iron ABC transporter permease	Vibrionaceae
FM82	PVU66986.1	heme utilization protein HutZ	Aeromonadaceae
FM82	PVU67000.1	alanine dehydrogenase	Vibrionaceae
FM82	PVU67022.1	molybdenum cofactor biosynthesis protein B	Vibrionaceae
FM82	PVU67027.1	molybdate ABC transporter permease subunit	Aeromonadaceae
FM82	PVU67041.1	EamA/RhaT family transporter	Vibrionaceae
FM82	PVU67055.1	glucohydrolase	Bacillaceae
FM82	PVU67056.1	PTS transporter subunit IICB	Bacillaceae
FM82	PVU67071.1	integron integrase	Colwelliaceae
FM82	PVU67080.1	ABC transporter ATP-binding protein	Shewanellaceae
FM82	PVU67081.1	ABC transporter permease	Shewanellaceae
FM82	PVU67082.1	AMP-dependent synthetase	Aeromonadaceae
FM82	PVU67087.1	sodium:alanine symporter family protein	Pasteurellaceae
FM82	PVU67092.1	DNA repair protein RadC	Pseudomonadaceae
FM82	PVU67097.1	hypothetical protein C9E85_03590	Vibrionaceae
FM82	PVU67142.1	ubiquinol-cytochrome c reductase iron-sulfur subunit	Vibrionaceae
FM82	PVU67143.1	cytochrome b	Aeromonadaceae
FM82	PVU67144.1	cytochrome c1	Vibrionaceae
FM82	PVU67178.1	type IV-A pilus assembly ATPase PilB	Shewanellaceae
FM82	PVU67198.1	iron ABC transporter substrate-binding protein	Pasteurellaceae
FM82	PVU67199.1	iron ABC transporter permease	Vibrionaceae
FM82	PVU67200.1	ABC transporter	Vibrionaceae
FM82	PVU67247.1	inorganic phosphate transporter	Vibrionaceae
FM82	PVU67248.1	TIGR00153 family protein	Vibrionaceae
FM82	PVU67250.1	carbon starvation protein A	Burkholderiaceae
FM82	PVU67282.1	amino acid ABC transporter permease	Alteromonadaceae
FM82	PVU67283.1	arginine ABC transporter permease ArtQ	Halomonadaceae
FM82	PVU67285.1	histidine/lysine/arginine/ornithine ABC transporter ATP-binding protein	Vibrionaceae
FM82	PVU67292.1	NADPH-dependent 2,4-dienoyl-CoA reductase	Aeromonadaceae
FM82	PVU67329.1	cysteine methyltransferase	Pseudomonadaceae
FM82	PVU67346.1	acyl-CoA dehydrogenase	Vibrionaceae
FM82	PVU67347.1	TetR family transcriptional regulator	Vibrionaceae
FM82	PVU67360.1	HIT family protein	Vibrionaceae
FM82	PVU67362.1	ferrous iron transporter B	Vibrionaceae
FM82	PVU67376.1	beta-ketoacyl-ACP reductase	Halomonadaceae
FM82	PVU67384.1	DUF2788 domain-containing protein	Vibrionaceae
FM82	PVU67387.1	DUF4442 domain-containing protein	Vibrionaceae
FM82	PVU67438.1	peptidyl-prolyl cis-trans isomerase	Vibrionaceae
FM82	PVU67440.1	MFS transporter	Vibrionaceae
FM82	PVU67446.1	flagellar motor protein PomA	Vibrionaceae
FM82	PVU67454.1	riboflavin synthase	Vibrionaceae
FM82	PVU67468.1	carbon starvation protein A	Aeromonadaceae
FM82	PVU67493.1	DedA family protein	Pasteurellaceae
FM82	PVU67521.1	acetylornithine transaminase	Burkholderiaceae
FM82	PVU67568.1	sugar ABC transporter permease	Oceanospirillaceae
FM82	PVU67569.1	sugar ABC transporter permease	Oceanospirillaceae
FM82	PVU67570.1	heme ABC transporter ATP-binding protein	Bradyrhizobiaceae
FM82	PVU67571.1	BMP family ABC transporter substrate-binding protein	Rhodospirillaceae
FM82	PVU67577.1	peptidase	Aeromonadaceae
FM82	PVU67611.1	sigma-54-dependent Fis family transcriptional regulator	Vibrionaceae
FM82	PVU67613.1	flagellar hook-basal body complex protein FliE	Vibrionaceae
FM82	PVU67615.1	flagellar motor switch protein FliG	Vibrionaceae
FM82	PVU67617.1	flagellar protein export ATPase FliI	Vibrionaceae
FM82	PVU67621.1	flagellar motor switch protein FliM	Aeromonadaceae
FM82	PVU67622.1	flagellar motor switch protein FliN	Vibrionaceae
FM82	PVU67624.1	flagellar biosynthetic protein FliP	Vibrionaceae
FM82	PVU67625.1	flagellar biosynthetic protein FliQ	Vibrionaceae
FM82	PVU67627.1	flagellar biosynthesis protein FlhB	Vibrionaceae
FM82	PVU67628.1	flagellar biosynthesis protein FlhA	Vibrionaceae
FM82	PVU67629.1	cobyrinic acid a,c-diamide synthase	Vibrionaceae
FM82	PVU67630.1	RNA polymerase sigma factor FliA	Vibrionaceae
FM82	PVU67631.1	chemotaxis protein CheY	Vibrionaceae
FM82	PVU67632.1	protein phosphatase CheZ	Pseudoalteromonadaceae
FM82	PVU67633.1	chemotaxis protein CheA	Vibrionaceae
FM82	PVU67634.1	chemotaxis response regulator protein-glutamate methylesterase	Aeromonadaceae
FM82	PVU67635.1	chemotaxis protein CheW	Vibrionaceae
FM82	PVU67649.1	transposase	Vibrionaceae
FM82	PVU67656.1	peptidase M16	Vibrionaceae
FM82	PVU67697.1	acyltransferase	Aeromonadaceae
FM82	PVU67751.1	Na+/H+ antiporter NhaC family protein	Vibrionaceae
FM82	PVU67784.1	C4-dicarboxylate ABC transporter	Vibrionaceae
FM82	PVU67787.1	short-chain dehydrogenase	Vibrionaceae
FM82	PVU67797.1	dGTPase	Vibrionaceae
FM82	PVU67812.1	VOC family protein	Xanthomonadaceae
FM82	PVU67829.1	ABC transporter permease	Vibrionaceae
FM82	PVU67830.1	ABC transporter permease	Vibrionaceae
FM82	PVU67831.1	nickel/dipeptide/oligopeptide ABC transporter substrate-binding protein	Aeromonadaceae
FM82	PVU67832.1	ABC transporter ATP-binding protein	Aeromonadaceae
FM82	PVU67834.1	DNA-binding response regulator	Vibrionaceae
FM82	PVU67858.1	cytochrome bd-I oxidase subunit CydX	Vibrionaceae
FM82	PVU67870.1	TIGR01621 family pseudouridine synthase	Vibrionaceae
FM82	PVU67884.1	formate--tetrahydrofolate ligase	Vibrionaceae
FM82	PVU67901.1	glutathione peroxidase	Aeromonadaceae
FM82	PVU67914.1	dihydroxy-acid dehydratase	Rhizobiaceae
FM82	PVU67917.1	alpha-glucosidase	Rhizobiaceae
FM82	PVU67930.1	type I restriction-modification system subunit M	Enterobacteriaceae
FM82	PVU67934.1	restriction endonuclease subunit R	Pseudoalteromonadaceae
FM82	PVU67936.1	hypothetical protein C9E85_01860, partial	Pseudoalteromonadaceae
FM82	PVU67946.1	FKBP-type peptidyl-prolyl cis-trans isomerase	Shewanellaceae
G5263	KAB7693968.1	MFS transporter	Vibrionaceae
G5263	KAB7693975.1	LysR family transcriptional regulator	Vibrionaceae
G5263	KAB7694150.1	DUF1255 family protein	Pseudomonadaceae
G5263	KAB7694151.1	hypothetical protein GBN15_15510	Aeromonadaceae
G5263	KAB7694161.1	response regulator	Vibrionaceae
G5263	KAB7694162.1	NAAT family transporter	Pasteurellaceae
G5263	KAB7694166.1	class I poly(R)-hydroxyalkanoic acid synthase	Vibrionaceae
G5263	KAB7694310.1	cold-shock protein	Pasteurellaceae
G5263	KAB7694481.1	heme utilization protein HutZ	Aeromonadaceae
G5263	KAB7694495.1	alanine dehydrogenase	Vibrionaceae
G5263	KAB7694516.1	molybdenum cofactor biosynthesis protein B	Vibrionaceae
G5263	KAB7694521.1	molybdate ABC transporter permease subunit	Aeromonadaceae
G5263	KAB7694548.1	glucohydrolase	Bacillaceae
G5263	KAB7694549.1	PTS transporter subunit IICB	Bacillaceae
G5263	KAB7694565.1	integron integrase	Colwelliaceae
G5263	KAB7694579.1	EamA family transporter	Vibrionaceae
G5263	KAB7694581.1	amino acid carrier protein	Pasteurellaceae
G5263	KAB7694769.1	DUF2062 domain-containing protein	Vibrionaceae
G5263	KAB7694789.1	HAAAP family serine/threonine permease	Vibrionaceae
G5263	KAB7694799.1	iron chelate uptake ABC transporter family permease subunit	Vibrionaceae
G5263	KAB7694809.1	ATP-binding cassette domain-containing protein	Shewanellaceae
G5263	KAB7694810.1	ABC transporter permease subunit	Shewanellaceae
G5263	KAB7694811.1	AMP-binding protein	Aeromonadaceae
G5263	KAB7694899.1	RNA methyltransferase	Vibrionaceae
G5263	KAB7694900.1	DUF3470 domain-containing protein	Vibrionaceae
G5263	KAB7694904.1	bifunctional hydroxymethylpyrimidine kinase/phosphomethylpyrimidine kinase	Vibrionaceae
G5263	KAB7694970.1	DUF808 family protein	Shewanellaceae
G5263	KAB7694973.1	TRAP transporter large permease subunit	Vibrionaceae
G5263	KAB7694983.1	PhnA domain protein	Aeromonadaceae
G5263	KAB7695020.1	VOC family protein	Vibrionaceae
G5263	KAB7695033.1	alkene reductase	Aeromonadaceae
G5263	KAB7695036.1	DUF1349 domain-containing protein	Vibrionaceae
G5263	KAB7695044.1	arginine deiminase	Yersiniaceae
G5263	KAB7695046.1	HAD-IC family P-type ATPase	Microbacteriaceae
G5263	KAB7695058.1	carbohydrate-binding protein	Aeromonadaceae
G5263	KAB7695097.1	SDR family oxidoreductase	Alteromonadaceae
G5263	KAB7695107.1	response regulator	Aeromonadaceae
G5263	KAB7695109.1	biliverdin-producing heme oxygenase	Aeromonadaceae
G5263	KAB7695118.1	MarR family transcriptional regulator	Vibrionaceae
G5263	KAB7695123.1	sugar-phosphatase	Aeromonadaceae
G5263	KAB7695151.1	cold-shock protein	Vibrionaceae
G5263	KAB7695159.1	hypothetical protein GBN15_14110	Alcaligenaceae
G5263	KAB7695167.1	collagenase-like protease	Aeromonadaceae
G5263	KAB7695175.1	tetratricopeptide repeat protein	Aeromonadaceae
G5263	KAB7695286.1	sugar O-acetyltransferase	Vibrionaceae
G5263	KAB7695300.1	elongation factor P	Chromobacteriaceae
G5263	KAB7695308.1	heavy metal translocating P-type ATPase	Vibrionaceae
G5263	KAB7695310.1	cytochrome-c oxidase, cbb3-type subunit III	Vibrionaceae
G5263	KAB7695312.1	cytochrome-c oxidase, cbb3-type subunit II	Vibrionaceae
G5263	KAB7695324.1	uracil permease	Chromobacteriaceae
G5263	KAB7695550.1	HsdR family type I site-specific deoxyribonuclease	Vibrionaceae
G5263	KAB7695553.1	type I restriction-modification system subunit M	Vibrionaceae
G5263	KAB7695557.1	tyrosine-type recombinase/integrase	Pseudomonadaceae
G5263	KAB7695568.1	M48 family metalloprotease	Aeromonadaceae
G5263	KAB7695574.1	BMP family ABC transporter substrate-binding protein	Vibrionaceae
G5263	KAB7695575.1	ATP-binding cassette domain-containing protein	Bradyrhizobiaceae
G5263	KAB7695576.1	ABC transporter permease	Oceanospirillaceae
G5263	KAB7695577.1	ABC transporter permease	Oceanospirillaceae
G5263	KAB7695626.1	acetylornithine transaminase	Burkholderiaceae
G5263	KAB7695655.1	DedA family protein	Pasteurellaceae
G5263	KAB7695710.1	sodium-dependent transporter	Aeromonadaceae
G5263	KAB7695779.1	c-type cytochrome	Vibrionaceae
G5263	KAB7695784.1	inorganic phosphate transporter	Pseudomonadaceae
G5263	KAB7695788.1	glucose 1-dehydrogenase	Vibrionaceae
G5263	KAB7695805.1	diaminopimelate decarboxylase	Aeromonadaceae
G5263	KAB7695838.1	chemotaxis protein, partial	Aeromonadaceae
G5263	KAB7695884.1	chemotaxis protein, partial	Aeromonadaceae
G5263	KAB7695901.1	DNA repair protein RadC	Vibrionaceae
G5263	KAB7695912.1	LysR family transcriptional regulator	Burkholderiaceae
G5263	KAB7695914.1	family 1 glycosylhydrolase	Aeromonadaceae
G5263	KAB7695918.1	pantetheine-phosphate adenylyltransferase	Aeromonadaceae
G5263	KAB7695972.1	methionine ABC transporter permease MetI	Aeromonadaceae
G5263	KAB7695990.1	putative 4-hydroxy-4-methyl-2-oxoglutarate aldolase	Aeromonadaceae
G5263	KAB7695997.1	cation:dicarboxylase symporter family transporter	Aeromonadaceae
G5263	KAB7696009.1	branched-chain amino acid transport system II carrier protein	Vibrionaceae
G5263	KAB7696015.1	cold-shock protein	Vibrionaceae
G5263	KAB7696020.1	DNA starvation/stationary phase protection protein	Halomonadaceae
G5263	KAB7696022.1	TerC family protein	Aeromonadaceae
G5263	KAB7696028.1	Na/Pi cotransporter family protein	Vibrionaceae
G5263	KAB7696031.1	metalloregulator ArsR/SmtB family transcription factor	Aeromonadaceae
G5263	KAB7696033.1	murein biosynthesis integral membrane protein MurJ	Pasteurellaceae
G5263	KAB7696090.1	PilT/PilU family type 4a pilus ATPase	Aeromonadaceae
G5263	KAB7696091.1	PilT/PilU family type 4a pilus ATPase	Vibrionaceae
G5263	KAB7696224.1	AAA family ATPase	Vibrionaceae
G5263	KAB7696257.1	YkgJ family cysteine cluster protein	Vibrionaceae
G5263	KAB7696307.1	hypothetical protein GBN15_10300	Streptomycetaceae
G5263	KAB7696408.1	ATP-dependent RNA helicase DbpA	Shewanellaceae
G5263	KAB7696424.1	glutaminase A	Bradyrhizobiaceae
G5263	KAB7696438.1	type II secretion system protein GspE	Vibrionaceae
G5263	KAB7696466.1	TRAP transporter fused permease subunit	Aeromonadaceae
G5263	KAB7696467.1	TAXI family TRAP transporter solute-binding subunit	Pseudomonadaceae
G5263	KAB7696480.1	type II secretion system protein GspD	Vibrionaceae
G5263	KAB7696484.1	chemotaxis protein CheA, partial	Vibrionaceae
G5263	KAB7696485.1	protein phosphatase	Pseudoalteromonadaceae
G5263	KAB7696486.1	chemotaxis protein CheY	Vibrionaceae
G5263	KAB7696487.1	FliA/WhiG family RNA polymerase sigma factor	Vibrionaceae
G5263	KAB7696488.1	P-loop NTPase	Vibrionaceae
G5263	KAB7696490.1	flagellar biosynthesis protein FlhA	Vibrionaceae
G5263	KAB7696491.1	flagellar biosynthesis protein FlhB	Vibrionaceae
G5263	KAB7696493.1	flagellar biosynthesis protein FliQ	Vibrionaceae
G5263	KAB7696494.1	flagellar type III secretion system pore protein FliP	Vibrionaceae
G5263	KAB7696496.1	flagellar motor switch protein FliN	Vibrionaceae
G5263	KAB7696497.1	flagellar motor switch protein FliM	Aeromonadaceae
G5263	KAB7696501.1	flagellar protein export ATPase FliI	Vibrionaceae
G5263	KAB7696503.1	flagellar motor switch protein FliG	Vibrionaceae
G5263	KAB7696505.1	flagellar hook-basal body complex protein FliE	Vibrionaceae
G5263	KAB7696506.1	AAA domain-containing protein	Vibrionaceae
G5263	KAB7696512.1	UDP-N-acetylglucosamine 4,6-dehydratase (inverting)	Pseudomonadaceae
G5263	KAB7696513.1	UDP-4-amino-4,6-dideoxy-N-acetyl-beta-L-altrosamine transaminase	Vibrionaceae
G5263	KAB7696525.1	flagellar basal body P-ring protein FlgI	Vibrionaceae
G5263	KAB7696526.1	flagellar basal-body rod protein FlgG	Vibrionaceae
G5263	KAB7696527.1	flagellar basal-body rod protein FlgF	Vibrionaceae
G5263	KAB7696530.1	flagellar basal body rod protein FlgC	Vibrionaceae
G5263	KAB7696531.1	flagellar basal body rod protein FlgB	Vibrionaceae
G5263	KAB7696532.1	methyltransferase domain-containing protein	Vibrionaceae
G5263	KAB7696533.1	response regulator	Vibrionaceae
G5263	KAB7696541.1	AAA domain-containing protein	Vibrionaceae
G5263	KAB7696543.1	flagellar basal body L-ring protein FlgH	Shewanellaceae
G5263	KAB7696653.1	1-acyl-sn-glycerol-3-phosphate acyltransferase	Aeromonadaceae
G5263	KAB7696694.1	insulinase family protein	Vibrionaceae
G5263	KAB7696702.1	transposase	Vibrionaceae
G5263	KAB7696716.1	chemotaxis protein CheW	Vibrionaceae
G5263	KAB7696717.1	chemotaxis-specific protein-glutamate methyltransferase CheB	Aeromonadaceae
G5263	KAB7696817.1	FKBP-type peptidyl-prolyl cis-trans isomerase	Shewanellaceae
G5263	KAB7696899.1	VOC family protein	Xanthomonadaceae
G5263	KAB7696915.1	dNTP triphosphohydrolase	Vibrionaceae
G5263	KAB7696925.1	SDR family oxidoreductase	Vibrionaceae
G5263	KAB7696928.1	C4-dicarboxylate ABC transporter	Vibrionaceae
G5263	KAB7696961.1	Na+/H+ antiporter NhaC family protein	Vibrionaceae
G5263	KAB7697068.1	type II toxin-antitoxin system prevent-host-death family antitoxin	Oceanospirillaceae
G5263	KAB7697069.1	Txe/YoeB family addiction module toxin	Vibrionaceae
G5263	KAB7697159.1	flagellar basal-body rod protein FlgG	Vibrionaceae
G5263	KAB7697163.1	flagellar basal body rod protein FlgC	Shewanellaceae
G5263	KAB7697169.1	flagellar protein export ATPase FliI	Aeromonadaceae
G5263	KAB7697175.1	flagellar type III secretion system pore protein FliP	Vibrionaceae
G5263	KAB7697176.1	flagellar type III secretion system protein FliQ	Vibrionaceae
G5263	KAB7697178.1	flagellar biosynthesis protein FlhA	Vibrionaceae
G5263	KAB7697180.1	DeoR family transcriptional regulator	Aeromonadaceae
G5263	KAB7697196.1	F0F1 ATP synthase subunit A	Shewanellaceae
G5263	KAB7697197.1	F0F1 ATP synthase subunit C	Pasteurellaceae
G5263	KAB7697326.1	cytochrome c oxidase accessory protein CcoG	Vibrionaceae
G5263	KAB7697401.1	efflux RND transporter periplasmic adaptor subunit	Aeromonadaceae
G5263	KAB7697402.1	multidrug efflux RND transporter permease subunit	Vibrionaceae
G5263	KAB7697408.1	c-type cytochrome	Vibrionaceae
G5263	KAB7697564.1	putative 2-aminoethylphosphonate ABC transporter permease subunit	Vibrionaceae
G5263	KAB7697565.1	putative 2-aminoethylphosphonate ABC transporter ATP-binding protein	Vibrionaceae
G5263	KAB7697566.1	putative 2-aminoethylphosphonate ABC transporter substrate-binding protein	Pseudomonadaceae
G5263	KAB7697572.1	MacB family efflux pump subunit	Aeromonadaceae
G5263	KAB7697584.1	adenylosuccinate synthetase	Vibrionaceae
G5263	KAB7697607.1	sugar transferase	Vibrionaceae
G5263	KAB7697625.1	pyruvate kinase	Vibrionaceae
G5263	KAB7697634.1	catalase	Pseudomonadaceae
G5263	KAB7697636.1	hypothetical protein GBN15_07050	Pseudomonadaceae
G5263	KAB7697638.1	ionic transporter y4hA	Burkholderiaceae
G5263	KAB7698018.1	FAD-dependent oxidoreductase, partial	Aeromonadaceae
G5263	KAB7698033.1	potassium-transporting ATPase subunit KdpA	Aeromonadaceae
G5263	KAB7698034.1	potassium-transporting ATPase subunit KdpB	Aeromonadaceae
G5263	KAB7698037.1	response regulator	Aeromonadaceae
G5263	KAB7698050.1	helix-turn-helix domain-containing protein	Aeromonadaceae
G5263	KAB7698054.1	maltose O-acetyltransferase	Bacillaceae
G5263	KAB7698062.1	ACR3 family arsenite efflux transporter	Vibrionaceae
G5263	KAB7698066.1	amino acid racemase	Vibrionaceae
G5263	KAB7698127.1	sugar O-acetyltransferase	Vibrionaceae
G5263	KAB7698129.1	dioxygenase	Pseudoalteromonadaceae
G5263	KAB7698181.1	RNA-binding protein	Vibrionaceae
G5263	KAB7698183.1	NUDIX domain-containing protein	Vibrionaceae
G5263	KAB7698191.1	HlyD family efflux transporter periplasmic adaptor subunit	Vibrionaceae
G5263	KAB7698327.1	TIGR00153 family protein	Vibrionaceae
G5263	KAB7698328.1	phosphate permease	Vibrionaceae
G5263	KAB7698358.1	ATP-binding cassette domain-containing protein	Vibrionaceae
G5263	KAB7698359.1	ABC transporter permease subunit	Vibrionaceae
G5263	KAB7698360.1	extracellular solute-binding protein	Pasteurellaceae
G5263	KAB7698379.1	type IV-A pilus assembly ATPase PilB	Aeromonadaceae
G5263	KAB7698380.1	type II secretion system F family protein	Aeromonadaceae
G5263	KAB7698411.1	cytochrome c1	Vibrionaceae
G5263	KAB7698412.1	cytochrome b	Aeromonadaceae
G5263	KAB7698413.1	ubiquinol-cytochrome c reductase iron-sulfur subunit	Vibrionaceae
G5263	KAB7698784.1	carbon starvation protein A	Burkholderiaceae
G5263	KAB7698841.1	isochorismatase family protein	Vibrionaceae
G5263	KAB7699177.1	sodium:proton antiporter	Pasteurellaceae
G5263	KAB7699179.1	aminotransferase class V-fold PLP-dependent enzyme	Vibrionaceae
G5263	KAB7699183.1	alkene reductase	Aeromonadaceae
G5263	KAB7699196.1	FAD-dependent oxidoreductase	Pseudoalteromonadaceae
G5263	KAB7699258.1	YbhB/YbcL family Raf kinase inhibitor-like protein	Vibrionaceae
G5263	KAB7699273.1	aminotransferase class I/II-fold pyridoxal phosphate-dependent enzyme	Aeromonadaceae
G5263	KAB7699287.1	LysE family translocator	Aeromonadaceae
G5263	KAB7699365.1	peptidyl-prolyl cis-trans isomerase	Vibrionaceae
G5263	KAB7699372.1	flagellar motor protein PomA	Vibrionaceae
G5263	KAB7699379.1	riboflavin synthase	Vibrionaceae
G5263	KAB7699393.1	carbon starvation protein A	Aeromonadaceae
G5263	KAB7699820.1	ABC transporter permease subunit	Alteromonadaceae
G5263	KAB7699821.1	ABC transporter permease subunit	Halomonadaceae
G5263	KAB7699823.1	ATP-binding cassette domain-containing protein	Vibrionaceae
G5263	KAB7699830.1	NAD(P)-binding protein	Aeromonadaceae
G5263	KAB7699867.1	methylated-DNA-	Pseudomonadaceae
G5263	KAB7699883.1	acyl-CoA dehydrogenase	Aeromonadaceae
G5263	KAB7699884.1	TetR family transcriptional regulator	Vibrionaceae
G5263	KAB7699897.1	HIT domain-containing protein	Vibrionaceae
G5263	KAB7699899.1	Fe(2+) transporter permease subunit FeoB	Vibrionaceae
G5263	KAB7699914.1	acetoacetyl-CoA reductase	Halomonadaceae
G5263	KAB7699921.1	DUF2788 domain-containing protein	Vibrionaceae
G5263	KAB7699924.1	DUF4442 domain-containing protein	Vibrionaceae
G5263	KAB7700124.1	GNAT family N-acetyltransferase	Aeromonadaceae
G5263	KAB7700144.1	acetyl-CoA C-acyltransferase	Alteromonadaceae
G5263	KAB7700149.1	aldehyde dehydrogenase family protein	Aeromonadaceae
G5263	KAB7700157.1	cation:dicarboxylase symporter family transporter	Aeromonadaceae
G5263	KAB7700168.1	ATP-dependent DNA helicase DinG	Vibrionaceae
G5263	KAB7700175.1	ammonium transporter	Burkholderiaceae
G5263	KAB7700178.1	sulfate ABC transporter ATP-binding protein	Aeromonadaceae
G5263	KAB7700179.1	sulfate ABC transporter permease subunit CysW	Aeromonadaceae
G5263	KAB7700180.1	sulfate ABC transporter permease subunit CysT	Comamonadaceae
G5263	KAB7700185.1	CoA-disulfide reductase	Aeromonadaceae
G5263	KAB7700186.1	YeeE/YedE family protein	Vibrionaceae
G5263	KAB7700187.1	YeeE/YedE family protein	Aeromonadaceae
G5263	KAB7700192.1	Na+/H+ antiporter	Vibrionaceae
G5263	KAB7700196.1	UDP-glucose 4-epimerase GalE	Aeromonadaceae
G5263	KAB7700198.1	MFS transporter	Vibrionaceae
G5263	KAB7700207.1	hypothetical protein GBN15_03825	Pasteurellaceae
G5263	KAB7700258.1	histidinol-phosphate transaminase	Idiomarinaceae
G5263	KAB7700275.1	chitobiase	Vibrionaceae
G5263	KAB7700276.1	ATP-binding cassette domain-containing protein	Vibrionaceae
G5263	KAB7700277.1	ATP-binding cassette domain-containing protein	Vibrionaceae
G5263	KAB7700278.1	ABC transporter permease subunit	Vibrionaceae
G5263	KAB7700279.1	ABC transporter substrate-binding protein	Vibrionaceae
G5263	KAB7700281.1	ABC transporter permease subunit	Vibrionaceae
G5263	KAB7700297.1	phosphoglucomutase/phosphomannomutase family protein	Vibrionaceae
G5263	KAB7700298.1	N,N'-diacetylchitobiose phosphorylase	Vibrionaceae
G5263	KAB7700299.1	family 20 glycosylhydrolase, partial	Vibrionaceae
G5263	KAB7700331.1	3'(2'),5'-bisphosphate nucleotidase CysQ	Vibrionaceae
G5263	KAB7700342.1	type II secretion system protein GspD	Vibrionaceae
G5263	KAB7700372.1	type II secretion system protein GspE	Vibrionaceae
G5263	KAB7700555.1	succinylglutamate-semialdehyde dehydrogenase	Aeromonadaceae
G5263	KAB7700556.1	arginine N-succinyltransferase	Vibrionaceae
G5263	KAB7700832.1	multidrug efflux RND transporter permease subunit	Aeromonadaceae
G5263	KAB7700869.1	response regulator	Vibrionaceae
G5263	KAB7700875.1	sodium/solute symporter	Aeromonadaceae
G5263	KAB7700878.1	SDR family NAD(P)-dependent oxidoreductase	Vibrionaceae
G5263	KAB7700887.1	DASS family sodium-coupled anion symporter	Vibrionaceae
G5263	KAB7700907.1	GntR family transcriptional regulator, partial	Vibrionaceae
G5263	KAB7700953.1	ATP-binding cassette domain-containing protein	Bacillaceae
G5263	KAB7700958.1	bifunctional 2-methylcitrate dehydratase/aconitate hydratase	Vibrionaceae
G5263	KAB7700959.1	2-methylcitrate synthase	Vibrionaceae
G5263	KAB7700960.1	methylisocitrate lyase	Vibrionaceae
G5263	KAB7701029.1	cobyric acid synthase	Vibrionaceae
G5263	KAB7701098.1	polyphosphate kinase 2	Vibrionaceae
G5263	KAB7701100.1	phosphate ABC transporter ATP-binding protein	Pseudoalteromonadaceae
G5263	KAB7701101.1	phosphate ABC transporter permease PstA	Aeromonadaceae
G5263	KAB7701102.1	ABC transporter permease subunit	Aeromonadaceae
G5263	KAB7701109.1	phosphate ABC transporter substrate-binding protein PstS family protein	Aeromonadaceae
G5263	KAB7701116.1	chitinase	Vibrionaceae
G5263	KAB7701178.1	beta-ketoacyl-ACP synthase III	Aeromonadaceae
G5263	KAB7701203.1	NAD(P)H:quinone oxidoreductase	Vibrionaceae
G5263	KAB7701220.1	malate dehydrogenase	Aeromonadaceae
G5263	KAB7701371.1	DEAD/DEAH box helicase	Shewanellaceae
G5263	KAB7701420.1	YciK family oxidoreductase	Aeromonadaceae
G5263	KAB7701423.1	N-succinylarginine dihydrolase	Aeromonadaceae
G5263	KAB7701437.1	ribosome biogenesis GTPase YlqF	Aeromonadaceae
G5263	KAB7701444.1	hydrogenase small subunit	Enterobacteriaceae
G5263	KAB7701450.1	rubredoxin	Comamonadaceae
G5263	KAB7701476.1	dihydroorotase	Aeromonadaceae
G5263	KAB7701889.1	MerR family transcriptional regulator	Aeromonadaceae
G5263	KAB7701892.1	NAD-binding protein	Vibrionaceae
G5263	KAB7701961.1	AbgT family transporter	Vibrionaceae
G5263	KAB7701997.1	LysR family transcriptional regulator	Vibrionaceae
G5263	KAB7702016.1	aminopeptidase PepB	Shewanellaceae
G5263	KAB7702056.1	pyridoxamine 5'-phosphate oxidase	Colwelliaceae
G5263	KAB7702125.1	ABC transporter permease subunit	Vibrionaceae
G5263	KAB7702126.1	ABC transporter permease subunit	Vibrionaceae
G5263	KAB7702127.1	ABC transporter substrate-binding protein	Aeromonadaceae
G5263	KAB7702128.1	dipeptide ABC transporter ATP-binding protein	Aeromonadaceae
G5263	KAB7702130.1	response regulator	Vibrionaceae
G5263	KAB7702156.1	cytochrome bd-I oxidase subunit CydX	Vibrionaceae
G5263	KAB7702168.1	TIGR01621 family pseudouridine synthase	Vibrionaceae
G5263	KAB7702182.1	formate--tetrahydrofolate ligase	Vibrionaceae
G5263	KAB7702200.1	glutathione peroxidase	Aeromonadaceae
G5270	KAB7704347.1	cobyric acid synthase	Vibrionaceae
G5270	KAB7704506.1	beta-ketoacyl-ACP synthase III	Aeromonadaceae
G5270	KAB7704530.1	NAD(P)H:quinone oxidoreductase	Vibrionaceae
G5270	KAB7704536.1	polyphosphate kinase 2	Vibrionaceae
G5270	KAB7704538.1	phosphate ABC transporter ATP-binding protein	Pseudoalteromonadaceae
G5270	KAB7704539.1	phosphate ABC transporter permease PstA	Aeromonadaceae
G5270	KAB7704540.1	ABC transporter permease subunit	Aeromonadaceae
G5270	KAB7704547.1	phosphate ABC transporter substrate-binding protein PstS family protein	Aeromonadaceae
G5270	KAB7704554.1	hypothetical protein GBN32_17735	Vibrionaceae
G5270	KAB7704577.1	RNA-binding protein	Vibrionaceae
G5270	KAB7704661.1	multidrug efflux RND transporter permease subunit	Aeromonadaceae
G5270	KAB7705074.1	uracil permease	Chromobacteriaceae
G5270	KAB7705083.1	type B chloramphenicol O-acetyltransferase	Vibrionaceae
G5270	KAB7705087.1	cytochrome-c oxidase, cbb3-type subunit II	Vibrionaceae
G5270	KAB7705089.1	cytochrome-c oxidase, cbb3-type subunit III	Vibrionaceae
G5270	KAB7705091.1	heavy metal translocating P-type ATPase	Vibrionaceae
G5270	KAB7705100.1	elongation factor P	Chromobacteriaceae
G5270	KAB7705114.1	sugar O-acetyltransferase	Vibrionaceae
G5270	KAB7705121.1	dihydroorotase	Aeromonadaceae
G5270	KAB7705147.1	rubredoxin	Comamonadaceae
G5270	KAB7705153.1	hydrogenase small subunit	Enterobacteriaceae
G5270	KAB7705160.1	ribosome biogenesis GTPase YlqF	Aeromonadaceae
G5270	KAB7705174.1	N-succinylarginine dihydrolase	Aeromonadaceae
G5270	KAB7705177.1	YciK family oxidoreductase	Aeromonadaceae
G5270	KAB7705191.1	NAD-binding protein	Vibrionaceae
G5270	KAB7705194.1	MerR family transcriptional regulator	Aeromonadaceae
G5270	KAB7705430.1	PhnA domain protein	Aeromonadaceae
G5270	KAB7705440.1	TRAP transporter large permease subunit	Vibrionaceae
G5270	KAB7705443.1	DUF808 family protein	Shewanellaceae
G5270	KAB7705464.1	collagenase-like protease	Aeromonadaceae
G5270	KAB7705729.1	pyridoxamine 5'-phosphate oxidase	Colwelliaceae
G5270	KAB7705759.1	LysR family transcriptional regulator	Vibrionaceae
G5270	KAB7705778.1	aminopeptidase PepB	Shewanellaceae
G5270	KAB7705791.1	AbgT family transporter	Vibrionaceae
G5270	KAB7706028.1	ATP-binding cassette domain-containing protein	Vibrionaceae
G5270	KAB7706029.1	ATP-binding cassette domain-containing protein	Vibrionaceae
G5270	KAB7706030.1	ABC transporter permease subunit	Vibrionaceae
G5270	KAB7706031.1	ABC transporter substrate-binding protein	Vibrionaceae
G5270	KAB7706033.1	ABC transporter permease subunit	Vibrionaceae
G5270	KAB7706048.1	phosphoglucomutase/phosphomannomutase family protein	Vibrionaceae
G5270	KAB7706049.1	N,N'-diacetylchitobiose phosphorylase	Vibrionaceae
G5270	KAB7706052.1	chitobiase, partial	Vibrionaceae
G5270	KAB7706070.1	glutathione peroxidase	Aeromonadaceae
G5270	KAB7706088.1	formate--tetrahydrofolate ligase	Vibrionaceae
G5270	KAB7706101.1	TIGR01621 family pseudouridine synthase	Vibrionaceae
G5270	KAB7706326.1	alpha-glucosidase	Rhizobiaceae
G5270	KAB7706329.1	dihydroxy-acid dehydratase	Rhizobiaceae
G5270	KAB7706386.1	cation:dicarboxylase symporter family transporter	Aeromonadaceae
G5270	KAB7706397.1	branched-chain amino acid transport system II carrier protein	Vibrionaceae
G5270	KAB7706406.1	cell filamentation protein Fic	Flavobacteriaceae
G5270	KAB7706424.1	DNA repair protein RadC	Pseudomonadaceae
G5270	KAB7706427.1	cold-shock protein	Vibrionaceae
G5270	KAB7706432.1	DNA starvation/stationary phase protection protein	Halomonadaceae
G5270	KAB7706434.1	TerC family protein	Aeromonadaceae
G5270	KAB7706738.1	AAA family ATPase	Vibrionaceae
G5270	KAB7706741.1	DNA starvation/stationary phase protection protein	Burkholderiaceae
G5270	KAB7706765.1	putative 4-hydroxy-4-methyl-2-oxoglutarate aldolase	Aeromonadaceae
G5270	KAB7706881.1	cold-shock protein	Pasteurellaceae
G5270	KAB7706919.1	hypothetical protein GBN32_14195	Aeromonadaceae
G5270	KAB7706920.1	DUF1255 family protein	Pseudomonadaceae
G5270	KAB7707306.1	NUDIX domain-containing protein	Vibrionaceae
G5270	KAB7707338.1	dioxygenase	Pseudoalteromonadaceae
G5270	KAB7708392.1	alanine dehydrogenase	Vibrionaceae
G5270	KAB7708406.1	heme utilization protein HutZ	Aeromonadaceae
G5270	KAB7708414.1	iron chelate uptake ABC transporter family permease subunit	Vibrionaceae
G5270	KAB7708424.1	HAAAP family serine/threonine permease	Vibrionaceae
G5270	KAB7708440.1	AMP-binding protein	Aeromonadaceae
G5270	KAB7708441.1	ABC transporter permease subunit	Shewanellaceae
G5270	KAB7708442.1	ATP-binding cassette domain-containing protein	Shewanellaceae
G5270	KAB7708473.1	integron integrase	Colwelliaceae
G5270	KAB7708488.1	PTS transporter subunit IICB	Bacillaceae
G5270	KAB7708489.1	glucohydrolase	Bacillaceae
G5270	KAB7708516.1	molybdate ABC transporter permease subunit	Aeromonadaceae
G5270	KAB7708521.1	molybdenum cofactor biosynthesis protein B	Vibrionaceae
G5270	KAB7708544.1	amino acid carrier protein	Pasteurellaceae
G5270	KAB7708546.1	EamA family transporter	Vibrionaceae
G5270	KAB7709374.1	isochorismatase family protein	Vibrionaceae
G5270	KAB7709441.1	flagellar basal-body rod protein FlgG	Vibrionaceae
G5270	KAB7709445.1	flagellar basal body rod protein FlgC	Shewanellaceae
G5270	KAB7709451.1	flagellar protein export ATPase FliI	Aeromonadaceae
G5270	KAB7709457.1	flagellar type III secretion system pore protein FliP	Vibrionaceae
G5270	KAB7709458.1	flagellar type III secretion system protein FliQ	Vibrionaceae
G5270	KAB7709460.1	flagellar biosynthesis protein FlhA	Vibrionaceae
G5270	KAB7709462.1	DeoR family transcriptional regulator	Aeromonadaceae
G5270	KAB7709478.1	F0F1 ATP synthase subunit A	Shewanellaceae
G5270	KAB7709479.1	F0F1 ATP synthase subunit C	Pasteurellaceae
G5270	KAB7709570.1	cytochrome c oxidase accessory protein CcoG	Vibrionaceae
G5270	KAB7709673.1	NAD-dependent epimerase/dehydratase family protein	Aeromonadaceae
G5270	KAB7709674.1	sugar transferase	Vibrionaceae
G5270	KAB7709689.1	efflux RND transporter periplasmic adaptor subunit	Aeromonadaceae
G5270	KAB7709690.1	multidrug efflux RND transporter permease subunit	Vibrionaceae
G5270	KAB7709699.1	c-type cytochrome	Vibrionaceae
G5270	KAB7709831.1	diaminopimelate decarboxylase, partial	Vibrionaceae
G5270	KAB7709843.1	sodium-dependent transporter	Aeromonadaceae
G5270	KAB7709863.1	diaminopimelate decarboxylase, partial	Aeromonadaceae
G5270	KAB7709929.1	glucose 1-dehydrogenase	Vibrionaceae
G5270	KAB7709945.1	LysR family transcriptional regulator	Burkholderiaceae
G5270	KAB7709947.1	family 1 glycosylhydrolase	Aeromonadaceae
G5270	KAB7709971.1	c-type cytochrome	Vibrionaceae
G5270	KAB7709975.1	inorganic phosphate transporter	Pseudomonadaceae
G5270	KAB7710080.1	DNA repair protein RadC	Vibrionaceae
G5270	KAB7710084.1	pantetheine-phosphate adenylyltransferase	Aeromonadaceae
G5270	KAB7710107.1	malate dehydrogenase	Aeromonadaceae
G5270	KAB7710235.1	HAD-IC family P-type ATPase	Microbacteriaceae
G5270	KAB7710238.1	arginine deiminase	Yersiniaceae
G5270	KAB7710246.1	DUF1349 domain-containing protein	Vibrionaceae
G5270	KAB7710250.1	alkene reductase	Aeromonadaceae
G5270	KAB7710364.1	glutaminase A	Bradyrhizobiaceae
G5270	KAB7710450.1	type II secretion system protein GspD	Vibrionaceae
G5270	KAB7710451.1	type II secretion system protein GspE, partial	Vibrionaceae
G5270	KAB7710457.1	TAXI family TRAP transporter solute-binding subunit	Pseudomonadaceae
G5270	KAB7710458.1	TRAP transporter fused permease subunit	Aeromonadaceae
G5270	KAB7710924.1	RNA methyltransferase	Vibrionaceae
G5270	KAB7710925.1	DUF3470 domain-containing protein	Vibrionaceae
G5270	KAB7710948.1	DUF2062 domain-containing protein	Vibrionaceae
G5270	KAB7710984.1	bifunctional hydroxymethylpyrimidine kinase/phosphomethylpyrimidine kinase	Vibrionaceae
G5270	KAB7711057.1	DUF1456 family protein	Vibrionaceae
G5270	KAB7711058.1	RNA-binding protein	Vibrionaceae
G5270	KAB7711190.1	DEAD/DEAH box helicase	Shewanellaceae
G5270	KAB7711238.1	sugar O-acetyltransferase	Vibrionaceae
G5270	KAB7711375.1	histidinol-phosphate transaminase	Idiomarinaceae
G5270	KAB7711431.1	NAD(P)-binding protein	Aeromonadaceae
G5270	KAB7711438.1	ATP-binding cassette domain-containing protein	Vibrionaceae
G5270	KAB7711440.1	ABC transporter permease subunit	Halomonadaceae
G5270	KAB7711441.1	ABC transporter permease subunit	Alteromonadaceae
G5270	KAB7711448.1	MFS transporter	Vibrionaceae
G5270	KAB7711450.1	UDP-glucose 4-epimerase GalE	Aeromonadaceae
G5270	KAB7711454.1	Na+/H+ antiporter	Vibrionaceae
G5270	KAB7711459.1	YeeE/YedE family protein	Aeromonadaceae
G5270	KAB7711460.1	YeeE/YedE family protein	Vibrionaceae
G5270	KAB7711461.1	CoA-disulfide reductase	Aeromonadaceae
G5270	KAB7711467.1	sulfate ABC transporter permease subunit CysT	Comamonadaceae
G5270	KAB7711468.1	sulfate ABC transporter permease subunit CysW	Aeromonadaceae
G5270	KAB7711469.1	sulfate ABC transporter ATP-binding protein	Aeromonadaceae
G5270	KAB7711472.1	ammonium transporter	Burkholderiaceae
G5270	KAB7711491.1	cation:dicarboxylase symporter family transporter	Aeromonadaceae
G5270	KAB7711500.1	aldehyde dehydrogenase family protein	Aeromonadaceae
G5270	KAB7711505.1	acetyl-CoA C-acyltransferase	Alteromonadaceae
G5270	KAB7711526.1	GNAT family N-acetyltransferase	Aeromonadaceae
G5270	KAB7711532.1	hypothetical protein GBN32_09370	Pasteurellaceae
G5270	KAB7711721.1	DUF4442 domain-containing protein	Vibrionaceae
G5270	KAB7711724.1	DUF2788 domain-containing protein	Vibrionaceae
G5270	KAB7711731.1	acetoacetyl-CoA reductase	Halomonadaceae
G5270	KAB7711746.1	Fe(2+) transporter permease subunit FeoB	Vibrionaceae
G5270	KAB7711748.1	HIT domain-containing protein	Vibrionaceae
G5270	KAB7711761.1	TetR family transcriptional regulator	Vibrionaceae
G5270	KAB7711762.1	acyl-CoA dehydrogenase	Vibrionaceae
G5270	KAB7711777.1	methylated-DNA-	Pseudomonadaceae
G5270	KAB7711856.1	carbon starvation protein A	Aeromonadaceae
G5270	KAB7711871.1	riboflavin synthase	Vibrionaceae
G5270	KAB7711878.1	flagellar motor protein PomA	Vibrionaceae
G5270	KAB7711884.1	MFS transporter	Vibrionaceae
G5270	KAB7711886.1	peptidyl-prolyl cis-trans isomerase	Vibrionaceae
G5270	KAB7712024.1	acetylornithine transaminase	Burkholderiaceae
G5270	KAB7712053.1	DedA family protein	Pasteurellaceae
G5270	KAB7712470.1	BMP family ABC transporter substrate-binding protein	Vibrionaceae
G5270	KAB7712471.1	ATP-binding cassette domain-containing protein	Bradyrhizobiaceae
G5270	KAB7712472.1	ABC transporter permease	Oceanospirillaceae
G5270	KAB7712473.1	ABC transporter permease	Oceanospirillaceae
G5270	KAB7712478.1	M48 family metalloprotease	Aeromonadaceae
G5270	KAB7712556.1	phosphate permease	Vibrionaceae
G5270	KAB7712557.1	TIGR00153 family protein	Vibrionaceae
G5270	KAB7712560.1	carbon starvation protein A	Burkholderiaceae
G5270	KAB7712618.1	extracellular solute-binding protein	Pasteurellaceae
G5270	KAB7712619.1	ABC transporter permease subunit	Vibrionaceae
G5270	KAB7712620.1	ATP-binding cassette domain-containing protein	Vibrionaceae
G5270	KAB7712663.1	HlyD family efflux transporter periplasmic adaptor subunit	Vibrionaceae
G5270	KAB7712708.1	ubiquinol-cytochrome c reductase iron-sulfur subunit	Vibrionaceae
G5270	KAB7712709.1	cytochrome b	Aeromonadaceae
G5270	KAB7712710.1	cytochrome c1	Vibrionaceae
G5270	KAB7712742.1	type IV-A pilus assembly ATPase PilB	Shewanellaceae
G5270	KAB7712749.1	prepilin peptidase	Vibrionaceae
G5270	KAB7712868.1	FAD-dependent oxidoreductase, partial	Vibrionaceae
G5270	KAB7712934.1	PilT/PilU family type 4a pilus ATPase	Aeromonadaceae
G5270	KAB7712935.1	PilT/PilU family type 4a pilus ATPase	Vibrionaceae
G5270	KAB7712980.1	methionine ABC transporter permease MetI	Vibrionaceae
G5270	KAB7713093.1	Na/Pi cotransporter family protein	Vibrionaceae
G5270	KAB7713096.1	metalloregulator ArsR/SmtB family transcription factor	Aeromonadaceae
G5270	KAB7713098.1	murein biosynthesis integral membrane protein MurJ	Pasteurellaceae
G5270	KAB7713190.1	FAD-dependent oxidoreductase	Pseudoalteromonadaceae
G5270	KAB7713203.1	alkene reductase	Aeromonadaceae
G5270	KAB7713329.1	aldehyde dehydrogenase family protein, partial	Shewanellaceae
G5270	KAB7713355.1	type II secretion system protein GspD	Vibrionaceae
G5270	KAB7713366.1	3'(2'),5'-bisphosphate nucleotidase CysQ	Vibrionaceae
G5270	KAB7713389.1	arginine N-succinyltransferase	Vibrionaceae
G5270	KAB7713391.1	type II secretion system protein GspE	Vibrionaceae
G5270	KAB7713564.1	C4-dicarboxylate ABC transporter	Vibrionaceae
G5270	KAB7713567.1	SDR family oxidoreductase	Vibrionaceae
G5270	KAB7713577.1	dNTP triphosphohydrolase	Vibrionaceae
G5270	KAB7713592.1	VOC family protein	Xanthomonadaceae
G5270	KAB7713608.1	ABC transporter permease subunit	Vibrionaceae
G5270	KAB7713609.1	ABC transporter permease subunit	Vibrionaceae
G5270	KAB7713610.1	ABC transporter substrate-binding protein	Aeromonadaceae
G5270	KAB7713611.1	dipeptide ABC transporter ATP-binding protein	Aeromonadaceae
G5270	KAB7713613.1	response regulator	Vibrionaceae
G5270	KAB7713639.1	cytochrome bd-I oxidase subunit CydX	Vibrionaceae
G5270	KAB7713744.1	Na+/H+ antiporter NhaC family protein	Vibrionaceae
G5270	KAB7713757.1	FKBP-type peptidyl-prolyl cis-trans isomerase	Shewanellaceae
G5270	KAB7713831.1	1-acyl-sn-glycerol-3-phosphate acyltransferase	Aeromonadaceae
G5270	KAB7713847.1	chemotaxis-specific protein-glutamate methyltransferase CheB, partial	Aeromonadaceae
G5270	KAB7713848.1	chemotaxis protein CheW	Vibrionaceae
G5270	KAB7713863.1	transposase	Vibrionaceae
G5270	KAB7713871.1	insulinase family protein	Vibrionaceae
G5270	KAB7713973.1	flagellar biosynthesis protein FlgF, partial	Vibrionaceae
G5270	KAB7713974.1	flagellar basal-body rod protein FlgG	Vibrionaceae
G5270	KAB7713975.1	flagellar basal body P-ring protein FlgI	Vibrionaceae
G5270	KAB7713987.1	UDP-4-amino-4,6-dideoxy-N-acetyl-beta-L-altrosamine transaminase	Vibrionaceae
G5270	KAB7713988.1	UDP-N-acetylglucosamine 4,6-dehydratase (inverting)	Pseudomonadaceae
G5270	KAB7713994.1	AAA domain-containing protein	Vibrionaceae
G5270	KAB7713995.1	AAA domain-containing protein	Vibrionaceae
G5270	KAB7713996.1	flagellar hook-basal body complex protein FliE	Vibrionaceae
G5270	KAB7713998.1	flagellar motor switch protein FliG	Vibrionaceae
G5270	KAB7714000.1	flagellar protein export ATPase FliI	Vibrionaceae
G5270	KAB7714005.1	flagellar motor switch protein FliM	Aeromonadaceae
G5270	KAB7714006.1	flagellar motor switch protein FliN	Vibrionaceae
G5270	KAB7714008.1	flagellar type III secretion system pore protein FliP	Vibrionaceae
G5270	KAB7714009.1	flagellar biosynthesis protein FliQ	Vibrionaceae
G5270	KAB7714011.1	flagellar biosynthesis protein FlhB	Vibrionaceae
G5270	KAB7714012.1	flagellar biosynthesis protein FlhA	Vibrionaceae
G5270	KAB7714014.1	P-loop NTPase	Vibrionaceae
G5270	KAB7714015.1	FliA/WhiG family RNA polymerase sigma factor	Vibrionaceae
G5270	KAB7714016.1	chemotaxis protein CheY	Vibrionaceae
G5270	KAB7714017.1	protein phosphatase	Pseudoalteromonadaceae
G5270	KAB7714018.1	chemotaxis protein CheA	Vibrionaceae
G5270	KAB7714019.1	response regulator, partial	Vibrionaceae
G5270	KAB7714020.1	flagellar basal body L-ring protein FlgH	Shewanellaceae
G5270	KAB7714097.1	ATP-dependent RNA helicase DbpA	Shewanellaceae
G5270	KAB7714111.1	response regulator	Vibrionaceae
G5270	KAB7714112.1	methyltransferase domain-containing protein	Vibrionaceae
G5270	KAB7714113.1	flagellar basal body rod protein FlgB	Vibrionaceae
G5270	KAB7714114.1	flagellar basal body rod protein FlgC	Vibrionaceae
G5270	KAB7714117.1	flagellar hook-basal body complex protein, partial	Aeromonadaceae
G5270	KAB7714132.1	aminotransferase class I/II-fold pyridoxal phosphate-dependent enzyme	Aeromonadaceae
G5270	KAB7714133.1	LysE family translocator	Aeromonadaceae
G5270	KAB7714230.1	sugar-phosphatase	Aeromonadaceae
G5270	KAB7714235.1	MarR family transcriptional regulator	Vibrionaceae
G5270	KAB7714249.1	biliverdin-producing heme oxygenase	Aeromonadaceae
G5270	KAB7714251.1	tetratricopeptide repeat protein	Aeromonadaceae
G5270	KAB7714252.1	response regulator	Aeromonadaceae
G5270	KAB7714262.1	SDR family oxidoreductase	Alteromonadaceae
G5270	KAB7714299.1	carbohydrate-binding protein	Aeromonadaceae
G5270	KAB7714417.1	helix-turn-helix domain-containing protein	Aeromonadaceae
G5270	KAB7714434.1	response regulator	Aeromonadaceae
G5270	KAB7714437.1	potassium-transporting ATPase subunit KdpB	Aeromonadaceae
G5270	KAB7714438.1	potassium-transporting ATPase subunit KdpA	Aeromonadaceae
G5270	KAB7714440.1	amino acid racemase	Vibrionaceae
G5270	KAB7714442.1	maltose O-acetyltransferase	Bacillaceae
G5270	KAB7714444.1	ACR3 family arsenite efflux transporter	Vibrionaceae
G5270	KAB7714537.1	YbhB/YbcL family Raf kinase inhibitor-like protein	Vibrionaceae
G5270	KAB7714551.1	sodium:proton antiporter	Pasteurellaceae
G5270	KAB7714552.1	aminotransferase class V-fold PLP-dependent enzyme	Vibrionaceae
G5270	KAB7714568.1	response regulator	Vibrionaceae
G5270	KAB7714572.1	class I poly(R)-hydroxyalkanoic acid synthase	Vibrionaceae
G5270	KAB7714925.1	SDR family NAD(P)-dependent oxidoreductase	Vibrionaceae
G5270	KAB7714934.1	DASS family sodium-coupled anion symporter	Vibrionaceae
G5270	KAB7714956.1	FCD domain-containing protein, partial	Vibrionaceae
G5270	KAB7714990.1	cold-shock protein	Vibrionaceae
G5270	KAB7714998.1	hypothetical protein GBN32_01550	Alcaligenaceae
G5270	KAB7715020.1	ATP-binding cassette domain-containing protein	Bacillaceae
G5270	KAB7715024.1	bifunctional 2-methylcitrate dehydratase/aconitate hydratase	Vibrionaceae
G5270	KAB7715025.1	2-methylcitrate synthase	Vibrionaceae
G5270	KAB7715026.1	methylisocitrate lyase	Vibrionaceae
G5270	KAB7715266.1	catalase	Pseudomonadaceae
G5270	KAB7715275.1	pyruvate kinase	Vibrionaceae
G5270	KAB7715322.1	sugar transferase	Vibrionaceae
G5270	KAB7715351.1	adenylosuccinate synthetase	Vibrionaceae
G5270	KAB7715363.1	MacB family efflux pump subunit	Aeromonadaceae
G5270	KAB7715368.1	putative 2-aminoethylphosphonate ABC transporter substrate-binding protein	Pseudomonadaceae
G5270	KAB7715369.1	putative 2-aminoethylphosphonate ABC transporter ATP-binding protein	Vibrionaceae
G5270	KAB7715370.1	putative 2-aminoethylphosphonate ABC transporter permease subunit	Vibrionaceae
G5270	KAB7715378.1	ionic transporter y4hA	Burkholderiaceae
G5270	KAB7715890.1	MFS transporter	Vibrionaceae
G5270	KAB7715892.1	metalloregulator ArsR/SmtB family transcription factor	Vibrionaceae
G5270	KAB7715898.1	TRAP transporter large permease subunit	Vibrionaceae
G5270	KAB7715912.1	LysR family transcriptional regulator	Vibrionaceae
G5877	KAB7695359.1	YbhB/YbcL family Raf kinase inhibitor-like protein	Vibrionaceae
G5877	KAB7695376.1	TRAP transporter large permease subunit	Vibrionaceae
G5877	KAB7695383.1	metalloregulator ArsR/SmtB family transcription factor	Vibrionaceae
G5877	KAB7695385.1	MFS transporter	Vibrionaceae
G5877	KAB7695396.1	potassium-transporting ATPase subunit KdpA	Aeromonadaceae
G5877	KAB7695397.1	potassium-transporting ATPase subunit KdpB	Aeromonadaceae
G5877	KAB7695400.1	response regulator	Aeromonadaceae
G5877	KAB7695413.1	helix-turn-helix domain-containing protein	Aeromonadaceae
G5877	KAB7695432.1	FAD-dependent oxidoreductase	Vibrionaceae
G5877	KAB7695433.1	putative 2-aminoethylphosphonate ABC transporter permease subunit	Vibrionaceae
G5877	KAB7695434.1	putative 2-aminoethylphosphonate ABC transporter ATP-binding protein	Vibrionaceae
G5877	KAB7695435.1	putative 2-aminoethylphosphonate ABC transporter substrate-binding protein	Pseudomonadaceae
G5877	KAB7695439.1	glutathione S-transferase family protein	Pseudomonadaceae
G5877	KAB7695440.1	MacB family efflux pump subunit	Aeromonadaceae
G5877	KAB7695452.1	adenylosuccinate synthetase	Vibrionaceae
G5877	KAB7695477.1	sugar transferase	Vibrionaceae
G5877	KAB7695495.1	pyruvate kinase	Vibrionaceae
G5877	KAB7695504.1	catalase	Pseudomonadaceae
G5877	KAB7695507.1	beta-aspartyl-peptidase	Nitrosomonadaceae
G5877	KAB7695519.1	LysR family transcriptional regulator	Vibrionaceae
G5877	KAB7695523.1	ACR3 family arsenite efflux transporter	Vibrionaceae
G5877	KAB7695525.1	maltose O-acetyltransferase	Bacillaceae
G5877	KAB7695527.1	amino acid racemase	Vibrionaceae
G5877	KAB7695531.1	ionic transporter y4hA	Burkholderiaceae
G5877	KAB7695673.1	FAD-dependent oxidoreductase	Aeromonadaceae
G5877	KAB7695686.1	alkene reductase	Aeromonadaceae
G5877	KAB7695698.1	aminotransferase class I/II-fold pyridoxal phosphate-dependent enzyme	Aeromonadaceae
G5877	KAB7695703.1	LysE family translocator	Aeromonadaceae
G5877	KAB7695756.1	extracellular solute-binding protein	Pasteurellaceae
G5877	KAB7695757.1	ABC transporter permease subunit	Vibrionaceae
G5877	KAB7695758.1	ATP-binding cassette domain-containing protein	Vibrionaceae
G5877	KAB7695887.1	multidrug efflux RND transporter permease subunit	Aeromonadaceae
G5877	KAB7697531.1	diaminopimelate decarboxylase	Pasteurellaceae
G5877	KAB7697543.1	sodium-dependent transporter	Aeromonadaceae
G5877	KAB7697669.1	malate dehydrogenase	Aeromonadaceae
G5877	KAB7697719.1	DNA repair protein RadC	Vibrionaceae
G5877	KAB7697730.1	LysR family transcriptional regulator	Burkholderiaceae
G5877	KAB7697732.1	family 1 glycosylhydrolase	Aeromonadaceae
G5877	KAB7697758.1	c-type cytochrome	Vibrionaceae
G5877	KAB7697762.1	inorganic phosphate transporter	Pseudomonadaceae
G5877	KAB7697766.1	glucose 1-dehydrogenase	Vibrionaceae
G5877	KAB7697776.1	pantetheine-phosphate adenylyltransferase	Aeromonadaceae
G5877	KAB7698019.1	response regulator	Vibrionaceae
G5877	KAB7698025.1	sodium/solute symporter	Aeromonadaceae
G5877	KAB7698084.1	C4-dicarboxylate ABC transporter	Vibrionaceae
G5877	KAB7698087.1	SDR family oxidoreductase	Vibrionaceae
G5877	KAB7698097.1	dNTP triphosphohydrolase	Vibrionaceae
G5877	KAB7698112.1	VOC family protein	Xanthomonadaceae
G5877	KAB7698478.1	succinylglutamate-semialdehyde dehydrogenase	Pseudoalteromonadaceae
G5877	KAB7698479.1	arginine N-succinyltransferase	Vibrionaceae
G5877	KAB7698501.1	3'(2'),5'-bisphosphate nucleotidase CysQ	Vibrionaceae
G5877	KAB7698512.1	type II secretion system protein GspD	Vibrionaceae
G5877	KAB7698580.1	NAD-dependent epimerase/dehydratase family protein	Aeromonadaceae
G5877	KAB7698581.1	sugar transferase	Vibrionaceae
G5877	KAB7698584.1	UDP-N-acetylglucosamine 2-epimerase (non-hydrolyzing)	Vibrionaceae
G5877	KAB7698585.1	NAD-dependent epimerase/dehydratase family protein	Vibrionaceae
G5877	KAB7698586.1	NAD-dependent epimerase/dehydratase family protein	Vibrionaceae
G5877	KAB7698599.1	efflux RND transporter periplasmic adaptor subunit	Aeromonadaceae
G5877	KAB7698600.1	multidrug efflux RND transporter permease subunit	Vibrionaceae
G5877	KAB7698617.1	cytochrome c oxidase accessory protein CcoG	Vibrionaceae
G5877	KAB7698660.1	flagellar basal-body rod protein FlgG	Vibrionaceae
G5877	KAB7698664.1	flagellar basal body rod protein FlgC	Shewanellaceae
G5877	KAB7698670.1	flagellar protein export ATPase FliI	Aeromonadaceae
G5877	KAB7698676.1	flagellar type III secretion system pore protein FliP	Vibrionaceae
G5877	KAB7698677.1	flagellar type III secretion system protein FliQ	Vibrionaceae
G5877	KAB7698679.1	flagellar biosynthesis protein FlhA	Vibrionaceae
G5877	KAB7698684.1	DeoR family transcriptional regulator	Aeromonadaceae
G5877	KAB7698700.1	F0F1 ATP synthase subunit A	Shewanellaceae
G5877	KAB7698701.1	F0F1 ATP synthase subunit C	Pasteurellaceae
G5877	KAB7698731.1	type IV pilus secretin PilQ	Vibrionaceae
G5877	KAB7698732.1	type II secretion system protein GspE	Vibrionaceae
G5877	KAB7698741.1	cytochrome c5 family protein	Vibrionaceae
G5877	KAB7698949.1	sugar O-acetyltransferase	Vibrionaceae
G5877	KAB7698956.1	dihydroorotase	Aeromonadaceae
G5877	KAB7698982.1	rubredoxin	Comamonadaceae
G5877	KAB7698988.1	hydrogenase small subunit	Enterobacteriaceae
G5877	KAB7698994.1	ribosome biogenesis GTPase YlqF	Aeromonadaceae
G5877	KAB7699008.1	N-succinylarginine dihydrolase	Aeromonadaceae
G5877	KAB7699011.1	YciK family oxidoreductase	Aeromonadaceae
G5877	KAB7699025.1	NAD-binding protein	Vibrionaceae
G5877	KAB7699028.1	MerR family transcriptional regulator	Aeromonadaceae
G5877	KAB7699417.1	methionine ABC transporter permease MetI	Vibrionaceae
G5877	KAB7699462.1	PilT/PilU family type 4a pilus ATPase	Vibrionaceae
G5877	KAB7699463.1	PilT/PilU family type 4a pilus ATPase	Aeromonadaceae
G5877	KAB7699520.1	murein biosynthesis integral membrane protein MurJ	Pasteurellaceae
G5877	KAB7699522.1	metalloregulator ArsR/SmtB family transcription factor	Aeromonadaceae
G5877	KAB7699525.1	Na/Pi cotransporter family protein	Vibrionaceae
G5877	KAB7699532.1	TerC family protein	Aeromonadaceae
G5877	KAB7699534.1	DNA starvation/stationary phase protection protein	Halomonadaceae
G5877	KAB7699538.1	cold-shock protein	Vibrionaceae
G5877	KAB7699544.1	branched-chain amino acid transport system II carrier protein	Vibrionaceae
G5877	KAB7699555.1	cation:dicarboxylase symporter family transporter	Aeromonadaceae
G5877	KAB7699562.1	putative 4-hydroxy-4-methyl-2-oxoglutarate aldolase	Aeromonadaceae
G5877	KAB7699587.1	DNA starvation/stationary phase protection protein	Burkholderiaceae
G5877	KAB7699590.1	AAA family ATPase	Vibrionaceae
G5877	KAB7699632.1	cold-shock protein	Pasteurellaceae
G5877	KAB7699676.1	DUF1255 family protein	Pseudomonadaceae
G5877	KAB7699677.1	hypothetical protein GBN26_11545	Aeromonadaceae
G5877	KAB7699687.1	response regulator	Vibrionaceae
G5877	KAB7699688.1	NAAT family transporter	Pasteurellaceae
G5877	KAB7699692.1	class I poly(R)-hydroxyalkanoic acid synthase	Vibrionaceae
G5877	KAB7699956.1	type IV-A pilus assembly ATPase PilB	Aeromonadaceae
G5877	KAB7699957.1	type II secretion system F family protein	Aeromonadaceae
G5877	KAB7699988.1	cytochrome c1	Vibrionaceae
G5877	KAB7699989.1	cytochrome b	Aeromonadaceae
G5877	KAB7699990.1	ubiquinol-cytochrome c reductase iron-sulfur subunit	Vibrionaceae
G5877	KAB7700035.1	HlyD family efflux transporter periplasmic adaptor subunit	Vibrionaceae
G5877	KAB7700269.1	YkgJ family cysteine cluster protein	Vibrionaceae
G5877	KAB7700568.1	ABC transporter permease subunit	Vibrionaceae
G5877	KAB7700569.1	ABC transporter permease subunit	Vibrionaceae
G5877	KAB7700570.1	ABC transporter substrate-binding protein	Aeromonadaceae
G5877	KAB7700571.1	dipeptide ABC transporter ATP-binding protein	Aeromonadaceae
G5877	KAB7700573.1	response regulator	Vibrionaceae
G5877	KAB7700599.1	cytochrome bd-I oxidase subunit CydX	Vibrionaceae
G5877	KAB7700611.1	TIGR01621 family pseudouridine synthase	Vibrionaceae
G5877	KAB7700624.1	formate--tetrahydrofolate ligase	Vibrionaceae
G5877	KAB7700642.1	glutathione peroxidase	Aeromonadaceae
G5877	KAB7700654.1	RNA methyltransferase	Vibrionaceae
G5877	KAB7700655.1	DUF3470 domain-containing protein	Vibrionaceae
G5877	KAB7700678.1	DUF2062 domain-containing protein	Vibrionaceae
G5877	KAB7700699.1	HAAAP family serine/threonine permease	Vibrionaceae
G5877	KAB7700709.1	iron chelate uptake ABC transporter family permease subunit	Vibrionaceae
G5877	KAB7700717.1	heme utilization protein HutZ	Aeromonadaceae
G5877	KAB7700731.1	alanine dehydrogenase	Vibrionaceae
G5877	KAB7700752.1	molybdenum cofactor biosynthesis protein B	Vibrionaceae
G5877	KAB7700757.1	molybdate ABC transporter permease subunit	Aeromonadaceae
G5877	KAB7700786.1	glucohydrolase	Bacillaceae
G5877	KAB7700787.1	PTS transporter subunit IICB	Bacillaceae
G5877	KAB7700802.1	integron integrase	Colwelliaceae
G5877	KAB7700805.1	sugar O-acetyltransferase	Vibrionaceae
G5877	KAB7700809.1	sugar O-acetyltransferase	Vibrionaceae
G5877	KAB7700815.1	bifunctional hydroxymethylpyrimidine kinase/phosphomethylpyrimidine kinase	Vibrionaceae
G5877	KAB7700819.1	ATP-binding cassette domain-containing protein	Shewanellaceae
G5877	KAB7700820.1	ABC transporter permease subunit	Shewanellaceae
G5877	KAB7700821.1	AMP-binding protein	Aeromonadaceae
G5877	KAB7700824.1	EamA family transporter	Vibrionaceae
G5877	KAB7700826.1	amino acid carrier protein	Pasteurellaceae
G5877	KAB7700944.1	DEAD/DEAH box helicase	Shewanellaceae
G5877	KAB7701524.1	Na+/H+ antiporter NhaC family protein	Vibrionaceae
G5877	KAB7701574.1	1-acyl-sn-glycerol-3-phosphate acyltransferase	Aeromonadaceae
G5877	KAB7701616.1	insulinase family protein	Vibrionaceae
G5877	KAB7701624.1	transposase	Vibrionaceae
G5877	KAB7701638.1	chemotaxis protein CheW	Vibrionaceae
G5877	KAB7701639.1	chemotaxis-specific protein-glutamate methyltransferase CheB	Aeromonadaceae
G5877	KAB7701640.1	chemotaxis protein CheA	Vibrionaceae
G5877	KAB7701641.1	protein phosphatase	Pseudoalteromonadaceae
G5877	KAB7701642.1	chemotaxis protein CheY	Vibrionaceae
G5877	KAB7701643.1	FliA/WhiG family RNA polymerase sigma factor	Vibrionaceae
G5877	KAB7701644.1	P-loop NTPase	Vibrionaceae
G5877	KAB7701646.1	flagellar biosynthesis protein FlhA	Vibrionaceae
G5877	KAB7701647.1	flagellar biosynthesis protein FlhB	Vibrionaceae
G5877	KAB7701649.1	flagellar biosynthesis protein FliQ	Vibrionaceae
G5877	KAB7701650.1	flagellar type III secretion system pore protein FliP	Vibrionaceae
G5877	KAB7701652.1	flagellar motor switch protein FliN	Vibrionaceae
G5877	KAB7701653.1	flagellar motor switch protein FliM	Aeromonadaceae
G5877	KAB7701657.1	flagellar protein export ATPase FliI	Vibrionaceae
G5877	KAB7701659.1	flagellar motor switch protein FliG	Vibrionaceae
G5877	KAB7701661.1	flagellar hook-basal body complex protein FliE	Vibrionaceae
G5877	KAB7701662.1	AAA domain-containing protein	Vibrionaceae
G5877	KAB7701673.1	UDP-N-acetylglucosamine 2-epimerase (hydrolyzing)	Vibrionaceae
G5877	KAB7701674.1	LegC family aminotransferase	Vibrionaceae
G5877	KAB7701675.1	NAD-dependent epimerase/dehydratase family protein	Flavobacteriaceae
G5877	KAB7701680.1	flagellar basal body P-ring protein FlgI	Vibrionaceae
G5877	KAB7701681.1	flagellar basal-body rod protein FlgG	Vibrionaceae
G5877	KAB7701682.1	flagellar basal-body rod protein FlgF	Vibrionaceae
G5877	KAB7701685.1	flagellar basal body rod protein FlgC	Vibrionaceae
G5877	KAB7701686.1	flagellar basal body rod protein FlgB	Vibrionaceae
G5877	KAB7701688.1	methyltransferase domain-containing protein	Vibrionaceae
G5877	KAB7701689.1	response regulator	Vibrionaceae
G5877	KAB7701698.1	ATP-dependent RNA helicase DbpA	Shewanellaceae
G5877	KAB7701726.1	glutaminase A	Bradyrhizobiaceae
G5877	KAB7701739.1	type II secretion system protein GspE	Vibrionaceae
G5877	KAB7701740.1	type II secretion system protein GspD	Vibrionaceae
G5877	KAB7701774.1	TRAP transporter fused permease subunit	Aeromonadaceae
G5877	KAB7701775.1	TAXI family TRAP transporter solute-binding subunit	Pseudomonadaceae
G5877	KAB7701794.1	FKBP-type peptidyl-prolyl cis-trans isomerase	Shewanellaceae
G5877	KAB7701801.1	AAA domain-containing protein	Vibrionaceae
G5877	KAB7701803.1	N-acetylneuraminate synthase	Vibrionaceae
G5877	KAB7701804.1	flagellar basal body L-ring protein FlgH	Shewanellaceae
G5877	KAB7702222.1	N-6 DNA methylase	Enterobacteriaceae
G5877	KAB7702224.1	HsdR family type I site-specific deoxyribonuclease	Enterobacteriaceae
G5877	KAB7702248.1	BMP family ABC transporter substrate-binding protein	Rhodospirillaceae
G5877	KAB7702249.1	ATP-binding cassette domain-containing protein	Bradyrhizobiaceae
G5877	KAB7702250.1	ABC transporter permease	Oceanospirillaceae
G5877	KAB7702251.1	ABC transporter permease	Oceanospirillaceae
G5877	KAB7702300.1	acetylornithine transaminase	Burkholderiaceae
G5877	KAB7702329.1	DedA family protein	Pasteurellaceae
G5877	KAB7702354.1	carbon starvation protein A	Aeromonadaceae
G5877	KAB7702369.1	riboflavin synthase	Vibrionaceae
G5877	KAB7702376.1	flagellar motor protein PomA	Vibrionaceae
G5877	KAB7702382.1	MFS transporter	Vibrionaceae
G5877	KAB7702384.1	peptidyl-prolyl cis-trans isomerase	Vibrionaceae
G5877	KAB7702434.1	DUF4442 domain-containing protein	Vibrionaceae
G5877	KAB7702437.1	DUF2788 domain-containing protein	Vibrionaceae
G5877	KAB7702444.1	acetoacetyl-CoA reductase	Halomonadaceae
G5877	KAB7702459.1	Fe(2+) transporter permease subunit FeoB	Vibrionaceae
G5877	KAB7702461.1	HIT domain-containing protein	Vibrionaceae
G5877	KAB7702474.1	TetR family transcriptional regulator	Vibrionaceae
G5877	KAB7702475.1	acyl-CoA dehydrogenase	Aeromonadaceae
G5877	KAB7702491.1	methylated-DNA-	Pseudomonadaceae
G5877	KAB7702530.1	NAD(P)-binding protein	Aeromonadaceae
G5877	KAB7702537.1	ATP-binding cassette domain-containing protein	Vibrionaceae
G5877	KAB7702539.1	ABC transporter permease subunit	Halomonadaceae
G5877	KAB7702540.1	ABC transporter permease subunit	Alteromonadaceae
G5877	KAB7702547.1	MFS transporter	Vibrionaceae
G5877	KAB7702549.1	UDP-glucose 4-epimerase GalE	Aeromonadaceae
G5877	KAB7702553.1	Na+/H+ antiporter	Vibrionaceae
G5877	KAB7702558.1	YeeE/YedE family protein	Aeromonadaceae
G5877	KAB7702559.1	YeeE/YedE family protein	Vibrionaceae
G5877	KAB7702560.1	CoA-disulfide reductase	Aeromonadaceae
G5877	KAB7702566.1	sulfate ABC transporter permease subunit CysT	Comamonadaceae
G5877	KAB7702567.1	sulfate ABC transporter permease subunit CysW	Aeromonadaceae
G5877	KAB7702568.1	sulfate ABC transporter ATP-binding protein	Aeromonadaceae
G5877	KAB7702571.1	ammonium transporter	Burkholderiaceae
G5877	KAB7702578.1	ATP-dependent DNA helicase DinG	Vibrionaceae
G5877	KAB7702589.1	cation:dicarboxylase symporter family transporter	Aeromonadaceae
G5877	KAB7702598.1	aldehyde dehydrogenase family protein	Aeromonadaceae
G5877	KAB7702603.1	acetyl-CoA C-acyltransferase	Alteromonadaceae
G5877	KAB7702624.1	GNAT family N-acetyltransferase	Aeromonadaceae
G5877	KAB7702638.1	histidinol-phosphate transaminase	Idiomarinaceae
G5877	KAB7702657.1	M48 family metalloprotease	Aeromonadaceae
G5877	KAB7702671.1	hypothetical protein GBN26_05535	Pasteurellaceae
G5877	KAB7702923.1	hypothetical protein GBN26_03310	Vibrionaceae
G5877	KAB7702938.1	VOC family protein	Vibrionaceae
G5877	KAB7702942.1	DUF1456 family protein	Vibrionaceae
G5877	KAB7703182.1	YkgJ family cysteine cluster protein	Vibrionaceae
G5877	KAB7703184.1	hypothetical protein GBN26_02105	Streptomycetaceae
G5877	KAB7703188.1	RNA-binding protein	Vibrionaceae
G5877	KAB7703191.1	NUDIX domain-containing protein	Vibrionaceae
G5877	KAB7703216.1	DASS family sodium-coupled anion symporter	Vibrionaceae
G5877	KAB7703225.1	SDR family NAD(P)-dependent oxidoreductase	Vibrionaceae
G5877	KAB7703227.1	methylisocitrate lyase	Vibrionaceae
G5877	KAB7703228.1	2-methylcitrate synthase	Vibrionaceae
G5877	KAB7703229.1	bifunctional 2-methylcitrate dehydratase/aconitate hydratase	Vibrionaceae
G5877	KAB7703233.1	ATP-binding cassette domain-containing protein	Bacillaceae
G5877	KAB7703246.1	hypothetical protein GBN26_02450	Alcaligenaceae
G5877	KAB7703254.1	cold-shock protein	Vibrionaceae
G5877	KAB7703282.1	sugar-phosphatase	Aeromonadaceae
G5877	KAB7703287.1	MarR family transcriptional regulator	Vibrionaceae
G5877	KAB7703301.1	biliverdin-producing heme oxygenase	Aeromonadaceae
G5877	KAB7703303.1	tetratricopeptide repeat protein	Aeromonadaceae
G5877	KAB7703304.1	response regulator	Aeromonadaceae
G5877	KAB7703315.1	SDR family oxidoreductase	Alteromonadaceae
G5877	KAB7703352.1	carbohydrate-binding protein	Aeromonadaceae
G5877	KAB7703364.1	HAD-IC family P-type ATPase	Microbacteriaceae
G5877	KAB7703367.1	arginine deiminase	Yersiniaceae
G5877	KAB7703375.1	DUF1349 domain-containing protein	Vibrionaceae
G5877	KAB7703381.1	RNA-binding protein	Vibrionaceae
G5877	KAB7703383.1	FCD domain-containing protein	Vibrionaceae
G5877	KAB7703393.1	alkene reductase	Aeromonadaceae
G5877	KAB7703449.1	uracil permease	Chromobacteriaceae
G5877	KAB7703458.1	type B chloramphenicol O-acetyltransferase	Vibrionaceae
G5877	KAB7703462.1	cytochrome-c oxidase, cbb3-type subunit II	Vibrionaceae
G5877	KAB7703464.1	cytochrome-c oxidase, cbb3-type subunit III	Vibrionaceae
G5877	KAB7703466.1	heavy metal translocating P-type ATPase	Vibrionaceae
G5877	KAB7703474.1	elongation factor P	Chromobacteriaceae
G5877	KAB7703520.1	PhnA domain protein	Aeromonadaceae
G5877	KAB7703530.1	TRAP transporter large permease subunit	Vibrionaceae
G5877	KAB7703551.1	collagenase-like protease	Aeromonadaceae
G5877	KAB7703552.1	DUF808 family protein	Shewanellaceae
G5877	KAB7703658.1	isochorismatase family protein	Vibrionaceae
G5877	KAB7703720.1	chitinase	Vibrionaceae
G5877	KAB7703727.1	phosphate ABC transporter substrate-binding protein PstS family protein	Aeromonadaceae
G5877	KAB7703734.1	ABC transporter permease subunit	Aeromonadaceae
G5877	KAB7703735.1	phosphate ABC transporter permease PstA	Aeromonadaceae
G5877	KAB7703736.1	phosphate ABC transporter ATP-binding protein	Pseudoalteromonadaceae
G5877	KAB7703738.1	polyphosphate kinase 2	Vibrionaceae
G5877	KAB7703745.1	NAD(P)H:quinone oxidoreductase	Vibrionaceae
G5877	KAB7703769.1	beta-ketoacyl-ACP synthase III	Aeromonadaceae
G5877	KAB7703775.1	cobyric acid synthase	Vibrionaceae
G5877	KAB7703805.1	AbgT family transporter	Vibrionaceae
G5877	KAB7703818.1	aminopeptidase PepB	Shewanellaceae
G5877	KAB7703836.1	LysR family transcriptional regulator	Vibrionaceae
G5877	KAB7703864.1	pyridoxamine 5'-phosphate oxidase	Colwelliaceae
G5877	KAB7703891.1	ABC transporter substrate-binding protein	Vibrionaceae
G5877	KAB7703892.1	ABC transporter permease subunit	Vibrionaceae
G5877	KAB7703893.1	ATP-binding cassette domain-containing protein	Vibrionaceae
G5877	KAB7703894.1	ATP-binding cassette domain-containing protein	Vibrionaceae
G5877	KAB7703895.1	chitobiase	Vibrionaceae
G5877	KAB7703898.1	N,N'-diacetylchitobiose phosphorylase	Vibrionaceae
G5877	KAB7703899.1	phosphoglucomutase/phosphomannomutase family protein	Vibrionaceae
G5877	KAB7703909.1	ABC transporter permease subunit	Vibrionaceae
G5877	KAB7703944.1	carbon starvation protein A	Burkholderiaceae
G5877	KAB7703947.1	TIGR00153 family protein	Vibrionaceae
G5877	KAB7703948.1	phosphate permease	Vibrionaceae
G5877	KAB7703977.1	sodium:proton antiporter	Pasteurellaceae
G5877	KAB7703978.1	aminotransferase class V-fold PLP-dependent enzyme	Vibrionaceae
G5877	KAB7704046.1	dioxygenase	Pseudoalteromonadaceae
G5879	KAB7686043.1	chitinase, partial	Aeromonadaceae
G5879	KAB7686046.1	acetylornithine transaminase	Burkholderiaceae
G5879	KAB7686095.1	ABC transporter permease	Oceanospirillaceae
G5879	KAB7686096.1	ABC transporter permease	Oceanospirillaceae
G5879	KAB7686097.1	ATP-binding cassette domain-containing protein	Bradyrhizobiaceae
G5879	KAB7686098.1	BMP family ABC transporter substrate-binding protein	Rhodospirillaceae
G5879	KAB7686104.1	M48 family metalloprotease	Aeromonadaceae
G5879	KAB7686255.1	DedA family protein	Pasteurellaceae
G5879	KAB7686566.1	peptidyl-prolyl cis-trans isomerase	Vibrionaceae
G5879	KAB7686568.1	MFS transporter	Vibrionaceae
G5879	KAB7686574.1	flagellar motor protein PomA	Vibrionaceae
G5879	KAB7686581.1	riboflavin synthase	Vibrionaceae
G5879	KAB7686595.1	carbon starvation protein A	Aeromonadaceae
G5879	KAB7686665.1	acetoacetyl-CoA reductase	Halomonadaceae
G5879	KAB7686672.1	DUF2788 domain-containing protein	Vibrionaceae
G5879	KAB7686675.1	DUF4442 domain-containing protein	Vibrionaceae
G5879	KAB7686815.1	acyl-CoA dehydrogenase, partial	Vibrionaceae
G5879	KAB7686816.1	TetR family transcriptional regulator	Vibrionaceae
G5879	KAB7686829.1	HIT domain-containing protein	Vibrionaceae
G5879	KAB7686831.1	Fe(2+) transporter permease subunit FeoB	Vibrionaceae
G5879	KAB7687023.1	ABC transporter permease subunit	Alteromonadaceae
G5879	KAB7687024.1	ABC transporter permease subunit	Halomonadaceae
G5879	KAB7687026.1	ATP-binding cassette domain-containing protein	Vibrionaceae
G5879	KAB7687033.1	NAD(P)-binding protein	Aeromonadaceae
G5879	KAB7687073.1	methylated-DNA-	Pseudomonadaceae
G5879	KAB7687155.1	Na+/H+ antiporter, partial	Vibrionaceae
G5879	KAB7687159.1	UDP-glucose 4-epimerase GalE	Aeromonadaceae
G5879	KAB7687532.1	histidinol-phosphate transaminase	Idiomarinaceae
G5879	KAB7687545.1	GNAT family N-acetyltransferase	Aeromonadaceae
G5879	KAB7687567.1	acetyl-CoA C-acyltransferase	Alteromonadaceae
G5879	KAB7687572.1	aldehyde dehydrogenase family protein	Aeromonadaceae
G5879	KAB7687581.1	cation:dicarboxylase symporter family transporter	Aeromonadaceae
G5879	KAB7687592.1	ATP-dependent DNA helicase DinG	Vibrionaceae
G5879	KAB7687600.1	ammonium transporter	Burkholderiaceae
G5879	KAB7687603.1	sulfate ABC transporter ATP-binding protein	Aeromonadaceae
G5879	KAB7687604.1	sulfate ABC transporter permease subunit CysW	Aeromonadaceae
G5879	KAB7687605.1	sulfate ABC transporter permease subunit CysT	Comamonadaceae
G5879	KAB7687611.1	CoA-disulfide reductase	Aeromonadaceae
G5879	KAB7687612.1	YeeE/YedE family protein	Vibrionaceae
G5879	KAB7687613.1	YeeE/YedE family protein	Aeromonadaceae
G5879	KAB7687621.1	hypothetical protein GBN24_14650	Pasteurellaceae
G5879	KAB7687668.1	elongation factor P	Chromobacteriaceae
G5879	KAB7687674.1	MmcQ/YjbR family DNA-binding protein	Vibrionaceae
G5879	KAB7687697.1	uracil permease	Chromobacteriaceae
G5879	KAB7687706.1	type B chloramphenicol O-acetyltransferase	Vibrionaceae
G5879	KAB7687710.1	cytochrome-c oxidase, cbb3-type subunit II	Vibrionaceae
G5879	KAB7687712.1	cytochrome-c oxidase, cbb3-type subunit III	Vibrionaceae
G5879	KAB7687714.1	heavy metal translocating P-type ATPase	Vibrionaceae
G5879	KAB7687889.1	arginine deiminase, partial	Yersiniaceae
G5879	KAB7687897.1	DUF1349 domain-containing protein	Vibrionaceae
G5879	KAB7687900.1	alkene reductase	Aeromonadaceae
G5879	KAB7687949.1	PhnA domain protein	Aeromonadaceae
G5879	KAB7687959.1	TRAP transporter large permease subunit	Vibrionaceae
G5879	KAB7687962.1	DUF808 family protein	Shewanellaceae
G5879	KAB7687980.1	collagenase-like protease	Aeromonadaceae
G5879	KAB7688059.1	dihydroorotate dehydrogenase, partial	Vibrionaceae
G5879	KAB7688068.1	SDR family NAD(P)-dependent oxidoreductase	Vibrionaceae
G5879	KAB7688070.1	methylisocitrate lyase	Vibrionaceae
G5879	KAB7688071.1	2-methylcitrate synthase	Vibrionaceae
G5879	KAB7688072.1	bifunctional 2-methylcitrate dehydratase/aconitate hydratase	Vibrionaceae
G5879	KAB7688077.1	ATP-binding cassette domain-containing protein	Bacillaceae
G5879	KAB7688097.1	cold-shock protein	Vibrionaceae
G5879	KAB7688127.1	sugar-phosphatase	Aeromonadaceae
G5879	KAB7688132.1	MarR family transcriptional regulator	Vibrionaceae
G5879	KAB7688147.1	biliverdin-producing heme oxygenase	Aeromonadaceae
G5879	KAB7688149.1	tetratricopeptide repeat protein	Aeromonadaceae
G5879	KAB7688150.1	response regulator	Aeromonadaceae
G5879	KAB7688162.1	SDR family oxidoreductase	Alteromonadaceae
G5879	KAB7688200.1	carbohydrate-binding protein	Aeromonadaceae
G5879	KAB7688212.1	HAD-IC family P-type ATPase	Microbacteriaceae
G5879	KAB7688215.1	arginine deiminase, partial	Yersiniaceae
G5879	KAB7688216.1	FCD domain-containing protein	Vibrionaceae
G5879	KAB7688217.1	hypothetical protein GBN24_12885	Alcaligenaceae
G5879	KAB7688356.1	DASS family sodium-coupled anion symporter, partial	Vibrionaceae
G5879	KAB7688461.1	Txe/YoeB family addiction module toxin	Vibrionaceae
G5879	KAB7688462.1	type II toxin-antitoxin system prevent-host-death family antitoxin	Oceanospirillaceae
G5879	KAB7688465.1	sugar O-acetyltransferase	Vibrionaceae
G5879	KAB7688466.1	YkgJ family cysteine cluster protein, partial	Vibrionaceae
G5879	KAB7688532.1	family 20 glycosylhydrolase, partial	Vibrionaceae
G5879	KAB7688533.1	N,N'-diacetylchitobiose phosphorylase	Vibrionaceae
G5879	KAB7688534.1	phosphoglucomutase/phosphomannomutase family protein	Vibrionaceae
G5879	KAB7688622.1	family 20 glycosylhydrolase, partial	Vibrionaceae
G5879	KAB7688639.1	ABC transporter substrate-binding protein	Vibrionaceae
G5879	KAB7688640.1	ABC transporter permease subunit	Vibrionaceae
G5879	KAB7688641.1	ATP-binding cassette domain-containing protein	Vibrionaceae
G5879	KAB7688642.1	ATP-binding cassette domain-containing protein	Vibrionaceae
G5879	KAB7688643.1	chitobiase	Vibrionaceae
G5879	KAB7688646.1	ABC transporter permease subunit	Vibrionaceae
G5879	KAB7688746.1	AbgT family transporter	Vibrionaceae
G5879	KAB7688759.1	aminopeptidase PepB	Shewanellaceae
G5879	KAB7688776.1	LysR family transcriptional regulator	Vibrionaceae
G5879	KAB7688804.1	pyridoxamine 5'-phosphate oxidase	Colwelliaceae
G5879	KAB7688855.1	response regulator, partial	Vibrionaceae
G5879	KAB7688960.1	sodium/solute symporter	Aeromonadaceae
G5879	KAB7689124.1	glutathione peroxidase	Aeromonadaceae
G5879	KAB7689137.1	dihydroxy-acid dehydratase	Rhizobiaceae
G5879	KAB7689140.1	alpha-glucosidase	Rhizobiaceae
G5879	KAB7689192.1	TIGR01621 family pseudouridine synthase	Vibrionaceae
G5879	KAB7689205.1	formate--tetrahydrofolate ligase	Vibrionaceae
G5879	KAB7689270.1	C4-dicarboxylate ABC transporter	Vibrionaceae
G5879	KAB7689273.1	SDR family oxidoreductase	Vibrionaceae
G5879	KAB7689283.1	dNTP triphosphohydrolase	Vibrionaceae
G5879	KAB7689298.1	VOC family protein	Xanthomonadaceae
G5879	KAB7689314.1	ABC transporter permease subunit	Vibrionaceae
G5879	KAB7689315.1	ABC transporter permease subunit	Vibrionaceae
G5879	KAB7689316.1	ABC transporter substrate-binding protein	Aeromonadaceae
G5879	KAB7689317.1	dipeptide ABC transporter ATP-binding protein	Aeromonadaceae
G5879	KAB7689319.1	response regulator	Vibrionaceae
G5879	KAB7689345.1	cytochrome bd-I oxidase subunit CydX	Vibrionaceae
G5879	KAB7689588.1	insulinase family protein	Vibrionaceae
G5879	KAB7689630.1	1-acyl-sn-glycerol-3-phosphate acyltransferase	Aeromonadaceae
G5879	KAB7689683.1	Na+/H+ antiporter NhaC family protein	Vibrionaceae
G5879	KAB7689696.1	FKBP-type peptidyl-prolyl cis-trans isomerase	Shewanellaceae
G5879	KAB7689900.1	VOC family protein	Vibrionaceae
G5879	KAB7689907.1	TAXI family TRAP transporter solute-binding subunit	Pseudomonadaceae
G5879	KAB7689908.1	TRAP transporter fused permease subunit	Aeromonadaceae
G5879	KAB7689942.1	type II secretion system protein GspE	Vibrionaceae
G5879	KAB7689956.1	glutaminase A	Bradyrhizobiaceae
G5879	KAB7689985.1	ATP-dependent RNA helicase DbpA	Shewanellaceae
G5879	KAB7689994.1	response regulator	Vibrionaceae
G5879	KAB7689995.1	methyltransferase domain-containing protein	Vibrionaceae
G5879	KAB7689996.1	flagellar basal body rod protein FlgB	Vibrionaceae
G5879	KAB7689997.1	flagellar basal body rod protein FlgC	Vibrionaceae
G5879	KAB7690000.1	flagellar basal-body rod protein FlgF	Vibrionaceae
G5879	KAB7690001.1	flagellar basal-body rod protein FlgG	Vibrionaceae
G5879	KAB7690002.1	flagellar basal body P-ring protein FlgI	Vibrionaceae
G5879	KAB7690014.1	UDP-4-amino-4,6-dideoxy-N-acetyl-beta-L-altrosamine transaminase	Vibrionaceae
G5879	KAB7690015.1	UDP-N-acetylglucosamine 4,6-dehydratase (inverting)	Pseudomonadaceae
G5879	KAB7690021.1	AAA domain-containing protein	Vibrionaceae
G5879	KAB7690022.1	AAA domain-containing protein	Vibrionaceae
G5879	KAB7690023.1	flagellar hook-basal body complex protein FliE	Vibrionaceae
G5879	KAB7690025.1	flagellar motor switch protein FliG	Vibrionaceae
G5879	KAB7690027.1	flagellar protein export ATPase FliI	Vibrionaceae
G5879	KAB7690031.1	flagellar motor switch protein FliM	Aeromonadaceae
G5879	KAB7690032.1	flagellar motor switch protein FliN	Vibrionaceae
G5879	KAB7690034.1	flagellar type III secretion system pore protein FliP	Vibrionaceae
G5879	KAB7690035.1	flagellar biosynthesis protein FliQ	Vibrionaceae
G5879	KAB7690037.1	flagellar biosynthesis protein FlhB	Vibrionaceae
G5879	KAB7690038.1	flagellar biosynthesis protein FlhA	Vibrionaceae
G5879	KAB7690040.1	P-loop NTPase	Vibrionaceae
G5879	KAB7690041.1	FliA/WhiG family RNA polymerase sigma factor	Vibrionaceae
G5879	KAB7690042.1	chemotaxis protein CheY	Vibrionaceae
G5879	KAB7690043.1	protein phosphatase	Pseudoalteromonadaceae
G5879	KAB7690044.1	chemotaxis protein CheA	Vibrionaceae
G5879	KAB7690045.1	chemotaxis-specific protein-glutamate methyltransferase CheB	Aeromonadaceae
G5879	KAB7690046.1	chemotaxis protein CheW	Vibrionaceae
G5879	KAB7690060.1	transposase	Vibrionaceae
G5879	KAB7690069.1	type II secretion system protein GspD	Vibrionaceae
G5879	KAB7690073.1	flagellar basal body L-ring protein FlgH	Shewanellaceae
G5879	KAB7690243.1	F0F1 ATP synthase subunit A	Shewanellaceae
G5879	KAB7690244.1	F0F1 ATP synthase subunit C	Pasteurellaceae
G5879	KAB7690414.1	efflux RND transporter periplasmic adaptor subunit	Aeromonadaceae
G5879	KAB7690415.1	multidrug efflux RND transporter permease subunit	Vibrionaceae
G5879	KAB7690432.1	cytochrome c oxidase accessory protein CcoG	Vibrionaceae
G5879	KAB7690475.1	flagellar basal-body rod protein FlgG	Vibrionaceae
G5879	KAB7690479.1	flagellar basal body rod protein FlgC	Shewanellaceae
G5879	KAB7690485.1	flagellar protein export ATPase FliI	Aeromonadaceae
G5879	KAB7690491.1	flagellar type III secretion system pore protein FliP	Vibrionaceae
G5879	KAB7690492.1	flagellar type III secretion system protein FliQ	Vibrionaceae
G5879	KAB7690494.1	flagellar biosynthesis protein FlhA	Vibrionaceae
G5879	KAB7690496.1	DeoR family transcriptional regulator	Aeromonadaceae
G5879	KAB7690517.1	c-type cytochrome	Vibrionaceae
G5879	KAB7690626.1	succinylglutamate-semialdehyde dehydrogenase	Pseudoalteromonadaceae
G5879	KAB7690627.1	arginine N-succinyltransferase	Vibrionaceae
G5879	KAB7690650.1	3'(2'),5'-bisphosphate nucleotidase CysQ	Vibrionaceae
G5879	KAB7690661.1	type II secretion system protein GspD	Vibrionaceae
G5879	KAB7690696.1	type II secretion system protein GspE	Vibrionaceae
G5879	KAB7690712.1	sugar O-acetyltransferase	Vibrionaceae
G5879	KAB7690756.1	agmatine deiminase family protein	Nocardiaceae
G5879	KAB7691024.1	dioxygenase	Pseudoalteromonadaceae
G5879	KAB7691129.1	VOC family protein	Vibrionaceae
G5879	KAB7691177.1	heme utilization protein HutZ	Aeromonadaceae
G5879	KAB7691191.1	alanine dehydrogenase	Vibrionaceae
G5879	KAB7691214.1	molybdenum cofactor biosynthesis protein B	Vibrionaceae
G5879	KAB7691219.1	molybdate ABC transporter permease subunit	Aeromonadaceae
G5879	KAB7691234.1	EamA family transporter	Vibrionaceae
G5879	KAB7691250.1	glucohydrolase	Bacillaceae
G5879	KAB7691251.1	PTS transporter subunit IICB	Bacillaceae
G5879	KAB7691266.1	integron integrase	Colwelliaceae
G5879	KAB7691271.1	amino acid carrier protein	Pasteurellaceae
G5879	KAB7691394.1	DUF2062 domain-containing protein	Vibrionaceae
G5879	KAB7691415.1	HAAAP family serine/threonine permease	Vibrionaceae
G5879	KAB7691419.1	Cd(II)/Pb(II)-responsive transcriptional regulator	Burkholderiaceae
G5879	KAB7691425.1	iron chelate uptake ABC transporter family permease subunit	Vibrionaceae
G5879	KAB7691434.1	ATP-binding cassette domain-containing protein	Shewanellaceae
G5879	KAB7691435.1	ABC transporter permease subunit	Shewanellaceae
G5879	KAB7691436.1	AMP-binding protein	Aeromonadaceae
G5879	KAB7691482.1	RNA methyltransferase	Vibrionaceae
G5879	KAB7691499.1	DUF3470 domain-containing protein	Vibrionaceae
G5879	KAB7691500.1	bifunctional hydroxymethylpyrimidine kinase/phosphomethylpyrimidine kinase	Vibrionaceae
G5879	KAB7691640.1	type I-F CRISPR-associated endonuclease Cas1	Vibrionaceae
G5879	KAB7691846.1	aminotransferase class V-fold PLP-dependent enzyme	Vibrionaceae
G5879	KAB7691848.1	sodium:proton antiporter	Pasteurellaceae
G5879	KAB7692057.1	sugar O-acetyltransferase	Vibrionaceae
G5879	KAB7692058.1	NUDIX domain-containing protein	Vibrionaceae
G5879	KAB7692102.1	malate dehydrogenase	Aeromonadaceae
G5879	KAB7692139.1	DNA repair protein RadC	Vibrionaceae
G5879	KAB7692143.1	pantetheine-phosphate adenylyltransferase	Vibrionaceae
G5879	KAB7692212.1	family 1 glycosylhydrolase	Aeromonadaceae
G5879	KAB7692214.1	LysR family transcriptional regulator	Burkholderiaceae
G5879	KAB7692307.1	glucose 1-dehydrogenase	Vibrionaceae
G5879	KAB7692311.1	inorganic phosphate transporter	Pseudomonadaceae
G5879	KAB7692316.1	c-type cytochrome	Vibrionaceae
G5879	KAB7692440.1	sodium-dependent transporter, partial	Aeromonadaceae
G5879	KAB7692452.1	diaminopimelate decarboxylase	Aeromonadaceae
G5879	KAB7692597.1	YkgJ family cysteine cluster protein, partial	Vibrionaceae
G5879	KAB7692606.1	DEAD/DEAH box helicase	Shewanellaceae
G5879	KAB7692784.1	FAD-dependent oxidoreductase	Vibrionaceae
G5879	KAB7692785.1	putative 2-aminoethylphosphonate ABC transporter permease subunit	Vibrionaceae
G5879	KAB7692786.1	putative 2-aminoethylphosphonate ABC transporter ATP-binding protein	Vibrionaceae
G5879	KAB7692790.1	glutathione S-transferase family protein	Pseudomonadaceae
G5879	KAB7692793.1	MacB family efflux pump subunit	Aeromonadaceae
G5879	KAB7692805.1	adenylosuccinate synthetase	Vibrionaceae
G5879	KAB7692829.1	sugar transferase	Vibrionaceae
G5879	KAB7692846.1	pyruvate kinase	Vibrionaceae
G5879	KAB7692855.1	catalase	Pseudomonadaceae
G5879	KAB7692858.1	beta-aspartyl-peptidase	Nitrosomonadaceae
G5879	KAB7692862.1	amino acid racemase	Vibrionaceae
G5879	KAB7692865.1	putative 2-aminoethylphosphonate ABC transporter substrate-binding protein	Pseudomonadaceae
G5879	KAB7692867.1	ionic transporter y4hA	Burkholderiaceae
G5879	KAB7692975.1	FAD-dependent oxidoreductase	Pseudoalteromonadaceae
G5879	KAB7692988.1	alkene reductase	Aeromonadaceae
G5879	KAB7692999.1	aminotransferase class I/II-fold pyridoxal phosphate-dependent enzyme	Aeromonadaceae
G5879	KAB7693014.1	YbhB/YbcL family Raf kinase inhibitor-like protein	Vibrionaceae
G5879	KAB7693036.1	TRAP transporter large permease subunit	Vibrionaceae
G5879	KAB7693042.1	metalloregulator ArsR/SmtB family transcription factor	Vibrionaceae
G5879	KAB7693050.1	MFS transporter	Vibrionaceae
G5879	KAB7693065.1	potassium-transporting ATPase subunit KdpA	Aeromonadaceae
G5879	KAB7693066.1	potassium-transporting ATPase subunit KdpB	Aeromonadaceae
G5879	KAB7693069.1	response regulator	Aeromonadaceae
G5879	KAB7693087.1	helix-turn-helix domain-containing protein	Aeromonadaceae
G5879	KAB7693100.1	LysE family translocator	Aeromonadaceae
G5879	KAB7693107.1	LysR family transcriptional regulator	Vibrionaceae
G5879	KAB7693111.1	ACR3 family arsenite efflux transporter	Vibrionaceae
G5879	KAB7693113.1	maltose O-acetyltransferase	Bacillaceae
G5879	KAB7693154.1	sugar O-acetyltransferase	Vibrionaceae
G5879	KAB7693157.1	YkgJ family cysteine cluster protein	Vibrionaceae
G5879	KAB7693186.1	isochorismatase family protein	Vibrionaceae
G5879	KAB7693660.1	YciK family oxidoreductase	Aeromonadaceae
G5879	KAB7693663.1	N-succinylarginine dihydrolase	Aeromonadaceae
G5879	KAB7693677.1	ribosome biogenesis GTPase YlqF	Aeromonadaceae
G5879	KAB7693684.1	hydrogenase small subunit	Enterobacteriaceae
G5879	KAB7693690.1	rubredoxin	Comamonadaceae
G5879	KAB7693715.1	dihydroorotase	Aeromonadaceae
G5879	KAB7693722.1	sugar O-acetyltransferase	Vibrionaceae
G5879	KAB7693786.1	MerR family transcriptional regulator	Aeromonadaceae
G5879	KAB7693789.1	NAD-binding protein	Vibrionaceae
G5879	KAB7693822.1	methionine ABC transporter permease MetI	Vibrionaceae
G5879	KAB7693840.1	PilT/PilU family type 4a pilus ATPase	Aeromonadaceae
G5879	KAB7693841.1	PilT/PilU family type 4a pilus ATPase	Vibrionaceae
G5879	KAB7693892.1	metalloregulator ArsR/SmtB family transcription factor	Aeromonadaceae
G5879	KAB7693894.1	murein biosynthesis integral membrane protein MurJ	Pasteurellaceae
G5879	KAB7693937.1	Na/Pi cotransporter family protein, partial	Vibrionaceae
G5879	KAB7693982.1	putative 4-hydroxy-4-methyl-2-oxoglutarate aldolase	Aeromonadaceae
G5879	KAB7693989.1	cation:dicarboxylase symporter family transporter	Aeromonadaceae
G5879	KAB7694000.1	branched-chain amino acid transport system II carrier protein	Vibrionaceae
G5879	KAB7694006.1	cold-shock protein	Vibrionaceae
G5879	KAB7694011.1	DNA starvation/stationary phase protection protein	Halomonadaceae
G5879	KAB7694013.1	TerC family protein	Aeromonadaceae
G5879	KAB7694019.1	Na/Pi cotransporter family protein, partial	Vibrionaceae
G5879	KAB7694111.1	AAA family ATPase	Vibrionaceae
G5879	KAB7694114.1	DNA starvation/stationary phase protection protein	Burkholderiaceae
G5879	KAB7694177.1	cold-shock protein	Pasteurellaceae
G5879	KAB7694330.1	class I poly(R)-hydroxyalkanoic acid synthase	Vibrionaceae
G5879	KAB7694334.1	NAAT family transporter	Pasteurellaceae
G5879	KAB7694335.1	response regulator	Vibrionaceae
G5879	KAB7694345.1	hypothetical protein GBN24_01600	Aeromonadaceae
G5879	KAB7694346.1	DUF1255 family protein	Pseudomonadaceae
G5879	KAB7694394.1	HlyD family efflux transporter periplasmic adaptor subunit	Vibrionaceae
G5879	KAB7694453.1	cytochrome c1	Vibrionaceae
G5879	KAB7694454.1	cytochrome b	Aeromonadaceae
G5879	KAB7694455.1	ubiquinol-cytochrome c reductase iron-sulfur subunit	Vibrionaceae
G5879	KAB7694591.1	CDP-alcohol phosphatidyltransferase family protein	Comamonadaceae
G5879	KAB7694605.1	ATP-binding cassette domain-containing protein	Vibrionaceae
G5879	KAB7694606.1	ABC transporter permease subunit	Vibrionaceae
G5879	KAB7694607.1	extracellular solute-binding protein	Pasteurellaceae
G5879	KAB7694628.1	type IV-A pilus assembly ATPase PilB	Aeromonadaceae
G5879	KAB7694629.1	type II secretion system F family protein	Aeromonadaceae
G5879	KAB7694647.1	prepilin peptidase	Vibrionaceae
G5879	KAB7694729.1	carbon starvation protein A	Burkholderiaceae
G5879	KAB7694732.1	TIGR00153 family protein	Vibrionaceae
G5879	KAB7694733.1	phosphate permease	Vibrionaceae
G5879	KAB7694829.1	beta-ketoacyl-ACP synthase III	Aeromonadaceae
G5879	KAB7694853.1	NAD(P)H:quinone oxidoreductase	Vibrionaceae
G5879	KAB7694860.1	polyphosphate kinase 2	Vibrionaceae
G5879	KAB7694862.1	phosphate ABC transporter ATP-binding protein	Pseudoalteromonadaceae
G5879	KAB7694863.1	phosphate ABC transporter permease PstA	Aeromonadaceae
G5879	KAB7694864.1	ABC transporter permease subunit	Aeromonadaceae
G5879	KAB7694871.1	phosphate ABC transporter substrate-binding protein PstS family protein	Aeromonadaceae
G5879	KAB7694878.1	chitinase	Vibrionaceae
G5879	KAB7694892.1	cobyric acid synthase	Vibrionaceae
G5879	KAB7694952.1	multidrug efflux RND transporter permease subunit	Aeromonadaceae
G5880	KAB7683324.1	Na+/H+ antiporter NhaC family protein	Vibrionaceae
G5880	KAB7683337.1	FKBP-type peptidyl-prolyl cis-trans isomerase	Shewanellaceae
G5880	KAB7684446.1	insulinase family protein	Vibrionaceae
G5880	KAB7684488.1	1-acyl-sn-glycerol-3-phosphate acyltransferase	Aeromonadaceae
G5880	KAB7684568.1	flagellar biosynthesis protein FlgF, partial	Shewanellaceae
G5880	KAB7684569.1	flagellar basal-body rod protein FlgG	Vibrionaceae
G5880	KAB7684570.1	flagellar basal body P-ring protein FlgI	Vibrionaceae
G5880	KAB7684579.1	AAA domain-containing protein	Vibrionaceae
G5880	KAB7684580.1	AAA domain-containing protein	Vibrionaceae
G5880	KAB7684581.1	flagellar hook-basal body complex protein FliE	Vibrionaceae
G5880	KAB7684583.1	flagellar motor switch protein FliG	Vibrionaceae
G5880	KAB7684585.1	flagellar protein export ATPase FliI	Vibrionaceae
G5880	KAB7684589.1	flagellar motor switch protein FliM	Aeromonadaceae
G5880	KAB7684590.1	flagellar motor switch protein FliN	Vibrionaceae
G5880	KAB7684592.1	flagellar type III secretion system pore protein FliP	Vibrionaceae
G5880	KAB7684593.1	flagellar biosynthesis protein FliQ	Vibrionaceae
G5880	KAB7684595.1	flagellar biosynthesis protein FlhB	Vibrionaceae
G5880	KAB7684596.1	flagellar biosynthesis protein FlhA	Vibrionaceae
G5880	KAB7684598.1	P-loop NTPase	Vibrionaceae
G5880	KAB7684599.1	FliA/WhiG family RNA polymerase sigma factor	Vibrionaceae
G5880	KAB7684600.1	chemotaxis protein CheY	Vibrionaceae
G5880	KAB7684601.1	protein phosphatase	Pseudoalteromonadaceae
G5880	KAB7684602.1	chemotaxis protein CheA	Vibrionaceae
G5880	KAB7684603.1	chemotaxis-specific protein-glutamate methyltransferase CheB	Aeromonadaceae
G5880	KAB7684604.1	chemotaxis protein CheW	Vibrionaceae
G5880	KAB7684618.1	transposase	Vibrionaceae
G5880	KAB7684626.1	flagellar basal body L-ring protein FlgH	Shewanellaceae
G5880	KAB7684650.1	ATP-dependent RNA helicase DbpA	Shewanellaceae
G5880	KAB7684655.1	DNA repair protein RadC	Aeromonadaceae
G5880	KAB7684657.1	hypothetical protein GBN20_14630	Aeromonadaceae
G5880	KAB7684659.1	DUF932 domain-containing protein	Aeromonadaceae
G5880	KAB7684671.1	response regulator	Vibrionaceae
G5880	KAB7684672.1	methyltransferase domain-containing protein	Vibrionaceae
G5880	KAB7684673.1	flagellar basal body rod protein FlgC	Vibrionaceae
G5880	KAB7684676.1	flagellar hook-basal body complex protein, partial	Aeromonadaceae
G5880	KAB7684677.1	flagellar basal body rod protein FlgB	Vibrionaceae
G5880	KAB7684722.1	TAXI family TRAP transporter solute-binding subunit	Pseudomonadaceae
G5880	KAB7684723.1	TRAP transporter fused permease subunit	Aeromonadaceae
G5880	KAB7684738.1	type II secretion system protein GspE	Vibrionaceae
G5880	KAB7684751.1	glutaminase A	Bradyrhizobiaceae
G5880	KAB7684775.1	type II secretion system protein GspD	Vibrionaceae
G5880	KAB7685164.1	YeeE/YedE family protein	Aeromonadaceae
G5880	KAB7685165.1	YeeE/YedE family protein	Vibrionaceae
G5880	KAB7685166.1	CoA-disulfide reductase	Aeromonadaceae
G5880	KAB7685172.1	sulfate ABC transporter permease subunit CysT	Comamonadaceae
G5880	KAB7685173.1	sulfate ABC transporter permease subunit CysW	Aeromonadaceae
G5880	KAB7685176.1	ammonium transporter	Burkholderiaceae
G5880	KAB7685183.1	ATP-dependent DNA helicase DinG	Vibrionaceae
G5880	KAB7685194.1	cation:dicarboxylase symporter family transporter	Aeromonadaceae
G5880	KAB7685204.1	aldehyde dehydrogenase family protein	Aeromonadaceae
G5880	KAB7685209.1	acetyl-CoA C-acyltransferase	Alteromonadaceae
G5880	KAB7685229.1	GNAT family N-acetyltransferase	Aeromonadaceae
G5880	KAB7685243.1	histidinol-phosphate transaminase	Idiomarinaceae
G5880	KAB7685257.1	sulfate ABC transporter ATP-binding protein	Aeromonadaceae
G5880	KAB7685415.1	MFS transporter	Vibrionaceae
G5880	KAB7685417.1	UDP-glucose 4-epimerase GalE	Aeromonadaceae
G5880	KAB7685421.1	Na+/H+ antiporter	Vibrionaceae
G5880	KAB7685489.1	methylated-DNA-	Pseudomonadaceae
G5880	KAB7685525.1	NAD(P)-binding protein	Aeromonadaceae
G5880	KAB7685532.1	ATP-binding cassette domain-containing protein	Vibrionaceae
G5880	KAB7685534.1	ABC transporter permease subunit	Halomonadaceae
G5880	KAB7685535.1	ABC transporter permease subunit	Alteromonadaceae
G5880	KAB7685567.1	Fe(2+) transporter permease subunit FeoB	Vibrionaceae
G5880	KAB7685569.1	HIT domain-containing protein	Vibrionaceae
G5880	KAB7685582.1	TetR family transcriptional regulator	Vibrionaceae
G5880	KAB7685583.1	acyl-CoA dehydrogenase	Aeromonadaceae
G5880	KAB7685610.1	DUF4442 domain-containing protein	Vibrionaceae
G5880	KAB7685613.1	DUF2788 domain-containing protein	Vibrionaceae
G5880	KAB7685619.1	acetoacetyl-CoA reductase	Halomonadaceae
G5880	KAB7685823.1	carbon starvation protein A	Aeromonadaceae
G5880	KAB7685838.1	riboflavin synthase	Vibrionaceae
G5880	KAB7685845.1	flagellar motor protein PomA	Vibrionaceae
G5880	KAB7685851.1	MFS transporter	Vibrionaceae
G5880	KAB7685853.1	peptidyl-prolyl cis-trans isomerase	Vibrionaceae
G5880	KAB7686032.1	DedA family protein	Pasteurellaceae
G5880	KAB7686182.1	M48 family metalloprotease	Aeromonadaceae
G5880	KAB7686188.1	BMP family ABC transporter substrate-binding protein	Vibrionaceae
G5880	KAB7686189.1	ATP-binding cassette domain-containing protein	Bradyrhizobiaceae
G5880	KAB7686190.1	ABC transporter permease	Oceanospirillaceae
G5880	KAB7686191.1	ABC transporter permease	Oceanospirillaceae
G5880	KAB7686240.1	acetylornithine transaminase	Burkholderiaceae
G5880	KAB7686243.1	chitinase, partial	Aeromonadaceae
G5880	KAB7686479.1	isochorismatase family protein	Vibrionaceae
G5880	KAB7686524.1	sugar O-acetyltransferase	Vibrionaceae
G5880	KAB7686652.1	sodium:proton antiporter	Pasteurellaceae
G5880	KAB7686657.1	aminotransferase class V-fold PLP-dependent enzyme	Vibrionaceae
G5880	KAB7686697.1	DUF1255 family protein	Pseudomonadaceae
G5880	KAB7686698.1	hypothetical protein GBN20_11380	Aeromonadaceae
G5880	KAB7686708.1	response regulator	Vibrionaceae
G5880	KAB7686709.1	NAAT family transporter	Pasteurellaceae
G5880	KAB7686713.1	class I poly(R)-hydroxyalkanoic acid synthase	Vibrionaceae
G5880	KAB7686846.1	phosphatase PAP2 family protein	Aeromonadaceae
G5880	KAB7686855.1	DNA starvation/stationary phase protection protein	Burkholderiaceae
G5880	KAB7686858.1	AAA family ATPase	Vibrionaceae
G5880	KAB7686898.1	cold-shock protein	Pasteurellaceae
G5880	KAB7687003.1	cation:dicarboxylase symporter family transporter	Aeromonadaceae
G5880	KAB7687011.1	putative 4-hydroxy-4-methyl-2-oxoglutarate aldolase	Aeromonadaceae
G5880	KAB7687116.1	murein biosynthesis integral membrane protein MurJ	Pasteurellaceae
G5880	KAB7687118.1	metalloregulator ArsR/SmtB family transcription factor	Aeromonadaceae
G5880	KAB7687121.1	Na/Pi cotransporter family protein	Vibrionaceae
G5880	KAB7687128.1	TerC family protein	Aeromonadaceae
G5880	KAB7687130.1	DNA starvation/stationary phase protection protein	Halomonadaceae
G5880	KAB7687136.1	cold-shock protein	Vibrionaceae
G5880	KAB7687142.1	branched-chain amino acid transport system II carrier protein	Vibrionaceae
G5880	KAB7687492.1	PilT/PilU family type 4a pilus ATPase	Vibrionaceae
G5880	KAB7687493.1	PilT/PilU family type 4a pilus ATPase	Aeromonadaceae
G5880	KAB7687626.1	methionine ABC transporter permease MetI	Aeromonadaceae
G5880	KAB7687686.1	hypothetical protein GBN20_09845	Streptomycetaceae
G5880	KAB7687882.1	response regulator, partial	Vibrionaceae
G5880	KAB7687883.1	sodium/solute symporter	Aeromonadaceae
G5880	KAB7687983.1	multidrug efflux RND transporter permease subunit	Aeromonadaceae
G5880	KAB7687996.1	family 20 glycosylhydrolase, partial	Vibrionaceae
G5880	KAB7687997.1	N,N'-diacetylchitobiose phosphorylase	Vibrionaceae
G5880	KAB7687998.1	phosphoglucomutase/phosphomannomutase family protein	Vibrionaceae
G5880	KAB7688000.1	ABC transporter substrate-binding protein	Vibrionaceae
G5880	KAB7688001.1	ABC transporter permease subunit	Vibrionaceae
G5880	KAB7688002.1	ATP-binding cassette domain-containing protein	Vibrionaceae
G5880	KAB7688003.1	ATP-binding cassette domain-containing protein	Vibrionaceae
G5880	KAB7688004.1	chitobiase	Vibrionaceae
G5880	KAB7688007.1	ABC transporter permease subunit	Vibrionaceae
G5880	KAB7688228.1	AbgT family transporter	Vibrionaceae
G5880	KAB7688241.1	aminopeptidase PepB	Shewanellaceae
G5880	KAB7688259.1	LysR family transcriptional regulator	Vibrionaceae
G5880	KAB7688287.1	pyridoxamine 5'-phosphate oxidase	Colwelliaceae
G5880	KAB7688415.1	DeoR family transcriptional regulator	Aeromonadaceae
G5880	KAB7688431.1	F0F1 ATP synthase subunit A	Shewanellaceae
G5880	KAB7688432.1	F0F1 ATP synthase subunit C	Pasteurellaceae
G5880	KAB7688487.1	exopolysaccharide biosynthesis polyprenyl glycosylphosphotransferase	Vibrionaceae
G5880	KAB7688493.1	efflux RND transporter periplasmic adaptor subunit	Aeromonadaceae
G5880	KAB7688494.1	multidrug efflux RND transporter permease subunit	Vibrionaceae
G5880	KAB7688511.1	cytochrome c oxidase accessory protein CcoG	Vibrionaceae
G5880	KAB7688529.1	c-type cytochrome	Vibrionaceae
G5880	KAB7688667.1	type II secretion system protein GspD	Vibrionaceae
G5880	KAB7688698.1	type II secretion system protein GspE	Vibrionaceae
G5880	KAB7688826.1	type II secretion system protein GspG, partial	Vibrionaceae
G5880	KAB7688892.1	succinylglutamate-semialdehyde dehydrogenase	Aeromonadaceae
G5880	KAB7688893.1	arginine N-succinyltransferase	Vibrionaceae
G5880	KAB7688916.1	3'(2'),5'-bisphosphate nucleotidase CysQ	Vibrionaceae
G5880	KAB7689425.1	NAD-dependent epimerase/dehydratase family protein, partial	Alteromonadaceae
G5880	KAB7689436.1	response regulator	Aeromonadaceae
G5880	KAB7689437.1	tetratricopeptide repeat protein	Aeromonadaceae
G5880	KAB7689439.1	biliverdin-producing heme oxygenase	Aeromonadaceae
G5880	KAB7689453.1	MarR family transcriptional regulator	Vibrionaceae
G5880	KAB7689458.1	sugar-phosphatase	Aeromonadaceae
G5880	KAB7689487.1	cold-shock protein	Vibrionaceae
G5880	KAB7689495.1	hypothetical protein GBN20_07590	Alcaligenaceae
G5880	KAB7689518.1	ATP-binding cassette domain-containing protein	Bacillaceae
G5880	KAB7689522.1	bifunctional 2-methylcitrate dehydratase/aconitate hydratase	Vibrionaceae
G5880	KAB7689523.1	2-methylcitrate synthase	Vibrionaceae
G5880	KAB7689524.1	methylisocitrate lyase	Vibrionaceae
G5880	KAB7689526.1	SDR family NAD(P)-dependent oxidoreductase	Vibrionaceae
G5880	KAB7689535.1	DASS family sodium-coupled anion symporter	Vibrionaceae
G5880	KAB7689554.1	FCD domain-containing protein	Vibrionaceae
G5880	KAB7689708.1	heavy metal translocating P-type ATPase	Vibrionaceae
G5880	KAB7689710.1	cytochrome-c oxidase, cbb3-type subunit III	Vibrionaceae
G5880	KAB7689712.1	cytochrome-c oxidase, cbb3-type subunit II	Vibrionaceae
G5880	KAB7689716.1	type B chloramphenicol O-acetyltransferase	Vibrionaceae
G5880	KAB7689725.1	uracil permease	Chromobacteriaceae
G5880	KAB7689750.1	DUF808 family protein	Shewanellaceae
G5880	KAB7689753.1	TRAP transporter large permease subunit	Vibrionaceae
G5880	KAB7689763.1	PhnA domain protein	Aeromonadaceae
G5880	KAB7689784.1	DUF1349 domain-containing protein	Vibrionaceae
G5880	KAB7689792.1	arginine deiminase	Yersiniaceae
G5880	KAB7689795.1	HAD-IC family P-type ATPase	Microbacteriaceae
G5880	KAB7689807.1	carbohydrate-binding protein	Aeromonadaceae
G5880	KAB7689844.1	SDR family NAD(P)-dependent oxidoreductase, partial	Xanthomonadaceae
G5880	KAB7689850.1	collagenase-like protease	Aeromonadaceae
G5880	KAB7690112.1	YciK family oxidoreductase	Aeromonadaceae
G5880	KAB7690115.1	N-succinylarginine dihydrolase	Aeromonadaceae
G5880	KAB7690129.1	ribosome biogenesis GTPase YlqF	Aeromonadaceae
G5880	KAB7690136.1	hydrogenase small subunit	Enterobacteriaceae
G5880	KAB7690142.1	rubredoxin	Comamonadaceae
G5880	KAB7690168.1	dihydroorotase	Aeromonadaceae
G5880	KAB7690175.1	sugar O-acetyltransferase	Vibrionaceae
G5880	KAB7690189.1	elongation factor P	Chromobacteriaceae
G5880	KAB7690217.1	MerR family transcriptional regulator	Aeromonadaceae
G5880	KAB7690220.1	NAD-binding protein	Vibrionaceae
G5880	KAB7690273.1	DNA repair protein RadC	Vibrionaceae
G5880	KAB7690323.1	malate dehydrogenase	Aeromonadaceae
G5880	KAB7690344.1	pantetheine-phosphate adenylyltransferase	Vibrionaceae
G5880	KAB7690527.1	sodium-dependent transporter, partial	Aeromonadaceae
G5880	KAB7690539.1	diaminopimelate decarboxylase	Pasteurellaceae
G5880	KAB7690554.1	glucose 1-dehydrogenase	Vibrionaceae
G5880	KAB7690558.1	inorganic phosphate transporter	Pseudomonadaceae
G5880	KAB7690562.1	c-type cytochrome	Vibrionaceae
G5880	KAB7690589.1	family 1 glycosylhydrolase	Aeromonadaceae
G5880	KAB7690591.1	LysR family transcriptional regulator	Burkholderiaceae
G5880	KAB7690746.1	dioxygenase	Pseudoalteromonadaceae
G5880	KAB7690754.1	NUDIX domain-containing protein	Vibrionaceae
G5880	KAB7691000.1	glucohydrolase	Bacillaceae
G5880	KAB7691001.1	PTS transporter subunit IICB	Bacillaceae
G5880	KAB7691016.1	integron integrase	Colwelliaceae
G5880	KAB7691020.1	EamA family transporter	Vibrionaceae
G5880	KAB7691021.1	amino acid carrier protein	Pasteurellaceae
G5880	KAB7691079.1	heme utilization protein HutZ	Aeromonadaceae
G5880	KAB7691093.1	alanine dehydrogenase	Vibrionaceae
G5880	KAB7691114.1	molybdenum cofactor biosynthesis protein B	Vibrionaceae
G5880	KAB7691119.1	molybdate ABC transporter permease subunit	Aeromonadaceae
G5880	KAB7691288.1	glutathione peroxidase	Aeromonadaceae
G5880	KAB7691301.1	dihydroxy-acid dehydratase	Rhizobiaceae
G5880	KAB7691304.1	alpha-glucosidase	Rhizobiaceae
G5880	KAB7691310.1	RNA methyltransferase	Vibrionaceae
G5880	KAB7691311.1	DUF3470 domain-containing protein	Vibrionaceae
G5880	KAB7691334.1	DUF2062 domain-containing protein	Vibrionaceae
G5880	KAB7691355.1	HAAAP family serine/threonine permease	Vibrionaceae
G5880	KAB7691365.1	iron chelate uptake ABC transporter family permease subunit	Vibrionaceae
G5880	KAB7691377.1	bifunctional hydroxymethylpyrimidine kinase/phosphomethylpyrimidine kinase	Vibrionaceae
G5880	KAB7691381.1	ATP-binding cassette domain-containing protein	Shewanellaceae
G5880	KAB7691382.1	ABC transporter permease subunit	Shewanellaceae
G5880	KAB7691383.1	AMP-binding protein	Aeromonadaceae
G5880	KAB7691450.1	TIGR01621 family pseudouridine synthase	Vibrionaceae
G5880	KAB7691463.1	formate--tetrahydrofolate ligase	Vibrionaceae
G5880	KAB7691551.1	C4-dicarboxylate ABC transporter	Vibrionaceae
G5880	KAB7691554.1	SDR family oxidoreductase	Vibrionaceae
G5880	KAB7691564.1	dNTP triphosphohydrolase	Vibrionaceae
G5880	KAB7691579.1	VOC family protein	Xanthomonadaceae
G5880	KAB7691595.1	ABC transporter permease subunit	Vibrionaceae
G5880	KAB7691596.1	ABC transporter permease subunit	Vibrionaceae
G5880	KAB7691597.1	ABC transporter substrate-binding protein	Aeromonadaceae
G5880	KAB7691598.1	dipeptide ABC transporter ATP-binding protein	Aeromonadaceae
G5880	KAB7691600.1	response regulator	Vibrionaceae
G5880	KAB7691626.1	cytochrome bd-I oxidase subunit CydX	Vibrionaceae
G5880	KAB7691809.1	phosphate permease	Vibrionaceae
G5880	KAB7691810.1	TIGR00153 family protein	Vibrionaceae
G5880	KAB7691813.1	carbon starvation protein A	Burkholderiaceae
G5880	KAB7691877.1	ubiquinol-cytochrome c reductase iron-sulfur subunit	Vibrionaceae
G5880	KAB7691878.1	cytochrome b	Aeromonadaceae
G5880	KAB7691879.1	cytochrome c1	Vibrionaceae
G5880	KAB7691912.1	type IV-A pilus assembly ATPase PilB	Shewanellaceae
G5880	KAB7691932.1	extracellular solute-binding protein	Pasteurellaceae
G5880	KAB7691933.1	ABC transporter permease subunit	Vibrionaceae
G5880	KAB7691934.1	ATP-binding cassette domain-containing protein	Vibrionaceae
G5880	KAB7691954.1	prepilin peptidase	Vibrionaceae
G5880	KAB7692133.1	HlyD family efflux transporter periplasmic adaptor subunit	Vibrionaceae
G5880	KAB7692230.1	DUF1456 family protein	Vibrionaceae
G5880	KAB7692371.1	DEAD/DEAH box helicase	Shewanellaceae
G5880	KAB7692464.1	RNA-binding protein, partial	Vibrionaceae
G5880	KAB7692528.1	cobyric acid synthase	Vibrionaceae
G5880	KAB7692539.1	hypothetical protein GBN20_01700	Vibrionaceae
G5880	KAB7692546.1	phosphate ABC transporter substrate-binding protein PstS family protein	Aeromonadaceae
G5880	KAB7692553.1	ABC transporter permease subunit	Aeromonadaceae
G5880	KAB7692554.1	phosphate ABC transporter permease PstA	Aeromonadaceae
G5880	KAB7692555.1	phosphate ABC transporter ATP-binding protein	Pseudoalteromonadaceae
G5880	KAB7692557.1	polyphosphate kinase 2	Vibrionaceae
G5880	KAB7692563.1	NAD(P)H:quinone oxidoreductase	Vibrionaceae
G5880	KAB7692587.1	beta-ketoacyl-ACP synthase III	Aeromonadaceae
G5880	KAB7692881.1	FAD-dependent oxidoreductase	Aeromonadaceae
G5880	KAB7692894.1	alkene reductase	Aeromonadaceae
G5880	KAB7692906.1	aminotransferase class I/II-fold pyridoxal phosphate-dependent enzyme	Aeromonadaceae
G5880	KAB7692922.1	YbhB/YbcL family Raf kinase inhibitor-like protein	Vibrionaceae
G5880	KAB7692940.1	TRAP transporter large permease subunit	Vibrionaceae
G5880	KAB7692946.1	metalloregulator ArsR/SmtB family transcription factor	Vibrionaceae
G5880	KAB7692948.1	MFS transporter	Vibrionaceae
G5880	KAB7692964.1	LysE family translocator	Aeromonadaceae
G5880	KAB7692972.1	LysR family transcriptional regulator	Vibrionaceae
G5880	KAB7693124.1	YkgJ family cysteine cluster protein	Vibrionaceae
G5880	KAB7693292.1	adenylosuccinate synthetase	Vibrionaceae
G5880	KAB7693303.1	MacB family efflux pump subunit	Aeromonadaceae
G5880	KAB7693305.1	hypothetical protein GBN20_00505	Pseudomonadaceae
G5880	KAB7693311.1	putative 2-aminoethylphosphonate ABC transporter substrate-binding protein	Pseudomonadaceae
G5880	KAB7693312.1	putative 2-aminoethylphosphonate ABC transporter ATP-binding protein	Vibrionaceae
G5880	KAB7693313.1	putative 2-aminoethylphosphonate ABC transporter permease subunit	Vibrionaceae
G5880	KAB7693314.1	FAD-dependent oxidoreductase	Aeromonadaceae
G5880	KAB7693333.1	maltose O-acetyltransferase	Bacillaceae
G5880	KAB7693337.1	helix-turn-helix domain-containing protein	Aeromonadaceae
G5880	KAB7693348.1	bifunctional 4-hydroxy-2-oxoglutarate aldolase/2-dehydro-3-deoxy-phosphogluconate aldolase	Vibrionaceae
G5880	KAB7693350.1	TRAP transporter large permease subunit, partial	Enterobacteriaceae
G5880	KAB7693351.1	sugar transferase	Vibrionaceae
G5880	KAB7693360.1	ionic transporter y4hA	Burkholderiaceae
G5880	KAB7693364.1	amino acid racemase	Vibrionaceae
G5880	KAB7693367.1	ACR3 family arsenite efflux transporter	Vibrionaceae
G5880	KAB7693637.1	3-deoxy-8-phosphooctulonate synthase	Rhodanobacteraceae
G5880	KAB7693644.1	catalase	Pseudomonadaceae
G5880	KAB7693653.1	pyruvate kinase	Vibrionaceae
G5881	KAB7694036.1	TAXI family TRAP transporter solute-binding subunit	Pseudomonadaceae
G5881	KAB7694037.1	TRAP transporter fused permease subunit	Aeromonadaceae
G5881	KAB7694070.1	type II secretion system protein GspE	Vibrionaceae
G5881	KAB7694083.1	glutaminase A	Bradyrhizobiaceae
G5881	KAB7694093.1	type II secretion system protein GspD	Vibrionaceae
G5881	KAB7694284.1	elongation factor P	Chromobacteriaceae
G5881	KAB7694408.1	uracil permease	Chromobacteriaceae
G5881	KAB7694417.1	type B chloramphenicol O-acetyltransferase	Vibrionaceae
G5881	KAB7694421.1	cytochrome-c oxidase, cbb3-type subunit II	Vibrionaceae
G5881	KAB7694423.1	cytochrome-c oxidase, cbb3-type subunit III	Vibrionaceae
G5881	KAB7694425.1	heavy metal translocating P-type ATPase	Vibrionaceae
G5881	KAB7694680.1	PhnA domain protein	Aeromonadaceae
[truncated: 3,639 more rows]
