# Supplementary material for: Horizontal Gene Transfer Clarifies Taxonomic Confusion and Promotes the Genetic Diversity and Pathogenicity of Plesiomonas shigelloides
Source: mSystems. 2020 Sep 15;5(5):e00448-20. doi: 10.1128/mSystems.00448-20 (PMC7498682; doi:10.1128/mSystems.00448-20)
Supplement: TABLE S5 [file mSystems.00448-20-st005.xlsx]

## Sheet: Sheet1
Core gene family number	Protein ID	Donor bacterial taxon	Function	ω(M0)	ω(M8)	positively selected sites
Horizontal core gene family 1	AVQ85831.1	Aeromonadaceae	NADPH-dependent 2,4-dienoyl-CoA reductase	0.02929	2.47518	241 H,400 V,435 L
Horizontal core gene family 2	AVQ85838.1	Vibrionaceae	histidine/lysine/arginine/ornithine ABC transporter ATP-binding protein	0.02913	1	127 A
Horizontal core gene family 3	AVQ85840.1	Halomonadaceae	arginine ABC transporter permease ArtQ	0.05369	1
Horizontal core gene family 4	AVQ85850.1	Aeromonadaceae	UDP-glucose 4-epimerase GalE	0.04879	1	29 V,46 A
Horizontal core gene family 5	AVQ85854.1	Vibrionaceae	Na+/H+ antiporter	0.00127	1
Horizontal core gene family 6	AVQ85859.1	Aeromonadaceae	transporter	0.07057	1.63183	51 L,86 I
Horizontal core gene family 7	AVQ85860.1	Vibrionaceae	hypothetical protein C7R88_00175	0.0556	1
Horizontal core gene family 8	AVQ85861.1	Aeromonadaceae	CoA-disulfide reductase	0.04574	2.24005	126 N,128 P,129 K,151 R
Horizontal core gene family 9	AVQ85866.1	Comamonadaceae	sulfate ABC transporter permease subunit CysT	0.01797	1	168 A
Horizontal core gene family 10	AVQ85867.1	Aeromonadaceae	sulfate ABC transporter permease subunit CysW	0.00742	1
Horizontal core gene family 11	AVQ85871.1	Burkholderiaceae	ammonia channel protein	0.0202	1.14023	83 T
Horizontal core gene family 12	AVQ85878.1	Vibrionaceae	ATP-dependent DNA helicase DinG	0.05332	1	97 K,128 A,178 S
Horizontal core gene family 13	AVQ85889.1	Aeromonadaceae	dicarboxylate/amino acid:cation symporter	0.0247	1.67061	99 H,107 V,379 A
Horizontal core gene family 14	AVQ85899.1	Aeromonadaceae	coniferyl aldehyde dehydrogenase	0.01981	1
Horizontal core gene family 15	AVQ85904.1	Alteromonadaceae	acetyl-CoA C-acyltransferase	0.00819	1
Horizontal core gene family 16	AVQ85936.1	Idiomarinaceae	histidinol-phosphate transaminase	0.09269	3.66213	84 D,245 L,250 L,265 L,285 H,327 A
Horizontal core gene family 17	AVQ85968.1	Shewanellaceae	RNA helicase	0.01803	1
Horizontal core gene family 18	AVQ86001.1	Vibrionaceae	hypothetical protein C7R88_00945	0.09531	1.91398	35 T,89 G,90 S,116 N,264 H
Horizontal core gene family 19	AVQ86015.1	Aeromonadaceae	YciK family oxidoreductase	0.03926	1
Horizontal core gene family 20	AVQ86031.1	Aeromonadaceae	ribosome biogenesis GTPase YlqF	0.0194	2.68328	92 E
Horizontal core gene family 21	AVQ86042.1	Enterobacteriaceae	[Ni/Fe] hydrogenase small subunit	0.01694	1
Horizontal core gene family 22	AVQ86047.1	Comamonadaceae	rubredoxin	0.0001	1
Horizontal core gene family 23	AVQ86073.1	Aeromonadaceae	dihydroorotase	0.05224	1.15571	196 Y,198 D,219 R,291 S,324 N,348 R,445 R
Horizontal core gene family 24	AVQ86080.1	Vibrionaceae	galactoside O-acetyltransferase	0.05396	2.6881	22 Q,43 P
Horizontal core gene family 25	AVQ86095.1	Chromobacteriaceae	elongation factor P	0.0001	1
Horizontal core gene family 26	AVQ86108.1	Vibrionaceae	cytochrome-c oxidase, cbb3-type subunit II	0.0001	1
Horizontal core gene family 27	AVQ86119.1	Chromobacteriaceae	uracil-xanthine permease	0.01255	1	277 S
Horizontal core gene family 28	AVQ86324.1	Alteromonadaceae	short chain dehydrogenase	0.02224	1.8513	70 T
Horizontal core gene family 29	AVQ86334.1	Aeromonadaceae	DNA-binding response regulator	0.02509	1
Horizontal core gene family 30	AVQ86336.1	Aeromonadaceae	biliverdin-producing heme oxygenase	0.06182	1.75149	9 Q,35 D,64 S,215 A
Horizontal core gene family 31	AVQ86403.1	Bacillaceae	hypothetical protein C7R88_03210	0.2364	2.68945	17 P,19 A,24 R,63 V,64 A,72 Q,82 V,132 T,201 V,223 G,224 D,230 T,232 R,271 I,275 A,278 L,280 P,284 R,285 N
Horizontal core gene family 32	AVQ86412.1	Vibrionaceae	SDR family NAD(P)-dependent oxidoreductase	0.02709	1
Horizontal core gene family 33	AVQ86558.1	Aeromonadaceae	molybdate ABC transporter permease subunit	0.02019	1
Horizontal core gene family 34	AVQ86563.1	Vibrionaceae	molybdenum cofactor biosynthesis protein B	0.00812	7.38978	74 L
Horizontal core gene family 35	AVQ86584.1	Vibrionaceae	alanine dehydrogenase	0.05507	2.26191	87 A,227 A,375 A
Horizontal core gene family 36	AVQ86598.1	Aeromonadaceae	heme utilization protein HutZ	0.06523	1.13918	18 T,27 V
Horizontal core gene family 37	AVQ86637.1	Vibrionaceae	DUF2062 domain-containing protein	0.0033	1
Horizontal core gene family 38	AVQ86659.1	Vibrionaceae	bifunctional hydroxymethylpyrimidine kinase/phosphomethylpyrimidine kinase	0.17568	1.91908	70 V,80 A,119 S,124 Q,151 P,152 R,188 T,189 A,249 G,262 Q,275 W
Horizontal core gene family 39	AVQ86661.1	Vibrionaceae	ferredoxin family protein	0.10935	1.81919	38 V
Horizontal core gene family 40	AVQ86662.1	Vibrionaceae	RNA methyltransferase	0.12565	3.16019	50 P,55 Q,61 V,127 I,128 Q
Horizontal core gene family 41	AVQ86711.1	Vibrionaceae	formate--tetrahydrofolate ligase	0.02904	4.55832	375 Q
Horizontal core gene family 42	AVQ86724.1	Vibrionaceae	TIGR01621 family pseudouridine synthase	0.23789	5.52768	114 T,131 T,137 L,172 P,174 E,175 I,194 E
Horizontal core gene family 43	AVQ86737.1	Vibrionaceae	cytochrome bd-I oxidase subunit CydX	0.001	1
Horizontal core gene family 44	AVQ86761.1	Vibrionaceae	DNA-binding response regulator	0.01085	1
Horizontal core gene family 45	AVQ86763.1	Aeromonadaceae	ABC transporter ATP-binding protein	0.01107	1
Horizontal core gene family 46	AVQ86766.1	Vibrionaceae	ABC transporter permease	0.0084	1
Horizontal core gene family 47	AVQ86807.1	Vibrionaceae	short-chain dehydrogenase	0.06339	1.09888	91 T,111 L
Horizontal core gene family 48	AVQ86810.1	Vibrionaceae	C4-dicarboxylate ABC transporter	0.01763	1	196 N
Horizontal core gene family 49	AVQ86845.1	Vibrionaceae	sodium:proton antiporter	0.02127	1.08215	275 A,325 M
Horizontal core gene family 50	AVQ86926.1	Aeromonadaceae	acyltransferase	0.0268	1	88 P
Horizontal core gene family 51	AVQ86967.1	Vibrionaceae	peptidase M16	0.03417	1.42404	196 S,209 S,222 Q,223 Q,246 Q,412 E
Horizontal core gene family 52	AVQ86976.1	Vibrionaceae	transposase	0.0122	1
Horizontal core gene family 53	AVQ86991.1	Vibrionaceae	chemotaxis protein CheW	0.001	1
Horizontal core gene family 54	AVQ86993.1	Vibrionaceae	chemotaxis protein CheA	0.00777	1
Horizontal core gene family 55	AVQ87013.1	Vibrionaceae	flagellar hook-basal body complex protein FliE	0.03682	1
Horizontal core gene family 56	AVQ87102.1	Aeromonadaceae	C4-dicarboxylate ABC transporter	0.02239	3.96481	285 V,464 L
Horizontal core gene family 57	AVQ87103.1	Pseudomonadaceae	C4-dicarboxylate ABC transporter substrate-binding protein	0.02345	1
Horizontal core gene family 58	AVQ87145.1	Vibrionaceae	NAD(P)H:quinone oxidoreductase	0.11634	3.59686	46 A,169 P,195 P,196 P
Horizontal core gene family 59	AVQ87152.1	Vibrionaceae	polyphosphate kinase 2	0.06181	1.0377	3 K,4 L,268 H
Horizontal core gene family 60	AVQ87154.1	Pseudoalteromonadaceae	phosphate ABC transporter ATP-binding protein	0.00271	1
Horizontal core gene family 61	AVQ87155.1	Aeromonadaceae	phosphate ABC transporter permease PtsA	0.00176	1
Horizontal core gene family 62	AVQ87156.1	Aeromonadaceae	phosphate ABC transporter permease	0.01778	2.13502	96 A,133 T
Horizontal core gene family 63	AVQ87162.1	Aeromonadaceae	phosphate-binding protein	0.00498	1
Horizontal core gene family 64	AVQ87192.1	Vibrionaceae	aminobenzoyl-glutamate transporter	0.00268	1
Horizontal core gene family 65	AVQ87205.1	Shewanellaceae	aminopeptidase PepB	0.03165	2.68313	93 A
Horizontal core gene family 66	AVQ87224.1	Vibrionaceae	hydrogen peroxide-inducible genes activator	0.01121	1
Horizontal core gene family 67	AVQ87253.1	Colwelliaceae	pyridoxamine 5'-phosphate oxidase	0.00301	1
Horizontal core gene family 68	AVQ87281.1	Vibrionaceae	peptide ABC transporter substrate-binding protein	0.00422	1
Horizontal core gene family 69	AVQ87282.1	Vibrionaceae	ABC transporter permease	0.01087	1.43294	42 T,64 L
Horizontal core gene family 70	AVQ87283.1	Vibrionaceae	ABC transporter ATP-binding protein	0.0001	1
Horizontal core gene family 71	AVQ87284.1	Vibrionaceae	ABC transporter ATP-binding protein	0.00749	1
Horizontal core gene family 72	AVQ87285.1	Vibrionaceae	chitobiase	0.11899	2.98809	55 E,75 D,81 T,115 D,195 D,228 T,368 A,381 I,446 T,452 S,455 T
Horizontal core gene family 73	AVQ87288.1	Vibrionaceae	N,N'-diacetylchitobiose phosphorylase	0.02999	1	272 D,460 E,730 E,785 P
Horizontal core gene family 74	AVQ87289.1	Vibrionaceae	phosphonomutase	0.02137	2.84028	144 E
Horizontal core gene family 75	AVQ87308.1	Burkholderiaceae	carbon starvation protein A	0.03444	2.41122	126 V,143 E
Horizontal core gene family 76	AVQ87310.1	Vibrionaceae	TIGR00153 family protein	0.0001	1
Horizontal core gene family 77	AVQ87311.1	Vibrionaceae	phosphate permease	0.0001	1
Horizontal core gene family 78	AVQ87345.1	Vibrionaceae	ABC transporter ATP-binding protein	0.03601	1.34408	69 R,243 V,270 A
Horizontal core gene family 79	AVQ87346.1	Vibrionaceae	iron ABC transporter permease	0.01673	1
Horizontal core gene family 80	AVQ87347.1	Pasteurellaceae	iron ABC transporter substrate-binding protein	0.01043	1
Horizontal core gene family 81	AVQ87367.1	Aeromonadaceae	type II secretion system protein F	0.05228	1	2 S,11 K,28 S,39 L,40 K,42 I,46 R,58 Q,63 K
Horizontal core gene family 82	AVQ87401.1	Vibrionaceae	cytochrome c1	0.03663	1.46534	9 A
Horizontal core gene family 83	AVQ87402.1	Vibrionaceae	cytochrome bc complex cytochrome b subunit	0.00324	1
Horizontal core gene family 84	AVQ87403.1	Vibrionaceae	ubiquinol-cytochrome c reductase iron-sulfur subunit	0.00324	1
Horizontal core gene family 85	AVQ87638.1	Aeromonadaceae	MexH family multidrug efflux RND transporter periplasmic adaptor subunit	0.0001	1
Horizontal core gene family 86	AVQ87639.1	Vibrionaceae	transporter	0.00324	1
Horizontal core gene family 87	AVQ87743.1	Shewanellaceae	F0F1 ATP synthase subunit A	0.0001	1
Horizontal core gene family 88	AVQ87744.1	Pasteurellaceae	F0F1 ATP synthase subunit C	0.0001	1
Horizontal core gene family 89	AVQ87801.1	Pasteurellaceae	sodium:proton antiporter	0.01601	3.21306	318 I
Horizontal core gene family 90	AVQ87807.1	Aeromonadaceae	transporter	0.00329	1
Horizontal core gene family 91	AVQ87834.1	Vibrionaceae	beta-ketoacyl-ACP reductase	0.02097	1
Horizontal core gene family 92	AVQ87841.1	Vibrionaceae	cytochrome c4	0.02625	1	174 A
Horizontal core gene family 93	AVQ87866.1	Aeromonadaceae	aryl-phospho-beta-D-glucosidase	0.05958	1.67214	114 G,116 Q,131 L
Horizontal core gene family 94	AVQ87868.1	Burkholderiaceae	LysR family transcriptional regulator	0.10506	1
Horizontal core gene family 95	AVQ87879.1	Vibrionaceae	hypothetical protein C7R88_11650	0.00921	1
Horizontal core gene family 96	AVQ87883.1	Vibrionaceae	pantetheine-phosphate adenylyltransferase	0.08668	1
Horizontal core gene family 97	AVQ87977.1	Vibrionaceae	class I poly(R)-hydroxyalkanoic acid synthase	0.01664	1
Horizontal core gene family 98	AVQ87992.1	Aeromonadaceae	hypothetical protein C7R88_12310	0.0001	1
Horizontal core gene family 99	AVQ88079.1	Vibrionaceae	ribonuclease	0.0357	4.75818	228 S
Horizontal core gene family 100	AVQ88107.1	Aeromonadaceae	putative 4-hydroxy-4-methyl-2-oxoglutarate aldolase	0.05963	2.47545	173 S
Horizontal core gene family 101	AVQ88116.1	Aeromonadaceae	dicarboxylate/amino acid:cation symporter	0.01249	1
Horizontal core gene family 102	AVQ88127.1	Vibrionaceae	branched-chain amino acid transport system II carrier protein	0.00393	1
Horizontal core gene family 103	AVQ88166.1	Halomonadaceae	DNA starvation/stationary phase protection protein	0.00297	1
Horizontal core gene family 104	AVQ88168.1	Aeromonadaceae	TerC family protein	0.00697	1
Horizontal core gene family 105	AVQ88175.1	Vibrionaceae	Na/Pi cotransporter family protein	0.02037	1.44498	33 S
Horizontal core gene family 106	AVQ88238.1	Aeromonadaceae	type IV pili twitching motility protein PilT	0.01155	1
Horizontal core gene family 107	AVQ88239.1	Vibrionaceae	type IV pili twitching motility protein PilT	0.001	1
Horizontal core gene family 108	AVQ88285.1	Aeromonadaceae	methionine ABC transporter permease	0.04704	1
Horizontal core gene family 109	AVQ88367.1	Burkholderiaceae	acetylornithine transaminase	0.04913	1.79358	88 A,192 Q,253 E
Horizontal core gene family 110	AVQ88395.1	Pasteurellaceae	DedA family protein	0.0001	1
Horizontal core gene family 111	AVQ88421.1	Aeromonadaceae	carbon starvation protein A	0.01272	1
Horizontal core gene family 112	AVQ88438.1	Vibrionaceae	riboflavin synthase	0.02827	1.19367	175 T
Horizontal core gene family 113	AVQ88446.1	Vibrionaceae	flagellar motor protein PomA	0.0001	1
Horizontal core gene family 114	AVQ88454.1	Vibrionaceae	peptidyl-prolyl cis-trans isomerase	0.02736	1
Horizontal core gene family 115	AVQ88507.1	Vibrionaceae	DUF2788 domain-containing protein	0.02946	1
Horizontal core gene family 116	AVQ88515.1	Halomonadaceae	acetoacetyl-CoA reductase	0.03445	2.61459	60 R,203 S
Horizontal core gene family 117	AVQ88531.1	Vibrionaceae	hypothetical protein C7R88_15445	0.0886	2.47901	74 K,104 R
Horizontal core gene family 118	AVQ88543.1	Vibrionaceae	TetR family transcriptional regulator	0.02873	1	101 V
Horizontal core gene family 119	AVQ88544.1	Aeromonadaceae	acyl-CoA dehydrogenase	0.00588	1
Horizontal core gene family 120	AVQ88618.1	Shewanellaceae	DUF808 domain-containing protein	0.06294	2.77718	113 T,125 E,227 A
Horizontal core gene family 121	AVQ88619.1	Aeromonadaceae	collagenase-like protease	0.03585	1.03252	59 A 0.622
Horizontal core gene family 122	AVQ88633.1	Aeromonadaceae	hypothetical protein C7R88_02820	0.04982	1	127 N
Horizontal core gene family 123	AVQ88648.1	Pasteurellaceae	sodium:alanine symporter family protein	0.00503	1	328 L
Horizontal core gene family 124	AVQ88654.1	Shewanellaceae	ABC transporter	0.01681	1
Horizontal core gene family 125	AVQ88655.1	Shewanellaceae	ABC transporter ATP-binding protein	0.3317	4.0341	48 L,53 I,119 A,120 L,121 S,122 L,125 A,126 R
Horizontal core gene family 126	AVQ88683.1	Vibrionaceae	sigma-54-dependent Fis family transcriptional regulator	0.07297	1.95821	199 S,202 V,215 S,216 Q,218 N,219 E
Horizontal core gene family 127	AVQ88705.1	Vibrionaceae	peptide ABC transporter permease	0.00805	3.33009	48 E
Horizontal core gene family 128	AVQ88745.1	Vibrionaceae	alanine--glyoxylate aminotransferase	0.06148	4.95038	190 K
Horizontal core gene family 129	AVQ88749.1	Pseudomonadaceae	inorganic phosphate transporter	0.0175	1
Horizontal core gene family 130	AVQ88766.1	Aeromonadaceae	transcriptional regulator	0.10328	1.26572	107 L,120 A
