# Supplementary material for: Horizontal Gene Transfer Clarifies Taxonomic Confusion and Promotes the Genetic Diversity and Pathogenicity of Plesiomonas shigelloides
Source: mSystems. 2020 Sep 15;5(5):e00448-20. doi: 10.1128/mSystems.00448-20 (PMC7498682; doi:10.1128/mSystems.00448-20)
Supplement: TABLE S6 [file mSystems.00448-20-st006.xlsx]

## Sheet: Prophage
strain_name	Region length	Completeness	Score	Total proteins	Region position	Most homologous phage	GC content
302-73	32.7Kb	incomplete	40	24	2016194-2048951	PHAGE_Edward_GF_2_NC_026611	0.4663
302-73	23Kb	intact	150	30	2049226-2072262	PHAGE_Vibrio_VP882_NC_009016	0.5336
302-73	31.1Kb	intact	150	38	3311548-3342672	PHAGE_Salmon_RE_2010_NC_019488	0.4975
FM82	17.5Kb	questionable	70	24	940977-958515	PHAGE_Salmon_ST64B_NC_004313	0.4866
FM82	15.7Kb	incomplete	60	21	3675395-3691126	PHAGE_Escher_PA2_NC_028449	0.4636
G5263	34.4Kb	incomplete	40	37	438350-472787	PHAGE_Pseudo_MD8_NC_031091	0.4502
G5270	22.9Kb	incomplete	20	15	1508333-1531283	PHAGE_Synech_S_CAM7_NC_031927	0.4151
G5270	14.9Kb	incomplete	20	11	1642366-1657279	PHAGE_Entero_P4_NC_001609	0.4657
G5270	33.3Kb	intact	150	37	1698244-1731555	PHAGE_Aeromo_phiO18P_NC_009542	0.4583
G5270	41.4Kb	intact	150	51	2687030-2728515	PHAGE_Haemop_SuMu_NC_019455	0.4883
G5270	52.6Kb	intact	150	62	3687322-3739972	PHAGE_Entero_mEp235_NC_019708	0.4645
G5877	7.1Kb	questionable	70	11	16935-24091	PHAGE_Entero_N15_NC_001901	0.4707
G5877	14.2Kb	incomplete	50	18	1888820-1903074	PHAGE_Salmon_SJ46_NC_031129	0.4542
G5877	23.8Kb	incomplete	40	24	2772739-2796631	PHAGE_Edward_GF_2_NC_026611	0.475
G5877	50.3Kb	questionable	80	23	3267007-3317389	PHAGE_Entero_933W_NC_000924	0.5079
G5879	42.7Kb	incomplete	50	24	702968-745751	PHAGE_Edward_GF_2_NC_026611	0.4737
G5879	20.9Kb	intact	150	28	775800-796699	PHAGE_Vibrio_VP882_NC_009016	0.5405
G5879	25.2Kb	intact	150	27	1187127-1212411	PHAGE_Salmon_118970_sal4_NC_030919	0.5175
G5880	28.4Kb	intact	150	31	49046-77451	PHAGE_Salmon_118970_sal3_NC_031940	0.5092
G5881	26.1Kb	intact	150	31	661214-687315	PHAGE_Salmon_RE_2010_NC_019488	0.5207
G5881	24.7Kb	intact	150	25	712557-737291	PHAGE_Entero_mEp235_NC_019708	0.5166
G5881	44.2Kb	intact	150	53	787192-831401	PHAGE_Entero_lambda_NC_001416	0.503
G5881	28.9Kb	intact	130	35	1562333-1591256	PHAGE_Aeromo_phiO18P_NC_009542	0.4929
G5881	63.8Kb	questionable	80	33	1999305-2063120	PHAGE_Entero_933W_NC_000924	0.4733
G5881	29.2Kb	intact	150	39	2380514-2409810	PHAGE_Salmon_Fels_2_NC_010463	0.5114
G5882	25.3Kb	intact	150	26	43083-68396	PHAGE_Strept_9872_NC_031094	0.521
G5882	30.8Kb	incomplete	40	11	1314974-1345818	PHAGE_Entero_P4_NC_001609	0.5
G5885	19.4Kb	incomplete	30	13	2210985-2230480	PHAGE_Entero_mEp235_NC_019708	0.4327
G5885	25.9Kb	intact	150	28	2234241-2260229	PHAGE_Salmon_118970_sal3_NC_031940	0.5198
G5885	37.1Kb	questionable	80	28	2511065-2548258	PHAGE_Entero_933W_NC_000924	0.4864
G5885	29Kb	intact	150	40	3374365-3403446	PHAGE_Salmon_Fels_2_NC_010463	0.5041
G5886	26.7Kb	incomplete	40	13	1689714-1716418	PHAGE_Entero_P4_NC_001609	0.4828
G5886	29.7Kb	incomplete	50	27	3179817-3209546	PHAGE_Entero_933W_NC_000924	0.5063
G5886	65.4Kb	intact	150	45	3546148-3611617	PHAGE_Salmon_RE_2010_NC_019488	0.5149
G5889	31.6Kb	intact	150	34	873894-905577	PHAGE_Entero_mEp235_NC_019708	0.4898
G5889	28.6Kb	intact	150	37	1346154-1374817	PHAGE_Salmon_Fels_2_NC_010463	0.5091
G5889	24.3Kb	intact	150	29	3567561-3591932	PHAGE_Vibrio_VP882_NC_009016	0.5347
G5889	17.4Kb	incomplete	30	19	3591932-3609353	PHAGE_Entero_HK629_NC_019711	0.4256
G5890	27.9Kb	intact	150	31	237486-265438	PHAGE_Salmon_118970_sal3_NC_031940	0.5092
G5892	26.7Kb	intact	140	30	871460-898224	PHAGE_Klebsi_phiKO2_NC_005857	0.5115
G5892	28.2Kb	intact	150	38	1251999-1280255	PHAGE_Salmon_RE_2010_NC_019488	0.5115
G5892	37.7Kb	questionable	90	21	2542490-2580203	PHAGE_Stx2_vB_EcoP_24B_NC_027984	0.4891
G5892	15.2Kb	incomplete	60	16	3064252-3079487	PHAGE_Shigel_SfII_NC_021857	0.4523
MS-17-188	47Kb	intact	150	51	429977-476994	PHAGE_Vibrio_12B12_NC_021070	0.5041
MS-17-188	17.1Kb	questionable	80	14	495217-512388	PHAGE_Salmon_SJ46_NC_031129	0.4868
MS-17-188	54.4Kb	intact	150	54	3707601-3762062	PHAGE_Entero_lambda_NC_001416	0.4827
NCTC10360	33.6Kb	intact	150	37	679851-713472	PHAGE_Entero_mEp235_NC_019708	0.4883
NCTC10360	53.8Kb	intact	150	54	1957706-2011505	PHAGE_Entero_lambda_NC_001416	0.5066
NCTC10363	44.9Kb	intact	150	56	1561202-1606112	PHAGE_Vibrio_VP882_NC_009016	0.494
NCTC10363	36.7Kb	intact	110	38	2206636-2243347	PHAGE_Entero_933W_NC_000924	0.4876
NCTC10363	29.5Kb	intact	150	35	2384165-2413749	PHAGE_Vibrio_VP882_NC_009016	0.5131
NCTC10363	8.8Kb	incomplete	50	13	3116316-3125128	PHAGE_Salmon_RE_2010_NC_019488	0.5147
NCTC10363	19.2Kb	incomplete	30	9	3483585-3502821	PHAGE_Entero_P4_NC_001609	0.5264
NCTC10364	32.2Kb	questionable	80	30	2711675-2743919	PHAGE_Entero_933W_NC_000924	0.4982
UBA12016	22.9Kb	incomplete	20	15	1508333-1531283	PHAGE_Synech_S_CAM7_NC_031927	0.4151
UBA12017	20.5Kb	incomplete	50	18	608040-628577	PHAGE_Entero_P4_NC_001609	0.4775

## Sheet: Genomic Island
Strain name	GI	Length（bp）	Protein ID	Locus_tag	Function
302-73	GI-1	5947	EON87833.1	PLESHI_14446	terminase, ATPase subunit
302-73	GI-1	5947	EON87832.1	PLESHI_14441	hypothetical protein
302-73	GI-1	5947	EON87831.1	PLESHI_14436	DinI-like protein in retron EC67
302-73	GI-1	5947	EON87830.1	PLESHI_14431	hypothetical protein
302-73	GI-1	5947	EON87829.1	PLESHI_14426	hypothetical protein
302-73	GI-1	5947	EON87828.1	PLESHI_14421	hypothetical protein
302-73	GI-1	5947	EON87827.1	PLESHI_14416	phage portal protein, pbsx family
302-73	GI-2	10052	EON88140.1	PLESHI_12080	ribonuclease Z
302-73	GI-2	10052	EON88139.1	PLESHI_12075	LysR family transcriptional regulator
302-73	GI-2	10052	EON88138.1	PLESHI_12070	sulfite oxidase subunit YedZ
302-73	GI-2	10052	EON88137.1	PLESHI_12065	TMAO/DMSO reductase
302-73	GI-2	10052	EON88136.1	PLESHI_12060	hypothetical protein
302-73	GI-2	10052	EON88135.1	PLESHI_12055	hypothetical protein
302-73	GI-2	10052	EON88134.1	PLESHI_12050	transposase IS3/IS911 family protein
302-73	GI-2	10052	EON88133.1	PLESHI_12045	hypothetical protein
302-73	GI-2	10052	EON88132.1	PLESHI_12040	accessory colonization factor AcfC
302-73	GI-2	10052	EON88131.1	PLESHI_12035	protein DsbD
302-73	GI-2	10052	EON88130.1	PLESHI_12030	thioredoxin domain-containing protein
302-73	GI-2	10052	EON88129.1	PLESHI_12025	Holin, phage lambda
302-73	GI-3	5652	EON88187.1	PLESHI_11295	hypothetical protein
302-73	GI-3	5652	EON88302.1	PLESHI_11290	hypothetical protein
302-73	GI-4	35198	EON88348.1	PLESHI_10775	hypothetical protein
302-73	GI-4	35198	EON88412.1	PLESHI_10770	hypothetical protein
302-73	GI-4	35198	EON88411.1	PLESHI_10765	hypothetical protein
302-73	GI-4	35198	EON88410.1	PLESHI_10760	hypothetical protein
302-73	GI-4	35198	EON88409.1	PLESHI_10755	Cro/Cl family transcriptional regulator
302-73	GI-4	35198	EON88408.1	PLESHI_10750	hypothetical protein
302-73	GI-4	35198	EON88407.1	PLESHI_10745	hypothetical protein
302-73	GI-4	35198	EON88406.1	PLESHI_10740	phage O protein
302-73	GI-4	35198	EON88405.1	PLESHI_10735	DNA replication protein P, putative
302-73	GI-4	35198	EON88404.1	PLESHI_10730	hypothetical protein
302-73	GI-4	35198	EON88414.1	PLESHI_10725	hypothetical protein
302-73	GI-4	35198	EON88413.1	PLESHI_10720	hypothetical protein
302-73	GI-4	35198	EON88421.1	PLESHI_10715	hypothetical protein
302-73	GI-4	35198	EON88420.1	PLESHI_10710	hypothetical protein
302-73	GI-4	35198	EON88419.1	PLESHI_10705	hypothetical protein
302-73	GI-4	35198	EON88418.1	PLESHI_10700	hypothetical protein
302-73	GI-4	35198	EON88417.1	PLESHI_10695	hypothetical protein
302-73	GI-4	35198	EON88416.1	PLESHI_10690	hypothetical protein
302-73	GI-4	35198	EON88415.1	PLESHI_10685	hypothetical protein
302-73	GI-4	35198	EON88425.1	PLESHI_10680	hypothetical protein
302-73	GI-4	35198	EON88424.1	PLESHI_10675	hypothetical protein
302-73	GI-4	35198	EON88423.1	PLESHI_10670	hypothetical protein
302-73	GI-4	35198	EON88422.1	PLESHI_10665	hypothetical protein
302-73	GI-4	35198	EON88473.1	PLESHI_10660	hypothetical protein
302-73	GI-5	4301	EON88469.1	PLESHI_10640	hypothetical protein
302-73	GI-5	4301	EON88468.1	PLESHI_10635	hypothetical protein
302-73	GI-5	4301	EON88467.1	PLESHI_10630	hypothetical protein
302-73	GI-5	4301	EON88466.1	PLESHI_10625	hypothetical protein
302-73	GI-5	4301	EON88465.1	PLESHI_10620	hypothetical protein
302-73	GI-5	4301	EON88464.1	PLESHI_10615	putative lactoylglutathione lyase
302-73	GI-6	21213	EON88479.1	PLESHI_10059	hypothetical protein
302-73	GI-6	21213	EON88478.1	PLESHI_10054	hypothetical protein
302-73	GI-6	21213	EON88477.1	PLESHI_10049	hypothetical protein
302-73	GI-6	21213	EON88476.1	PLESHI_10044	hypothetical protein
302-73	GI-6	21213	EON88475.1	PLESHI_10039	hypothetical protein
302-73	GI-6	21213	EON88474.1	PLESHI_10034	hypothetical protein
302-73	GI-6	21213	EON88567.1	PLESHI_10029	hypothetical protein
302-73	GI-6	21213	EON88566.1	PLESHI_10024	phage repressor
302-73	GI-6	21213	EON88565.1	PLESHI_10019	hypothetical protein
302-73	GI-6	21213	EON88564.1	PLESHI_10014	hypothetical protein
302-73	GI-6	21213	EON88563.1	PLESHI_10009	hypothetical protein
302-73	GI-6	21213	EON88562.1	PLESHI_10004	putative phage associated protein
302-73	GI-6	21213	EON88561.1	PLESHI_09999	phage replication protein
302-73	GI-6	21213	EON88560.1	PLESHI_09994	DNA replication protein P, putative
302-73	GI-6	21213	EON88559.1	PLESHI_09989	hypothetical protein
302-73	GI-6	21213	EON88558.1	PLESHI_09984	putative Gifsy-1 prophage protein
302-73	GI-6	21213	EON88557.1	PLESHI_09979	hypothetical protein
302-73	GI-6	21213	EON88556.1	PLESHI_09974	hypothetical protein
302-73	GI-6	21213	EON88555.1	PLESHI_09969	sulfatase
302-73	GI-6	21213	EON88554.1	PLESHI_09964	PAP2 family phosphoesterase
302-73	GI-6	21213	EON88553.1	PLESHI_09959	polysaccharide deacetylase
302-73	GI-6	21213	EON88552.1	PLESHI_09954	putative invasin
302-73	GI-7	9027	EON88568.1	PLESHI_09944	hypothetical protein
302-73	GI-7	9027	EON88572.1	PLESHI_09939	hypothetical protein
302-73	GI-7	9027	EON88571.1	PLESHI_09934	Ig domain-containing protein
302-73	GI-7	9027	EON88570.1	PLESHI_09929	invasin-like protein
302-73	GI-7	9027	EON88569.1	PLESHI_09924	hypothetical protein
302-73	GI-7	9027	EON88585.1	PLESHI_09919	phage holin
302-73	GI-7	9027	EON88584.1	PLESHI_09914	putative prophage endolysin, control of lysis
302-73	GI-8	6189	EON88591.1	PLESHI_09514	transcriptional regulator
302-73	GI-8	6189	EON88590.1	PLESHI_09509	hypothetical protein
302-73	GI-8	6189	EON88589.1	PLESHI_09504	heat-inducible protein
302-73	GI-8	6189	EON88588.1	PLESHI_09499	hypothetical protein
302-73	GI-8	6189	EON88587.1	PLESHI_09494	hypothetical protein
302-73	GI-8	6189	EON88586.1	PLESHI_09489	hypothetical protein
302-73	GI-8	6189	EON88681.1	PLESHI_09484	hypothetical protein
302-73	GI-9	34580	EON88667.1	PLESHI_09414	iso-IS1 ORF1
302-73	GI-9	34580	EON88666.1	PLESHI_09409	iso-IS1 ORF2
302-73	GI-9	34580	EON88665.1	PLESHI_09404	Txe/YoeB family toxin
302-73	GI-9	34580	EON88664.1	PLESHI_09399	prevent-host-death family protein
302-73	GI-9	34580	EON88663.1	PLESHI_09394	hypothetical protein
302-73	GI-9	34580	EON88662.1	PLESHI_09389	hypothetical protein
302-73	GI-9	34580	EON88661.1	PLESHI_09384	filamentation induced by cAMP protein fic
302-73	GI-9	34580	EON88660.1	PLESHI_09379	hypothetical protein
302-73	GI-9	34580	EON88682.1	PLESHI_09374	hypothetical protein
302-73	GI-9	34580	EON88684.1	PLESHI_09359	hypothetical protein
302-73	GI-9	34580	EON88683.1	PLESHI_09354	hypothetical protein
302-73	GI-9	34580	EON88687.1	PLESHI_09349	hypothetical protein
302-73	GI-9	34580	EON88686.1	PLESHI_09344	hypothetical protein
302-73	GI-9	34580	EON88685.1	PLESHI_09339	hypothetical protein
302-73	GI-9	34580	EON88691.1	PLESHI_09324	hypothetical protein
302-73	GI-9	34580	EON88690.1	PLESHI_09319	hypothetical protein
302-73	GI-9	34580	EON88689.1	PLESHI_09314	hypothetical protein
302-73	GI-9	34580	EON88688.1	PLESHI_09309	GCN5-like N-acetyltransferase
302-73	GI-9	34580	EON88692.1	PLESHI_09304	hypothetical protein
302-73	GI-10	6862	EON88914.1	PLESHI_08359	hypothetical protein
302-73	GI-10	6862	EON88915.1	PLESHI_08364	hypothetical protein
302-73	GI-10	6862	EON88916.1	PLESHI_08369	Repressor protein CI
302-73	GI-10	6862	EON88917.1	PLESHI_08374	Cro
302-73	GI-10	6862	EON88918.1	PLESHI_08379	CII protein
302-73	GI-10	6862	EON88919.1	PLESHI_08384	hypothetical protein
302-73	GI-10	6862	EON88920.1	PLESHI_08389	DNA replication protein P
302-73	GI-10	6862	EON88921.1	PLESHI_08394	hypothetical protein
302-73	GI-10	6862	EON88922.1	PLESHI_08399	hypothetical protein
302-73	GI-10	6862	EON88923.1	PLESHI_08404	hypothetical protein
302-73	GI-10	6862	EON88924.1	PLESHI_08409	hypothetical protein
302-73	GI-10	6862	EON88925.1	PLESHI_08414	hypothetical protein
302-73	GI-10	6862	EON88926.1	PLESHI_08419	putative antitermination protein
302-73	GI-10	6862	EON88927.1	PLESHI_08424	hypothetical protein
302-73	GI-11	4646	EON88795.1	PLESHI_08449	cytochrome B561
302-73	GI-11	4646	EON88796.1	PLESHI_08454	hypothetical protein
302-73	GI-11	4646	EON88797.1	PLESHI_08459	hypothetical protein
302-73	GI-11	4646	EON88798.1	PLESHI_08464	hypothetical protein
302-73	GI-11	4646	EON88799.1	PLESHI_08469	hypothetical protein
302-73	GI-11	4646	EON88800.1	PLESHI_08474	hypothetical protein
302-73	GI-11	4646	EON88801.1	PLESHI_08479	putative phage DNA packaging protein
302-73	GI-11	4646	EON88802.1	PLESHI_08484	DNA packaging protein
302-73	GI-12	3732	EON88808.1	PLESHI_08514	putative phage DNA-packaging protein
302-73	GI-12	3732	EON88809.1	PLESHI_08519	hypothetical protein
302-73	GI-12	3732	EON88810.1	PLESHI_08524	hypothetical protein
302-73	GI-12	3732	EON88811.1	PLESHI_08529	hypothetical protein
302-73	GI-12	3732	EON88812.1	PLESHI_08534	hypothetical protein
302-73	GI-12	3732	EON88813.1	PLESHI_08539	hypothetical protein
302-73	GI-12	3732	EON88814.1	PLESHI_08544	baseplate J-like protein
302-73	GI-12	3732	EON88815.1	PLESHI_08549	phage tail protein I
302-73	GI-13	12438	EON88823.1	PLESHI_08589	GpU family protein
302-73	GI-13	12438	EON88824.1	PLESHI_08594	phage tail X family protein
302-73	GI-13	12438	EON88825.1	PLESHI_08599	phage late control D family protein
302-73	GI-13	12438	EON88826.1	PLESHI_08604	hypothetical protein
302-73	GI-13	12438	EON88827.1	PLESHI_08609	transposase subunit B
302-73	GI-13	12438	EON88828.1	PLESHI_08614	hypothetical protein
302-73	GI-13	12438	EON88829.1	PLESHI_08619	hypothetical protein
302-73	GI-13	12438	EON88830.1	PLESHI_08624	hypothetical protein
302-73	GI-13	12438	EON88831.1	PLESHI_08629	hypothetical protein
302-73	GI-13	12438	EON88832.1	PLESHI_08634	putative RecF/RecN/SMC N terminal domain protein
302-73	GI-13	12438	EON88833.1	PLESHI_08639	hypothetical protein
302-73	GI-13	12438	EON88834.1	PLESHI_08644	hypothetical protein
302-73	GI-13	12438	EON88835.1	PLESHI_08649	hypothetical protein
302-73	GI-13	12438	EON88836.1	PLESHI_08654	hypothetical protein
302-73	GI-14	12982	EON88741.1	PLESHI_09019	hypothetical protein
302-73	GI-14	12982	EON87160.1	PLESHI_17097	type 12 methyltransferase
302-73	GI-14	12982	EON90523.1	PLESHI_00030	Gifsy-2 prophage protein
302-73	GI-14	12982	EON90522.1	PLESHI_00025	putative bacteriophage protein
302-73	GI-14	12982	EON90521.1	PLESHI_00020	hypothetical protein
302-73	GI-14	12982	EON90520.1	PLESHI_00015	hypothetical protein
302-73	GI-14	12982	EON90519.1	PLESHI_00010	hypothetical protein
302-73	GI-14	12982	EON88696.1	PLESHI_09269	phage holin
302-73	GI-14	12982	EON88695.1	PLESHI_09264	Xenobiotic reductase B
302-73	GI-14	12982	EON88698.1	PLESHI_09252	hypothetical protein
302-73	GI-14	12982	EON88745.1	PLESHI_08999	hypothetical protein
302-73	GI-15	114201	EON88758.1	PLESHI_08929	hypothetical protein
302-73	GI-15	114201	EON88759.1	PLESHI_08934	hypothetical protein
302-73	GI-15	114201	EON87154.1	PLESHI_17121	hypothetical protein
302-73	GI-15	114201	EON87155.1	PLESHI_17126	nucleoside-diphosphate-sugar epimerase
302-73	GI-15	114201	EON87156.1	PLESHI_17131	hypothetical protein
302-73	GI-15	114201	EON87153.1	PLESHI_17136	hypothetical protein
302-73	GI-15	114201	EON88748.1	PLESHI_08984	hypothetical protein
302-73	GI-15	114201	EON88751.1	PLESHI_08979	N-acetyltransferase GCN5
302-73	GI-15	114201	EON88750.1	PLESHI_08974	hypothetical protein
302-73	GI-15	114201	EON88749.1	PLESHI_08969	hypothetical protein
302-73	GI-15	114201	EON88699.1	PLESHI_09247	hypothetical protein
302-73	GI-15	114201	EON90517.1	PLESHI_00045	hypothetical protein
302-73	GI-15	114201	EON90518.1	PLESHI_00050	hypothetical protein
302-73	GI-15	114201	EON90512.1	PLESHI_00055	hypothetical protein
302-73	GI-15	114201	EON90513.1	PLESHI_00060	hypothetical protein
302-73	GI-15	114201	EON90514.1	PLESHI_00065	hypothetical protein
302-73	GI-15	114201	EON90515.1	PLESHI_00070	hypothetical protein
302-73	GI-15	114201	EON90516.1	PLESHI_00075	hypothetical protein
302-73	GI-15	114201	EON90508.1	PLESHI_00080	hypothetical protein
302-73	GI-15	114201	EON90509.1	PLESHI_00085	hypothetical protein
302-73	GI-15	114201	EON90510.1	PLESHI_00090	hypothetical protein
302-73	GI-15	114201	EON90511.1	PLESHI_00095	hypothetical protein
302-73	GI-15	114201	EON90503.1	PLESHI_00100	S51 family peptidase
302-73	GI-15	114201	EON90504.1	PLESHI_00105	acetyltransferase
302-73	GI-15	114201	EON90505.1	PLESHI_00110	hypothetical protein
302-73	GI-15	114201	EON90506.1	PLESHI_00115	Serine/threonine protein kinase
302-73	GI-15	114201	EON90507.1	PLESHI_00120	hypothetical protein
302-73	GI-15	114201	EON90502.1	PLESHI_00125	hypothetical protein
302-73	GI-15	114201	EON90501.1	PLESHI_00130	hypothetical protein
302-73	GI-15	114201	EON90500.1	PLESHI_00135	hypothetical protein
302-73	GI-15	114201	EON90491.1	PLESHI_00140	extradiol ring-cleavage dioxygenase class III protein subunit B
302-73	GI-15	114201	EON90492.1	PLESHI_00145	hypothetical protein
302-73	GI-15	114201	EON90493.1	PLESHI_00150	glutathione S-transferase, N-terminal protein
302-73	GI-15	114201	EON90494.1	PLESHI_00155	hypothetical protein
302-73	GI-15	114201	EON90495.1	PLESHI_00160	hypothetical protein
302-73	GI-15	114201	EON90496.1	PLESHI_00165	hypothetical protein
302-73	GI-15	114201	EON90497.1	PLESHI_00170	hypothetical protein
302-73	GI-15	114201	EON90498.1	PLESHI_00175	phage protein
302-73	GI-15	114201	EON90499.1	PLESHI_00180	hypothetical protein
302-73	GI-15	114201	EON90488.1	PLESHI_00185	hypothetical protein
302-73	GI-15	114201	EON90489.1	PLESHI_00190	hypothetical protein
302-73	GI-15	114201	EON90490.1	PLESHI_00195	hypothetical protein
302-73	GI-15	114201	EON90486.1	PLESHI_00200	penicillin-binding protein 1A
302-73	GI-15	114201	EON90487.1	PLESHI_00205	hypothetical protein
302-73	GI-15	114201	EON90484.1	PLESHI_00210	hypothetical protein
302-73	GI-15	114201	EON90485.1	PLESHI_00215	hypothetical protein
302-73	GI-15	114201	EON90481.1	PLESHI_00220	prolyl endopeptidase
302-73	GI-15	114201	EON90482.1	PLESHI_00225	hypothetical protein
302-73	GI-15	114201	EON90483.1	PLESHI_00230	hypothetical protein
302-73	GI-15	114201	EON90480.1	PLESHI_00235	hypothetical protein
302-73	GI-15	114201	EON90479.1	PLESHI_00240	hypothetical protein
302-73	GI-15	114201	EON90478.1	PLESHI_00245	SEFIR domain-containing protein
302-73	GI-15	114201	EON90477.1	PLESHI_00250	hypothetical protein
302-73	GI-15	114201	EON90475.1	PLESHI_00255	hypothetical protein
302-73	GI-15	114201	EON90476.1	PLESHI_00260	hypothetical protein
302-73	GI-15	114201	EON90400.1	PLESHI_00265	hypothetical protein
302-73	GI-15	114201	EON90401.1	PLESHI_00270	hypothetical protein
302-73	GI-16	8225	EON90241.1	PLESHI_01892	amidohydrolase 3
302-73	GI-16	8225	EON90242.1	PLESHI_01897	Proteinase inhibitor I42, chagasin
302-73	GI-16	8225	EON90243.1	PLESHI_01902	arginase
302-73	GI-16	8225	EON90244.1	PLESHI_01907	hth-type transcriptional regulator benm
302-73	GI-16	8225	EON90245.1	PLESHI_01912	hypothetical protein
302-73	GI-16	8225	EON90246.1	PLESHI_01917	thiol peroxidase
302-73	GI-16	8225	EON90247.1	PLESHI_01922	hypothetical protein
302-73	GI-16	8225	EON90248.1	PLESHI_01927	hypothetical protein
302-73	GI-17	9294	EON89969.1	PLESHI_02859	acetyltransferase
302-73	GI-17	9294	EON89970.1	PLESHI_02864	flagellin modification protein A
302-73	GI-17	9294	EON89971.1	PLESHI_02869	CMP-N-acetylneuraminic acid synthetase
302-73	GI-17	9294	EON89972.1	PLESHI_02874	oxidoreductase domain-containing protein
302-73	GI-17	9294	EON89973.1	PLESHI_02879	nucleotidyl transferase
302-73	GI-17	9294	EON89974.1	PLESHI_02884	carbonic anhydrase/acetyltransferase isoleucine patch superfamily-like protein
302-73	GI-17	9294	EON89975.1	PLESHI_02889	N-acetyl neuramic acid synthetase
302-73	GI-17	9294	EON89976.1	PLESHI_02894	UDP-N-acetylglucosamine 2-epimerase
302-73	GI-17	9294	EON89977.1	PLESHI_02899	putative aminotransferase
302-73	GI-17	9294	EON89978.1	PLESHI_02904	capsular polysaccharide biosynthesis protein D
302-73	GI-18	14774	EON89897.1	PLESHI_03024	SAM-dependent methyltransferase
302-73	GI-18	14774	EON89898.1	PLESHI_03029	helicase-related protein
302-73	GI-18	14774	EON89899.1	PLESHI_03034	Restriction enzymes type I helicase
302-73	GI-18	14774	EON89900.1	PLESHI_03039	restriction modification system DNA specificity domain-containing protein
302-73	GI-18	14774	EON89901.1	PLESHI_03044	hypothetical protein
302-73	GI-18	14774	EON89902.1	PLESHI_03049	hypothetical protein
302-73	GI-18	14774	EON89903.1	PLESHI_03054	Type I restriction modification system, methyltransferase subunit
302-73	GI-18	14774	EON89904.1	PLESHI_03059	phage integrase family protein
302-73	GI-18	14774	EON89905.1	PLESHI_03064	transcriptional regulator protein
302-73	GI-19	7249	EON89672.1	PLESHI_03892	hypothetical protein
302-73	GI-19	7249	EON89673.1	PLESHI_03897	iso-IS1 ORF1
302-73	GI-19	7249	EON89674.1	PLESHI_03902	hypothetical protein
302-73	GI-19	7249	EON89675.1	PLESHI_03917	phage-related integrase
302-73	GI-20	5985	EON89751.1	PLESHI_04307	PTS permease protein
302-73	GI-20	5985	EON89752.1	PLESHI_04312	PTS permease protein
302-73	GI-20	5985	EON89753.1	PLESHI_04317	PTS system N-acetylgalactosamine-specific transporter subunit IIC
302-73	GI-20	5985	EON89754.1	PLESHI_04322	PTS system N-acetylgalactosamine-specific transporter subunit IIB
302-73	GI-20	5985	EON89755.1	PLESHI_04327	tagatose-6-phosphate ketose/aldose isomerase
302-73	GI-20	5985	EON89756.1	PLESHI_04332	tagatose 6-phosphate aldolase subunit KbaZ
302-73	GI-20	5985	EON89757.1	PLESHI_04337	DeoR family transcriptional regulator
302-73	GI-21	21400	EON89325.1	PLESHI_06267	aquaporin Z
302-73	GI-21	21400	EON89326.1	PLESHI_06272	putative epimerase/dehydratase
302-73	GI-21	21400	EON89327.1	PLESHI_06277	pilin glycosylation protein
302-73	GI-21	21400	EON89328.1	PLESHI_06282	hypothetical protein
302-73	GI-21	21400	EON89329.1	PLESHI_06287	transferase
302-73	GI-21	21400	EON89330.1	PLESHI_06292	UDP-galactose phosphate transferase
302-73	GI-21	21400	EON89331.1	PLESHI_06297	group 1 glycosyl transferase
302-73	GI-21	21400	EON89332.1	PLESHI_06302	UDP-N-acetylglucosamine 2-epimerase
302-73	GI-21	21400	EON89333.1	PLESHI_06307	NAD-dependent epimerase/dehydratase
302-73	GI-21	21400	EON89334.1	PLESHI_06312	epimerase/dehydratase WbjB
302-73	GI-21	21400	EON89272.1	PLESHI_06319	lipopolysaccharide biosynthesis protein
302-73	GI-21	21400	EON89273.1	PLESHI_06324	transposase
302-73	GI-21	21400	EON89274.1	PLESHI_06329	Transposase
302-73	GI-21	21400	EON89275.1	PLESHI_06334	hypothetical protein
302-73	GI-21	21400	EON89276.1	PLESHI_06339	Integrase catalytic region
302-73	GI-21	21400	EON89277.1	PLESHI_06344	Integrase core domain protein
302-73	GI-21	21400	EON89278.1	PLESHI_06349	glycosyl transferase group 1 protein
302-73	GI-21	21400	EON89279.1	PLESHI_06354	hypothetical protein
302-73	GI-21	21400	EON89256.1	PLESHI_06359	hypothetical protein
302-73	GI-21	21400	EON89257.1	PLESHI_06364	hemolytic protein HlpA-like protein
302-73	GI-21	21400	EON89258.1	PLESHI_06369	O antigen chain length determinant protein
302-73	GI-21	21400	EON89259.1	PLESHI_06374	cytochrome c5
302-73	GI-21	21400	EON89260.1	PLESHI_06379	transcriptional activator RfaH
302-73	GI-22	401707	EON88740.1	PLESHI_09024	umuD protein
302-73	GI-22	401707	EON88697.1	PLESHI_09259	hypothetical protein
302-73	GI-22	401707	EON87151.1	PLESHI_17146	hypothetical protein
302-73	GI-22	401707	EON88752.1	PLESHI_08964	hypothetical protein
302-73	GI-22	401707	EON88760.1	PLESHI_08924	RNA-binding protein
302-73	GI-22	401707	EON88694.1	PLESHI_09274	glutamyl-tRNA ligase
302-73	GI-22	401707	EON88765.1	PLESHI_08899	hypothetical protein
302-73	GI-22	401707	EON88792.1	PLESHI_08764	replication protein
302-73	GI-22	401707	EON90524.1	PLESHI_00005	hypothetical protein
302-73	GI-22	401707	EON88791.1	PLESHI_08769	hypothetical protein
302-73	GI-22	401707	EON88730.1	PLESHI_09074	hypothetical protein
302-73	GI-22	401707	EON88774.1	PLESHI_08854	hypothetical protein
302-73	GI-22	401707	EON88700.1	PLESHI_09237	hypothetical protein
302-73	GI-22	401707	EON88701.1	PLESHI_09242	transcriptional regulator SirC
302-73	GI-22	401707	EON88770.1	PLESHI_08874	hypothetical protein
302-73	GI-22	401707	EON88717.1	PLESHI_09151	hypothetical protein
302-73	GI-22	401707	EON88786.1	PLESHI_08794	hypothetical protein
302-73	GI-22	401707	EON88754.1	PLESHI_08949	hypothetical protein
302-73	GI-22	401707	EON88755.1	PLESHI_08954	hypothetical protein
302-73	GI-22	401707	EON88753.1	PLESHI_08959	hypothetical protein
302-73	GI-22	401707	EON88743.1	PLESHI_09009	hypothetical protein
302-73	GI-22	401707	EON88703.1	PLESHI_09227	hypothetical protein
302-73	GI-22	401707	EON88725.1	PLESHI_09099	hypothetical protein
302-73	GI-22	401707	EON88706.1	PLESHI_09208	hypothetical protein
302-73	GI-22	401707	EON88736.1	PLESHI_09044	3',5'-cyclic-nucleotide phosphodiesterase
302-73	GI-22	401707	EON87157.1	PLESHI_17112	hypothetical protein
302-73	GI-22	401707	EON87147.1	PLESHI_17166	hypothetical protein
302-73	GI-22	401707	EON88732.1	PLESHI_09064	hypothetical protein
302-73	GI-22	401707	EON88793.1	PLESHI_08759	Site-specific resolvase
302-73	GI-22	401707	EON88707.1	PLESHI_09203	HNH endonuclease
302-73	GI-22	401707	EON88716.1	PLESHI_09156	hypothetical protein
302-73	GI-22	401707	EON88763.1	PLESHI_08909	hypothetical protein
302-73	GI-22	401707	EON88726.1	PLESHI_09094	hypothetical protein
302-73	GI-22	401707	EON88779.1	PLESHI_08829	hypothetical protein
302-73	GI-22	401707	EON88720.1	PLESHI_09119	hypothetical protein
302-73	GI-22	401707	EON88721.1	PLESHI_09124	hypothetical protein
302-73	GI-22	401707	EON88713.1	PLESHI_09171	hypothetical protein
302-73	GI-22	401707	EON87158.1	PLESHI_17107	hypothetical protein
302-73	GI-22	401707	EON88746.1	PLESHI_08989	DNA topoisomerase I
302-73	GI-22	401707	EON88747.1	PLESHI_08994	hypothetical protein
302-73	GI-22	401707	EON87148.1	PLESHI_17161	hypothetical protein
302-73	GI-22	401707	EON88712.1	PLESHI_09178	hypothetical protein
302-73	GI-22	401707	EON88761.1	PLESHI_08919	hypothetical protein
302-73	GI-22	401707	EON88783.1	PLESHI_08809	hypothetical protein
302-73	GI-22	401707	EON88735.1	PLESHI_09049	hypothetical protein
302-73	GI-22	401707	EON87150.1	PLESHI_17151	elongation factor Tu
302-73	GI-22	401707	EON88775.1	PLESHI_08849	hypothetical protein
302-73	GI-22	401707	EON88790.1	PLESHI_08774	Ribonuclease H
302-73	GI-22	401707	EON88772.1	PLESHI_08864	hypothetical protein
302-73	GI-22	401707	EON88769.1	PLESHI_08879	hypothetical protein
302-73	GI-22	401707	EON88742.1	PLESHI_09014	protein UmuC
302-73	GI-22	401707	EON88727.1	PLESHI_09089	hypothetical protein
302-73	GI-22	401707	EON88771.1	PLESHI_08869	hypothetical protein
302-73	GI-22	401707	EON88708.1	PLESHI_09198	extradiol ring-cleavage dioxygenase III subunit B
302-73	GI-22	401707	EON88728.1	PLESHI_09084	chloramphenicol acetyltransferase
302-73	GI-22	401707	EON88731.1	PLESHI_09069	RTX protein
302-73	GI-22	401707	EON88724.1	PLESHI_09104	hypothetical protein
302-73	GI-22	401707	EON88773.1	PLESHI_08859	hypothetical protein
302-73	GI-22	401707	EON88734.1	PLESHI_09054	hypothetical protein
302-73	GI-22	401707	EON88710.1	PLESHI_09188	extradiol ring-cleavage dioxygenase III subunit B
302-73	GI-22	401707	EON88778.1	PLESHI_08834	membrane-bound proton-translocating pyrophosphatase
302-73	GI-22	401707	EON88767.1	PLESHI_08889	hypothetical protein
302-73	GI-22	401707	EON88723.1	PLESHI_09109	hypothetical protein
302-73	GI-22	401707	EON88757.1	PLESHI_08939	amidohydrolase
302-73	GI-22	401707	EON88709.1	PLESHI_09193	3,4-dihydroxyphenylalanine extradiol dioxygenase
302-73	GI-22	401707	EON88718.1	PLESHI_09141	N-acetyltransferase GCN5
302-73	GI-22	401707	EON88719.1	PLESHI_09146	hypothetical protein
302-73	GI-22	401707	EON88766.1	PLESHI_08894	hypothetical protein
302-73	GI-22	401707	EON88702.1	PLESHI_09232	hypothetical protein
302-73	GI-22	401707	EON88756.1	PLESHI_08944	hypothetical protein
302-73	GI-22	401707	EON88776.1	PLESHI_08844	hypothetical protein
302-73	GI-22	401707	EON88729.1	PLESHI_09079	hypothetical protein
302-73	GI-22	401707	EON88787.1	PLESHI_08789	hypothetical protein
302-73	GI-22	401707	EON88738.1	PLESHI_09034	plasmid-partitioning protein SopA
302-73	GI-22	401707	EON88794.1	PLESHI_08754	von Willebrand factor type A
302-73	GI-22	401707	EON88764.1	PLESHI_08904	hypothetical protein
302-73	GI-22	401707	EON87152.1	PLESHI_17141	putative nucleotidyltransferase
302-73	GI-22	401707	EON88788.1	PLESHI_08784	hypothetical protein
302-73	GI-22	401707	EON87159.1	PLESHI_17102	protein UmuC
302-73	GI-22	401707	EON88777.1	PLESHI_08839	replication protein
302-73	GI-22	401707	EON88722.1	PLESHI_09114	hypothetical protein
302-73	GI-22	401707	EON88711.1	PLESHI_09183	hypothetical protein
302-73	GI-22	401707	EON87149.1	PLESHI_17156	hypothetical protein
302-73	GI-22	401707	EON88739.1	PLESHI_09029	maltose O-acetyltransferase
302-73	GI-22	401707	EON88784.1	PLESHI_08799	hypothetical protein
302-73	GI-22	401707	EON88785.1	PLESHI_08804	hypothetical protein
302-73	GI-22	401707	EON88768.1	PLESHI_08884	hypothetical protein
FM82	GI-1	23321	PVU66346.1	C9E85_07770	MBL fold metallo-hydrolase
FM82	GI-1	23321	PVU66345.1	C9E85_07765	LysR family transcriptional regulator
FM82	GI-1	23321		C9E85_07760	superoxide dismutase [Cu-Zn] SodC2
FM82	GI-1	23321	PVU66344.1	C9E85_07755	sulfoxide reductase heme-binding subunit YedZ
FM82	GI-1	23321	PVU66343.1	C9E85_07750	protein-methionine-sulfoxide reductase catalytic subunit MsrP
FM82	GI-1	23321	PVU66342.1	C9E85_07745	hypothetical protein
FM82	GI-1	23321	PVU66341.1	C9E85_07740	hypothetical protein
FM82	GI-1	23321	PVU66340.1	C9E85_07735	hypothetical protein
FM82	GI-1	23321	PVU65272.1	C9E85_14060	hypothetical protein
FM82	GI-1	23321	PVU65271.1	C9E85_14055	hypothetical protein
FM82	GI-1	23321		C9E85_14050	IS3 family transposase
FM82	GI-1	23321	PVU65270.1	C9E85_14045	hypothetical protein
FM82	GI-1	23321	PVU65269.1	C9E85_14040	hypothetical protein
FM82	GI-1	23321	PVU65268.1	C9E85_14035	hypothetical protein
FM82	GI-1	23321	PVU65267.1	C9E85_14030	hypothetical protein
FM82	GI-1	23321	PVU65266.1	C9E85_14025	hypothetical protein
FM82	GI-1	23321	PVU65265.1	C9E85_14020	hypothetical protein
FM82	GI-1	23321	PVU65264.1	C9E85_14015	hypothetical protein
FM82	GI-1	23321	PVU65263.1	C9E85_14010	hypothetical protein
FM82	GI-1	23321	PVU65262.1	C9E85_14005	hypothetical protein
FM82	GI-1	23321	PVU65261.1	C9E85_14000	hypothetical protein
FM82	GI-1	23321	PVU65260.1	C9E85_13995	hypothetical protein
FM82	GI-1	23321	PVU65259.1	C9E85_13990	hypothetical protein
FM82	GI-1	23321	PVU65258.1	C9E85_13985	hypothetical protein
FM82	GI-1	23321	PVU65257.1	C9E85_13980	DNA adenine methylase
FM82	GI-1	23321	PVU65256.1	C9E85_13975	hypothetical protein
FM82	GI-1	23321	PVU65255.1	C9E85_13970	hypothetical protein
FM82	GI-1	23321	PVU65254.1	C9E85_13965	hypothetical protein
FM82	GI-1	23321	PVU65253.1	C9E85_13960	hypothetical protein
FM82	GI-1	23321	PVU65252.1	C9E85_13955	hypothetical protein
FM82	GI-1	23321	PVU65273.1	C9E85_13950	hypothetical protein
FM82	GI-1	23321	PVU65251.1	C9E85_13945	hypothetical protein
FM82	GI-1	23321	PVU65250.1	C9E85_13940	phage holin, lambda family
FM82	GI-1	23321	PVU66346.1	C9E85_07770	MBL fold metallo-hydrolase
FM82	GI-1	23321	PVU66345.1	C9E85_07765	LysR family transcriptional regulator
FM82	GI-1	23321		C9E85_07760	superoxide dismutase [Cu-Zn] SodC2
FM82	GI-1	23321	PVU66344.1	C9E85_07755	sulfoxide reductase heme-binding subunit YedZ
FM82	GI-1	23321	PVU66343.1	C9E85_07750	protein-methionine-sulfoxide reductase catalytic subunit MsrP
FM82	GI-1	23321	PVU66342.1	C9E85_07745	hypothetical protein
FM82	GI-1	23321	PVU66341.1	C9E85_07740	hypothetical protein
FM82	GI-1	23321	PVU66340.1	C9E85_07735	hypothetical protein
FM82	GI-1	23321	PVU65272.1	C9E85_14060	hypothetical protein
FM82	GI-1	23321	PVU65271.1	C9E85_14055	hypothetical protein
FM82	GI-1	23321		C9E85_14050	IS3 family transposase
FM82	GI-1	23321	PVU65270.1	C9E85_14045	hypothetical protein
FM82	GI-1	23321	PVU65269.1	C9E85_14040	hypothetical protein
FM82	GI-1	23321	PVU65268.1	C9E85_14035	hypothetical protein
FM82	GI-1	23321	PVU65267.1	C9E85_14030	hypothetical protein
FM82	GI-1	23321	PVU65266.1	C9E85_14025	hypothetical protein
FM82	GI-1	23321	PVU65265.1	C9E85_14020	hypothetical protein
FM82	GI-1	23321	PVU65264.1	C9E85_14015	hypothetical protein
FM82	GI-1	23321	PVU65263.1	C9E85_14010	hypothetical protein
FM82	GI-1	23321	PVU65262.1	C9E85_14005	hypothetical protein
FM82	GI-1	23321	PVU65261.1	C9E85_14000	hypothetical protein
FM82	GI-1	23321	PVU65260.1	C9E85_13995	hypothetical protein
FM82	GI-1	23321	PVU65259.1	C9E85_13990	hypothetical protein
FM82	GI-1	23321	PVU65258.1	C9E85_13985	hypothetical protein
FM82	GI-1	23321	PVU65257.1	C9E85_13980	DNA adenine methylase
FM82	GI-1	23321	PVU65256.1	C9E85_13975	hypothetical protein
FM82	GI-1	23321	PVU65255.1	C9E85_13970	hypothetical protein
FM82	GI-1	23321	PVU65254.1	C9E85_13965	hypothetical protein
FM82	GI-1	23321	PVU65253.1	C9E85_13960	hypothetical protein
FM82	GI-1	23321	PVU65252.1	C9E85_13955	hypothetical protein
FM82	GI-1	23321	PVU65273.1	C9E85_13950	hypothetical protein
FM82	GI-1	23321	PVU65251.1	C9E85_13945	hypothetical protein
FM82	GI-1	23321	PVU65250.1	C9E85_13940	phage holin, lambda family
FM82	GI-2	9080		C9E85_10825	integrase
FM82	GI-2	9080	PVU65885.1	C9E85_10830	alkene reductase
FM82	GI-2	9080	PVU65886.1	C9E85_10835	HTH-type transcriptional regulator YidZ
FM82	GI-2	9080	PVU65887.1	C9E85_10840	multidrug transporter MdtL
FM82	GI-2	9080	PVU65888.1	C9E85_10845	DNA breaking-rejoining protein
FM82	GI-2	9080	PVU65889.1	C9E85_10850	DUF1349 domain-containing protein
FM82	GI-2	9080	PVU65890.1	C9E85_10855	hypothetical protein
FM82	GI-2	9080	PVU65891.1	C9E85_10860	hypothetical protein
FM82	GI-2	9080	PVU65892.1	C9E85_10865	signal peptidase I
FM82	GI-2	9080	PVU65893.1	C9E85_10870	putative selenium delivery protein YdfZ
FM82	GI-2	9080	PVU65894.1	C9E85_10875	VOC family protein
FM82	GI-3	26727	PVU64988.1	C9E85_15335	hypothetical protein
FM82	GI-3	26727	PVU64989.1	C9E85_15340	peptidylprolyl isomerase
FM82	GI-3	26727	PVU64990.1	C9E85_15345	hypothetical protein
FM82	GI-3	26727	PVU64991.1	C9E85_15350	hypothetical protein
FM82	GI-3	26727	PVU64992.1	C9E85_15355	YbhB/YbcL family Raf kinase inhibitor-like protein
FM82	GI-3	26727	PVU64993.1	C9E85_15360	recombinase
FM82	GI-3	26727	PVU64994.1	C9E85_15365	hypothetical protein
FM82	GI-3	26727	PVU64996.1	C9E85_15370	hypothetical protein
FM82	GI-3	26727	PVU64995.1	C9E85_15375	hypothetical protein
FM82	GI-3	26727	PVU65080.1	C9E85_14700	hypothetical protein
FM82	GI-3	26727	PVU65081.1	C9E85_14705	hypothetical protein
FM82	GI-3	26727	PVU65082.1	C9E85_14710	hypothetical protein
FM82	GI-3	26727	PVU65083.1	C9E85_14715	hypothetical protein
FM82	GI-3	26727	PVU65084.1	C9E85_14720	hypothetical protein
FM82	GI-3	26727	PVU65085.1	C9E85_14725	hypothetical protein
FM82	GI-3	26727	PVU65086.1	C9E85_14730	hypothetical protein
FM82	GI-3	26727	PVU65087.1	C9E85_14735	hypothetical protein
FM82	GI-3	26727	PVU65088.1	C9E85_14740	hypothetical protein
FM82	GI-3	26727	PVU65089.1	C9E85_14745	hypothetical protein
FM82	GI-3	26727	PVU65090.1	C9E85_14750	hypothetical protein
FM82	GI-3	26727	PVU65091.1	C9E85_14755	hypothetical protein
FM82	GI-3	26727	PVU65092.1	C9E85_14760	hypothetical protein
FM82	GI-3	26727	PVU65093.1	C9E85_14765	hypothetical protein
FM82	GI-3	26727	PVU65094.1	C9E85_14770	hypothetical protein
FM82	GI-3	26727	PVU65095.1	C9E85_14775	hypothetical protein
FM82	GI-3	26727	PVU65096.1	C9E85_14780	hypothetical protein
FM82	GI-3	26727	PVU65097.1	C9E85_14785	hypothetical protein
FM82	GI-3	26727		C9E85_14790	carbamoyltransferase HypF
FM82	GI-3	26727	PVU65098.1	C9E85_14795	hydrogenase 2 small subunit
FM82	GI-3	26727	PVU65099.1	C9E85_14800	hydrogenase 2 protein HybA
FM82	GI-3	26727	PVU65100.1	C9E85_14805	Ni/Fe-hydrogenase cytochrome b subunit
FM82	GI-3	26727	PVU65101.1	C9E85_14810	hydrogenase 2 large subunit
FM82	GI-4	5879	PVU66574.1	C9E85_07640	TetR/AcrR family transcriptional regulator
FM82	GI-4	5879	PVU66575.1	C9E85_07645	hypothetical protein
FM82	GI-4	5879	PVU66576.1	C9E85_07650	hypothetical protein
FM82	GI-4	5879	PVU66577.1	C9E85_07655	lysine transporter LysE
FM82	GI-4	5879	PVU66578.1	C9E85_07660	hypothetical protein
FM82	GI-4	5879	PVU66579.1	C9E85_07665	hypothetical protein
FM82	GI-5	19046	PVU64761.1	C9E85_16560	dioxygenase
FM82	GI-5	19046	PVU64800.1	C9E85_16345	chorismate mutase
FM82	GI-5	19046	PVU64799.1	C9E85_16340	glyoxalase
FM82	GI-5	19046	PVU64829.1	C9E85_16150	hypothetical protein
FM82	GI-5	19046	PVU64830.1	C9E85_16155	NUDIX hydrolase
FM82	GI-5	19046	PVU64831.1	C9E85_16160	hypothetical protein
FM82	GI-5	19046	PVU64734.1	C9E85_16720	GFA family protein
FM82	GI-5	19046	PVU64845.1	C9E85_16085	hypothetical protein
FM82	GI-5	19046	PVU64846.1	C9E85_16080	DUF3265 domain-containing protein
FM82	GI-5	19046	PVU64844.1	C9E85_16075	zinc/iron-chelating domain-containing protein
FM82	GI-5	19046	PVU64843.1	C9E85_16070	acetyltransferase
FM82	GI-5	19046	PVU64842.1	C9E85_16065	hypothetical protein
FM82	GI-5	19046	PVU64774.1	C9E85_16490	glutamine amidotransferase
FM82	GI-5	19046	PVU64781.1	C9E85_16450	hypothetical protein
FM82	GI-6	5183	PVU67077.1	C9E85_05415	hypothetical protein
FM82	GI-6	5183	PVU67076.1	C9E85_05410	hypothetical protein
FM82	GI-6	5183	PVU67075.1	C9E85_05405	cell filamentation protein Fic
FM82	GI-6	5183	PVU67074.1	C9E85_05400	hypothetical protein
FM82	GI-6	5183	PVU67073.1	C9E85_05395	hypothetical protein
FM82	GI-6	5183	PVU67072.1	C9E85_05390	hypothetical protein
FM82	GI-7	19242	PVU66918.1	C9E85_04540	hypothetical protein
FM82	GI-7	19242	PVU66917.1	C9E85_04535	hypothetical protein
FM82	GI-7	19242	PVU66916.1	C9E85_04530	inovirus Gp2 family protein
FM82	GI-7	19242	PVU66915.1	C9E85_04525	AlpA family transcriptional regulator
FM82	GI-7	19242	PVU67936.1	C9E85_01860	hypothetical protein
FM82	GI-7	19242	PVU67935.1	C9E85_01855	M48 family peptidase
FM82	GI-7	19242	PVU67934.1	C9E85_01850	restriction endonuclease subunit R
FM82	GI-7	19242	PVU67933.1	C9E85_01845	DNA helicase UvrD
FM82	GI-7	19242	PVU67932.1	C9E85_01840	hypothetical protein
FM82	GI-7	19242	PVU67931.1	C9E85_01835	hypothetical protein
FM82	GI-7	19242	PVU67966.1	C9E85_01830	restriction endonuclease subunit S
FM82	GI-8	10824	PVU67929.1	C9E85_01820	transcriptional regulator
FM82	GI-8	10824	PVU67928.1	C9E85_01815	Na+/H+ antiporter NhaC
FM82	GI-8	10824	PVU67927.1	C9E85_01810	aminotransferase
FM82	GI-8	10824	PVU67926.1	C9E85_01805	ferredoxin-type protein NapF
FM82	GI-8	10824	PVU67925.1	C9E85_01800	dimethylsulfoxide reductase
FM82	GI-8	10824	PVU67965.1	C9E85_01795	dimethyl sulfoxide reductase subunit A
FM82	GI-8	10824	PVU67924.1	C9E85_01790	dimethylsulfoxide reductase, chain B
FM82	GI-8	10824	PVU67923.1	C9E85_01785	dimethylsulfoxide reductase
FM82	GI-8	10824	PVU67922.1	C9E85_01780	integrase
FM82	GI-9	5100	PVU67738.1	C9E85_00750	hypothetical protein
FM82	GI-9	5100	PVU67737.1	C9E85_00745	hypothetical protein
FM82	GI-9	5100	PVU67949.1	C9E85_00740	ATPase
FM82	GI-9	5100	PVU67736.1	C9E85_00735	hypothetical protein
FM82	GI-9	5100	PVU67735.1	C9E85_00730	hypothetical protein
FM82	GI-9	5100	PVU67734.1	C9E85_00725	integrase
FM82	GI-10	26886	PVU67609.1	C9E85_00025	hypothetical protein
FM82	GI-10	26886	PVU67608.1	C9E85_00020	flagellar hook-associated protein 2
FM82	GI-10	26886	PVU67607.1	C9E85_00015	hypothetical protein
FM82	GI-10	26886	PVU67606.1	C9E85_00010	flagellin
FM82	GI-10	26886	PVU67937.1	C9E85_00005	IS1 family transposase
FM82	GI-10	26886	PVU64788.1	C9E85_16410	IS3 family transposase
FM82	GI-10	26886	PVU64775.1	C9E85_16485	Rha family transcriptional regulator
FM82	GI-10	26886	PVU64820.1	C9E85_16205	hypothetical protein
FM82	GI-10	26886		C9E85_16210	AlpA family transcriptional regulator
FM82	GI-10	26886	PVU64821.1	C9E85_16215	hypothetical protein
FM82	GI-10	26886	PVU64812.1	C9E85_16240	hypothetical protein
FM82	GI-10	26886	PVU64813.1	C9E85_16245	transcriptional regulator
FM82	GI-10	26886	PVU64814.1	C9E85_16250	hypothetical protein
FM82	GI-10	26886	PVU64815.1	C9E85_16255	hypothetical protein
FM82	GI-10	26886	PVU64778.1	C9E85_16470	hypothetical protein
FM82	GI-10	26886		C9E85_12000	IS3 family transposase
FM82	GI-10	26886		C9E85_12005	IS3 family transposase
FM82	GI-10	26886	PVU65627.1	C9E85_12010	UDP-N-acetylglucosamine 2-epimerase (hydrolyzing)
FM82	GI-10	26886	PVU65573.1	C9E85_12015	polyhydroxyalkanoate biosynthesis repressor PhaR
FM82	GI-10	26886	PVU65574.1	C9E85_12020	acylneuraminate cytidylyltransferase family protein
FM82	GI-10	26886	PVU65575.1	C9E85_12025	hypothetical protein
FM82	GI-10	26886	PVU65576.1	C9E85_12030	flagellar hook-associated protein 3
FM82	GI-11	39433	PVU65602.1	C9E85_12180	hypothetical protein
FM82	GI-11	39433	PVU65603.1	C9E85_12185	hypothetical protein
FM82	GI-11	39433	PVU65604.1	C9E85_12190	hypothetical protein
FM82	GI-11	39433	PVU65605.1	C9E85_12195	hypothetical protein
FM82	GI-11	39433	PVU65606.1	C9E85_12200	hypothetical protein
FM82	GI-11	39433	PVU65607.1	C9E85_12205	TIGR03986 family CRISPR-associated RAMP protein
FM82	GI-11	39433	PVU65608.1	C9E85_12210	hypothetical protein
FM82	GI-11	39433	PVU65609.1	C9E85_12215	hypothetical protein
FM82	GI-11	39433	PVU65610.1	C9E85_12220	hypothetical protein
FM82	GI-11	39433	PVU65611.1	C9E85_12225	glycosyl transferase family 2
FM82	GI-11	39433	PVU65612.1	C9E85_12230	TIGR02584 family CRISPR-associated protein
FM82	GI-11	39433	PVU65613.1	C9E85_12235	CRISPR-associated endonuclease Cas2
FM82	GI-11	39433	PVU65614.1	C9E85_12240	CRISPR-associated endonuclease Cas1
FM82	GI-11	39433	PVU65615.1	C9E85_12245	CRISPR-associated protein Csx16
FM82	GI-11	39433	PVU65616.1	C9E85_12250	hypothetical protein
FM82	GI-11	39433	PVU65617.1	C9E85_12255	hypothetical protein
FM82	GI-11	39433	PVU65618.1	C9E85_12260	radical SAM protein
FM82	GI-11	39433	PVU65619.1	C9E85_12265	hypothetical protein
FM82	GI-11	39433	PVU65620.1	C9E85_12270	hypothetical protein
FM82	GI-11	39433	PVU65621.1	C9E85_12275	hypothetical protein
FM82	GI-11	39433	PVU65622.1	C9E85_12280	hypothetical protein
FM82	GI-11	39433	PVU65623.1	C9E85_12285	integrase
FM82	GI-11	39433	PVU65624.1	C9E85_12290	hypothetical protein
FM82	GI-11	39433	PVU65625.1	C9E85_12295	AlpA family transcriptional regulator
FM82	GI-11	39433	PVU65626.1	C9E85_12300	hypothetical protein
FM82	GI-11	39433	PVU65631.1	C9E85_12305	hypothetical protein
FM82	GI-11	39433	PVU64947.1	C9E85_15440	MFS transporter
FM82	GI-11	39433	PVU64948.1	C9E85_15445	ABC transporter substrate-binding protein
FM82	GI-11	39433	PVU64949.1	C9E85_15450	nucleotide pyrophosphatase
FM82	GI-11	39433	PVU64964.1	C9E85_15455	ABC transporter permease
FM82	GI-11	39433	PVU64950.1	C9E85_15460	ABC transporter permease
FM82	GI-11	39433	PVU64951.1	C9E85_15465	ABC transporter ATP-binding protein
FM82	GI-11	39433	PVU64952.1	C9E85_15470	HAD-IB family hydrolase
FM82	GI-11	39433	PVU64953.1	C9E85_15475	hypothetical protein
FM82	GI-11	39433	PVU64954.1	C9E85_15480	NAD(P)-dependent oxidoreductase
FM82	GI-11	39433	PVU64955.1	C9E85_15485	short-chain dehydrogenase
FM82	GI-12	6387	PVU65537.1	C9E85_12375	hypothetical protein
FM82	GI-12	6387		C9E85_12380	hypothetical protein
FM82	GI-12	6387		C9E85_12385	IS1 family transposase
FM82	GI-12	6387	PVU65538.1	C9E85_12390	hypothetical protein
FM82	GI-12	6387	PVU65539.1	C9E85_12395	hypothetical protein
FM82	GI-12	6387	PVU65540.1	C9E85_12400	hypothetical protein
FM82	GI-12	6387		C9E85_12405	IS1 family transposase
FM82	GI-12	6387	PVU65541.1	C9E85_12410	hypothetical protein
FM82	GI-12	6387	PVU65542.1	C9E85_12415	hypothetical protein
FM82	GI-13	9273	PVU65167.1	C9E85_14265	DNA polymerase III subunit psi
FM82	GI-13	9273	PVU65166.1	C9E85_14260	16S rRNA (guanine(1207)-N(2))-methyltransferase RsmC
FM82	GI-13	9273	PVU65828.1	C9E85_11290	transposase
FM82	GI-13	9273	PVU65827.1	C9E85_11285	Tn3-like element TnAs1 family transposase
FM82	GI-13	9273	PVU65826.1	C9E85_11280	relaxase
FM82	GI-13	9273	PVU65825.1	C9E85_11275	TetR family transcriptional regulator
FM82	GI-13	9273	PVU65836.1	C9E85_11270	tetracycline efflux MFS transporter Tet(A)
FM82	GI-13	9273	PVU65824.1	C9E85_11265	EamA family transporter
FM82	GI-14	6867	PVU65772.1	C9E85_10955	integrase
FM82	GI-14	6867	PVU65771.1	C9E85_10950	aminoimidazole riboside kinase
FM82	GI-14	6867	PVU65770.1	C9E85_10945	glycosyl hydrolase family 32
FM82	GI-14	6867	PVU65769.1	C9E85_10940	MFS transporter
FM82	GI-14	6867	PVU65768.1	C9E85_10935	transcriptional regulator
FM82	GI-14	6867	PVU65767.1	C9E85_10930	hypothetical protein
FM82	GI-15	7200	PVU67209.1	C9E85_04190	hypothetical protein
FM82	GI-15	7200	PVU67208.1	C9E85_04185	DNA primase
FM82	GI-15	7200	PVU67273.1	C9E85_04180	hypothetical protein
FM82	GI-15	7200	PVU67207.1	C9E85_04175	hypothetical protein
FM82	GI-15	7200	PVU67206.1	C9E85_04170	hypothetical protein
FM82	GI-15	7200	PVU67205.1	C9E85_04165	Rha family transcriptional regulator
FM82	GI-15	7200	PVU67204.1	C9E85_04160	transcriptional regulator
FM82	GI-15	7200	PVU67203.1	C9E85_04155	hypothetical protein
FM82	GI-15	7200	PVU67202.1	C9E85_04150	integrase
FM82	GI-16	4796	PVU67271.1	C9E85_04025	prepilin-type cleavage/methylation domain-containing protein
FM82	GI-16	4796	PVU67178.1	C9E85_04020	type IV-A pilus assembly ATPase PilB
FM82	GI-16	4796	PVU67177.1	C9E85_04015	type II secretion system protein F
FM82	GI-16	4796	PVU67176.1	C9E85_04010	hypothetical protein
FM82	GI-17	13988	PVU65481.1	C9E85_12610	aquaporin Z
FM82	GI-17	13988	PVU65521.1	C9E85_12605	putrescine-ornithine antiporter
FM82	GI-17	13988	PVU65480.1	C9E85_12600	aquaporin Z
FM82	GI-17	13988	PVU65479.1	C9E85_12595	glycosyl transferase
FM82	GI-17	13988	PVU65478.1	C9E85_12590	hypothetical protein
FM82	GI-17	13988	PVU65477.1	C9E85_12585	hypothetical protein
FM82	GI-17	13988	PVU65476.1	C9E85_12580	O12 family O-antigen flippase
FM82	GI-17	13988	PVU65475.1	C9E85_12575	IS1 family transposase
FM82	GI-17	13988	PVU65474.1	C9E85_12570	glycosyl transferase
FM82	GI-17	13988	PVU66232.1	C9E85_09315	hypothetical protein
FM82	GI-17	13988	PVU66231.1	C9E85_09310	sugar transferase
FM82	GI-17	13988	PVU66230.1	C9E85_09305	UDP-N-acetylglucosamine 4-epimerase
FM82	GI-18	17088	PVU66836.1	C9E85_05930	hypothetical protein
FM82	GI-18	17088	PVU66835.1	C9E85_05925	hypothetical protein
FM82	GI-18	17088	PVU66834.1	C9E85_05920	DNA-binding protein
FM82	GI-18	17088	PVU66833.1	C9E85_05915	RNA helicase
FM82	GI-18	17088	PVU66832.1	C9E85_05910	hypothetical protein
FM82	GI-18	17088	PVU66831.1	C9E85_05905	hypothetical protein
FM82	GI-18	17088	PVU66830.1	C9E85_05900	site-specific DNA-methyltransferase
FM82	GI-18	17088	PVU66829.1	C9E85_05895	type III restriction endonuclease subunit R
FM82	GI-18	17088	PVU66828.1	C9E85_05890	ImmA/IrrE family metallo-endopeptidase
FM82	GI-18	17088	PVU66827.1	C9E85_05885	hypothetical protein
FM82	GI-18	17088	PVU66826.1	C9E85_05880	hypothetical protein
FM82	GI-18	17088	PVU66825.1	C9E85_05875	hypothetical protein
FM82	GI-18	17088	PVU66907.1	C9E85_05870	hypothetical protein
FM82	GI-18	17088	PVU66906.1	C9E85_05865	hypothetical protein
FM82	GI-18	17088	PVU66824.1	C9E85_05860	XRE family transcriptional regulator
FM82	GI-18	17088		C9E85_05855	hypothetical protein
FM82	GI-18	17088	PVU66823.1	C9E85_05850	integrase
FM82	GI-19	44286	PVU66607.1	C9E85_06305	lysine--tRNA ligase
FM82	GI-19	44286	PVU66606.1	C9E85_06295	integrase
FM82	GI-19	44286		C9E85_16300	site-specific recombinase
FM82	GI-19	44286	PVU64805.1	C9E85_16305	integrase
FM82	GI-19	44286		C9E85_15850	transcriptional regulator
FM82	GI-19	44286	PVU64879.1	C9E85_15855	hypothetical protein
FM82	GI-19	44286	PVU64880.1	C9E85_15860	IS5/IS1182 family transposase
FM82	GI-19	44286	PVU64881.1	C9E85_15865	WYL domain-containing protein
FM82	GI-19	44286	PVU64882.1	C9E85_15870	type I restriction-modification system subunit M
FM82	GI-19	44286		C9E85_15875	restriction endonuclease subunit S
FM82	GI-19	44286	PVU64936.1	C9E85_15530	hypothetical protein
FM82	GI-19	44286	PVU64937.1	C9E85_15535	hypothetical protein
FM82	GI-19	44286	PVU64938.1	C9E85_15540	heat-shock protein Hsp70
FM82	GI-19	44286	PVU64939.1	C9E85_15545	ATP-binding protein
FM82	GI-19	44286	PVU64940.1	C9E85_15550	hypothetical protein
FM82	GI-19	44286	PVU64941.1	C9E85_15555	hypothetical protein
FM82	GI-19	44286	PVU64942.1	C9E85_15560	hypothetical protein
FM82	GI-19	44286	PVU64943.1	C9E85_15565	DEAD/DEAH box helicase
FM82	GI-19	44286	PVU64944.1	C9E85_15570	cell filamentation protein Fic
FM82	GI-19	44286	PVU64945.1	C9E85_15575	restriction endonuclease subunit S
FM82	GI-19	44286	PVU64946.1	C9E85_15580	type I restriction-modification system subunit M
FM82	GI-19	44286	PVU64758.1	C9E85_16575	type I restriction-modification system subunit M
FM82	GI-19	44286	PVU64766.1	C9E85_16535	type I restriction-modification system subunit M
FM82	GI-19	44286	PVU64826.1	C9E85_16165	hypothetical protein
FM82	GI-19	44286	PVU64827.1	C9E85_16170	AlpA family transcriptional regulator
FM82	GI-19	44286	PVU64828.1	C9E85_16175	hypothetical protein
FM82	GI-19	44286	PVU64771.1	C9E85_16510	hypothetical protein
FM82	GI-19	44286	PVU65971.1	C9E85_10555	DNA repair protein RadC
FM82	GI-19	44286	PVU65979.1	C9E85_10550	hypothetical protein
FM82	GI-19	44286	PVU65970.1	C9E85_10545	hypothetical protein
FM82	GI-19	44286	PVU65969.1	C9E85_10540	hypothetical protein
FM82	GI-19	44286	PVU65968.1	C9E85_10535	cold-shock protein
FM82	GI-20	8059	PVU65276.1	C9E85_13605	hypothetical protein
FM82	GI-20	8059	PVU65275.1	C9E85_13600	hypothetical protein
FM82	GI-20	8059	PVU65318.1	C9E85_13595	IS200/IS605 family transposase
FM82	GI-20	8059	PVU65274.1	C9E85_13590	virulence protein
FM82	GI-20	8059	PVU64883.1	C9E85_15820	hypothetical protein
FM82	GI-20	8059	PVU64884.1	C9E85_15825	hypothetical protein
FM82	GI-20	8059	PVU64885.1	C9E85_15830	hypothetical protein
FM82	GI-20	8059	PVU64886.1	C9E85_15835	GNAT family N-acetyltransferase
FM82	GI-21	99137	PVU65157.1	C9E85_14520	glucose-1-phosphate thymidylyltransferase
FM82	GI-21	99137	PVU65156.1	C9E85_14515	dTDP-4-dehydrorhamnose reductase
FM82	GI-21	99137	PVU65155.1	C9E85_14510	dTDP-glucose 4,6-dehydratase
FM82	GI-21	99137	PVU65154.1	C9E85_14505	glycosyl transferase group 1 family protein
FM82	GI-21	99137	PVU65153.1	C9E85_14500	glycosyl transferase family 2
FM82	GI-21	99137	PVU65152.1	C9E85_14495	glycosyl transferase
FM82	GI-21	99137	PVU65151.1	C9E85_14490	UDP-glucose 6-dehydrogenase
FM82	GI-21	99137	PVU65150.1	C9E85_14485	hypothetical protein
FM82	GI-21	99137	PVU65149.1	C9E85_14480	hypothetical protein
FM82	GI-21	99137	PVU65148.1	C9E85_14475	hypothetical protein
FM82	GI-21	99137	PVU65147.1	C9E85_14470	hypothetical protein
FM82	GI-21	99137	PVU65146.1	C9E85_14465	sugar transporter
FM82	GI-21	99137	PVU65145.1	C9E85_14460	ABC transporter ATP-binding protein
FM82	GI-21	99137	PVU65164.1	C9E85_14455	ABC transporter
FM82	GI-21	99137	PVU65144.1	C9E85_14450	sugar transporter
FM82	GI-21	99137	PVU65143.1	C9E85_14445	hypothetical protein
FM82	GI-21	99137	PVU65142.1	C9E85_14440	hypothetical protein
FM82	GI-21	99137	PVU65141.1	C9E85_14435	amino acid transporter
FM82	GI-21	99137	PVU65140.1	C9E85_14430	ArgP/LysG family DNA-binding transcriptional regulator
FM82	GI-21	99137	PVU65139.1	C9E85_14425	serine/threonine protein kinase
FM82	GI-21	99137	PVU65138.1	C9E85_14420	transcriptional regulator
FM82	GI-21	99137		C9E85_14415	resolvase
FM82	GI-21	99137	PVU64934.1	C9E85_15585	cell filamentation protein Fic
FM82	GI-21	99137	PVU64922.1	C9E85_15590	hypothetical protein
FM82	GI-21	99137	PVU64923.1	C9E85_15595	GNAT family N-acetyltransferase
FM82	GI-21	99137	PVU64935.1	C9E85_15600	hypothetical protein
FM82	GI-21	99137	PVU64924.1	C9E85_15605	DUF1456 domain-containing protein
FM82	GI-21	99137	PVU64925.1	C9E85_15610	AAA family ATPase
FM82	GI-21	99137	PVU64926.1	C9E85_15615	hypothetical protein
FM82	GI-21	99137	PVU64927.1	C9E85_15620	hypothetical protein
FM82	GI-21	99137	PVU64928.1	C9E85_15625	hypothetical protein
FM82	GI-21	99137	PVU64929.1	C9E85_15630	hypothetical protein
FM82	GI-21	99137	PVU64930.1	C9E85_15635	serine/threonine protein kinase
FM82	GI-21	99137	PVU64931.1	C9E85_15640	hypothetical protein
FM82	GI-21	99137	PVU64932.1	C9E85_15645	hypothetical protein
FM82	GI-21	99137	PVU64933.1	C9E85_15650	hypothetical protein
FM82	GI-21	99137	PVU64756.1	C9E85_16585	glyoxalase
FM82	GI-21	99137	PVU64866.1	C9E85_15910	hypothetical protein
FM82	GI-21	99137	PVU64867.1	C9E85_15915	hypothetical protein
FM82	GI-21	99137	PVU64868.1	C9E85_15920	hypothetical protein
FM82	GI-21	99137		C9E85_15925	IS1 family transposase
FM82	GI-21	99137	PVU64869.1	C9E85_15930	hypothetical protein
FM82	GI-21	99137	PVU64870.1	C9E85_15935	hypothetical protein
FM82	GI-21	99137	PVU64871.1	C9E85_15940	hypothetical protein
FM82	GI-21	99137	PVU64872.1	C9E85_15945	hypothetical protein
FM82	GI-21	99137	PVU64773.1	C9E85_16495	RNA-binding protein
FM82	GI-21	99137	PVU64749.1	C9E85_16625	hypothetical protein
FM82	GI-21	99137	PVU64735.1	C9E85_16715	hypothetical protein
FM82	GI-21	99137	PVU64746.1	C9E85_16650	hypothetical protein
FM82	GI-21	99137	PVU64755.1	C9E85_16590	IS1-like element IS1SD family transposase
FM82	GI-21	99137	PVU64763.1	C9E85_16550	hypothetical protein
FM82	GI-21	99137	PVU64752.1	C9E85_16605	cupin domain-containing protein
FM82	GI-21	99137	PVU64739.1	C9E85_16690	arginine decarboxylase
FM82	GI-21	99137	PVU64747.1	C9E85_16640	hypothetical protein
FM82	GI-21	99137	PVU64768.1	C9E85_16525	hypothetical protein
FM82	GI-21	99137	PVU64732.1	C9E85_16730	NUDIX hydrolase
FM82	GI-21	99137	PVU64818.1	C9E85_16220	hypothetical protein
FM82	GI-21	99137	PVU64819.1	C9E85_16225	hypothetical protein
FM82	GI-21	99137	PVU64767.1	C9E85_16530	transposase
FM82	GI-21	99137	PVU64760.1	C9E85_16565	type I restriction-modification system subunit M
FM82	GI-21	99137	PVU64764.1	C9E85_16540	hypothetical protein
FM82	GI-21	99137	PVU64765.1	C9E85_16545	hypothetical protein
FM82	GI-21	99137	PVU64744.1	C9E85_16665	hypothetical protein
FM82	GI-21	99137	PVU64851.1	C9E85_16030	GNAT family N-acetyltransferase
FM82	GI-21	99137	PVU64852.1	C9E85_16035	hypothetical protein
FM82	GI-21	99137	PVU64853.1	C9E85_16040	hypothetical protein
FM82	GI-22	18747	PVU64912.1	C9E85_15735	IS200/IS605 family transposase
FM82	GI-22	18747	PVU64794.1	C9E85_16365	endonuclease
FM82	GI-22	18747	PVU64795.1	C9E85_16370	hypothetical protein
FM82	GI-22	18747	PVU64780.1	C9E85_16455	carbon-nitrogen hydrolase family protein
FM82	GI-22	18747	PVU64809.1	C9E85_16275	GNAT family N-acetyltransferase
FM82	GI-22	18747	PVU64810.1	C9E85_16280	DUF1778 domain-containing protein
FM82	GI-22	18747	PVU64740.1	C9E85_16685	hypothetical protein
FM82	GI-22	18747	PVU64784.1	C9E85_16435	methyl-accepting chemotaxis protein
FM82	GI-22	18747	PVU64857.1	C9E85_15960	permease
FM82	GI-22	18747	PVU64858.1	C9E85_15965	hypothetical protein
FM82	GI-22	18747	PVU64859.1	C9E85_15970	DNA primase
FM82	GI-23	10506	PVU64860.1	C9E85_15975	hypothetical protein
FM82	GI-23	10506	PVU64861.1	C9E85_15980	NgrC
FM82	GI-23	10506	PVU64862.1	C9E85_15985	hypothetical protein
FM82	GI-23	10506	PVU64863.1	C9E85_15990	hypothetical protein
FM82	GI-23	10506	PVU64733.1	C9E85_16725	Rop family plasmid primer RNA-binding protein
FM82	GI-23	10506	PVU64742.1	C9E85_16675	hypothetical protein
FM82	GI-23	10506	PVU64832.1	C9E85_16140	hypothetical protein
FM82	GI-23	10506	PVU64833.1	C9E85_16145	hypothetical protein
FM82	GI-24	28399		C9E85_16135	DeoR/GlpR transcriptional regulator
FM82	GI-24	28399	PVU64803.1	C9E85_16315	hypothetical protein
FM82	GI-24	28399		C9E85_16320	IS630 family transposase
FM82	GI-24	28399		C9E85_16610	IS1 family transposase
FM82	GI-24	28399	PVU64838.1	C9E85_16090	hypothetical protein
FM82	GI-24	28399	PVU64841.1	C9E85_16095	hypothetical protein
FM82	GI-24	28399	PVU64839.1	C9E85_16100	hypothetical protein
FM82	GI-24	28399	PVU64840.1	C9E85_16105	hypothetical protein
FM82	GI-24	28399	PVU64754.1	C9E85_16595	RNA-binding protein
FM82	GI-24	28399	PVU64801.1	C9E85_16325	YbhB/YbcL family Raf kinase inhibitor-like protein
FM82	GI-24	28399	PVU64802.1	C9E85_16330	Rop family plasmid primer RNA-binding protein
FM82	GI-24	28399	PVU64785.1	C9E85_16420	hypothetical protein
FM82	GI-24	28399	PVU64786.1	C9E85_16425	hypothetical protein
FM82	GI-24	28399	PVU64791.1	C9E85_16385	hypothetical protein
FM82	GI-24	28399		C9E85_16390	fimbriae usher protein StfC
FM82	GI-24	28399	PVU64776.1	C9E85_16480	hypothetical protein
FM82	GI-24	28399	PVU64750.1	C9E85_16620	hypothetical protein
FM82	GI-24	28399	PVU64741.1	C9E85_16680	cupin domain-containing protein
FM82	GI-24	28399	PVU65632.1	C9E85_11665	transposase
FM82	GI-25	91242	PVU64745.1	C9E85_16655	hypothetical protein
FM82	GI-25	91242	PVU64847.1	C9E85_16045	dioxygenase
FM82	GI-25	91242	PVU64848.1	C9E85_16050	hypothetical protein
FM82	GI-25	91242	PVU64849.1	C9E85_16055	hypothetical protein
FM82	GI-25	91242	PVU64850.1	C9E85_16060	hypothetical protein
FM82	GI-25	91242	PVU64737.1	C9E85_16705	RNA-binding protein
FM82	GI-25	91242	PVU64748.1	C9E85_16630	endonuclease
FM82	GI-25	91242	PVU64731.1	C9E85_16735	hypothetical protein
FM82	GI-25	91242	PVU64789.1	C9E85_16405	addiction module antidote protein, HigA family
FM82	GI-25	91242		C9E85_16110	hypothetical protein
FM82	GI-25	91242	PVU64836.1	C9E85_16115	hypothetical protein
FM82	GI-25	91242	PVU64837.1	C9E85_16120	hypothetical protein
FM82	GI-25	91242	PVU64769.1	C9E85_16520	hypothetical protein
FM82	GI-25	91242	PVU64779.1	C9E85_16460	hypothetical protein
FM82	GI-25	91242	PVU64772.1	C9E85_16505	IS3 family transposase
FM82	GI-25	91242		C9E85_16645	IS3 family transposase
FM82	GI-25	91242	PVU64782.1	C9E85_16445	hypothetical protein
FM82	GI-25	91242	PVU64804.1	C9E85_16310	hypothetical protein
FM82	GI-25	91242		C9E85_16695	type I restriction-modification system subunit M
FM82	GI-25	91242	PVU64762.1	C9E85_16555	DNA repair protein RadC
FM82	GI-25	91242	PVU64777.1	C9E85_16475	endonuclease
FM82	GI-25	91242	PVU64783.1	C9E85_16440	nucleoside-diphosphate sugar epimerase
FM82	GI-25	91242	PVU64736.1	C9E85_16710	transposase
FM82	GI-25	91242	PVU64816.1	C9E85_16230	hypothetical protein
FM82	GI-25	91242	PVU64817.1	C9E85_16235	hypothetical protein
FM82	GI-25	91242	PVU64873.1	C9E85_15880	hypothetical protein
FM82	GI-25	91242	PVU64874.1	C9E85_15885	antitoxin
FM82	GI-25	91242	PVU64875.1	C9E85_15890	NAD-dependent DNA ligase
FM82	GI-25	91242	PVU64876.1	C9E85_15895	hypothetical protein
FM82	GI-25	91242	PVU64877.1	C9E85_15900	DUF262 domain-containing protein
FM82	GI-25	91242	PVU64878.1	C9E85_15905	HNH endonuclease
FM82	GI-25	91242	PVU64743.1	C9E85_16670	hypothetical protein
FM82	GI-25	91242	PVU64751.1	C9E85_16615	transposase
FM82	GI-25	91242	PVU64753.1	C9E85_16600	RNA-binding protein
FM82	GI-25	91242	PVU64806.1	C9E85_16285	GNAT family N-acetyltransferase
FM82	GI-25	91242	PVU64807.1	C9E85_16290	Txe/YoeB family addiction module toxin
FM82	GI-25	91242	PVU64808.1	C9E85_16295	type II toxin-antitoxin system prevent-host-death family antitoxin
FM82	GI-25	91242	PVU64759.1	C9E85_16570	type I restriction-modification system subunit M
FM82	GI-25	91242	PVU64822.1	C9E85_16180	hypothetical protein
FM82	GI-25	91242	PVU64823.1	C9E85_16185	hypothetical protein
FM82	GI-25	91242		C9E85_16190	replication initiation protein
FM82	GI-25	91242	PVU64824.1	C9E85_16195	hypothetical protein
FM82	GI-25	91242	PVU64825.1	C9E85_16200	hypothetical protein
FM82	GI-25	91242	PVU64757.1	C9E85_16580	DNA repair protein RadC
FM82	GI-25	91242		C9E85_16260	transcriptional regulator
FM82	GI-25	91242		C9E85_16265	transposase
FM82	GI-25	91242	PVU64811.1	C9E85_16270	IS30 family transposase
FM82	GI-25	91242	PVU64793.1	C9E85_16375	hypothetical protein
FM82	GI-25	91242	PVU64792.1	C9E85_16380	GNAT family N-acetyltransferase
FM82	GI-25	91242	PVU64738.1	C9E85_16700	fumarate reductase/succinate dehydrogenase flavoprotein subunit
FM82	GI-25	91242	PVU64889.1	C9E85_15780	phosphatidylserine decarboxylase
FM82	GI-25	91242	PVU64890.1	C9E85_15785	DUF3833 domain-containing protein
FM82	GI-25	91242	PVU64891.1	C9E85_15790	hypothetical protein
G5263	GI-1	10299	KAB7700245.1	GBN15_03540	LysR family transcriptional regulator
G5263	GI-1	10299	KAB7700244.1	GBN15_03535	sulfoxide reductase heme-binding subunit YedZ
G5263	GI-1	10299	KAB7700243.1	GBN15_03530	protein-methionine-sulfoxide reductase catalytic subunit MsrP
G5263	GI-1	10299	KAB7700242.1	GBN15_03525	hypothetical protein
G5263	GI-1	10299	KAB7700241.1	GBN15_03520	hypothetical protein
G5263	GI-1	10299		GBN15_03515	IS1 family transposase
G5263	GI-1	10299	KAB7700240.1	GBN15_03510	type VI secretion system PAAR protein
G5263	GI-1	10299	KAB7700239.1	GBN15_03505	hypothetical protein
G5263	GI-1	10299	KAB7700238.1	GBN15_03500	hypothetical protein
G5263	GI-1	10299	KAB7700237.1	GBN15_03495	hypothetical protein
G5263	GI-1	10299	KAB7700236.1	GBN15_03490	hypothetical protein
G5263	GI-1	10299		GBN15_02540	IS1 family transposase
G5263	GI-2	35839	KAB7695002.1	GBN15_13240	hypothetical protein
G5263	GI-2	35839	KAB7695003.1	GBN15_13245	hypothetical protein
G5263	GI-2	35839		GBN15_13250	hypothetical protein
G5263	GI-2	35839	KAB7695004.1	GBN15_13255	hypothetical protein
G5263	GI-2	35839	KAB7695005.1	GBN15_13260	hypothetical protein
G5263	GI-2	35839	KAB7695006.1	GBN15_13265	hypothetical protein
G5263	GI-2	35839	KAB7695007.1	GBN15_13270	hypothetical protein
G5263	GI-2	35839	KAB7695008.1	GBN15_13275	hypothetical protein
G5263	GI-2	35839	KAB7695009.1	GBN15_13280	helix-turn-helix domain-containing protein
G5263	GI-2	35839	KAB7695010.1	GBN15_13285	hypothetical protein
G5263	GI-2	35839	KAB7695011.1	GBN15_13290	hypothetical protein
G5263	GI-2	35839	KAB7695012.1	GBN15_13295	hypothetical protein
G5263	GI-2	35839	KAB7695013.1	GBN15_13300	hypothetical protein
G5263	GI-2	35839	KAB7695014.1	GBN15_13305	hypothetical protein
G5263	GI-2	35839	KAB7695015.1	GBN15_13310	hypothetical protein
G5263	GI-2	35839	KAB7695016.1	GBN15_13315	hypothetical protein
G5263	GI-2	35839	KAB7695017.1	GBN15_13320	DUF3732 domain-containing protein
G5263	GI-2	35839	KAB7695018.1	GBN15_13325	hypothetical protein
G5263	GI-2	35839	KAB7695019.1	GBN15_13330	hypothetical protein
G5263	GI-2	35839	KAB7695020.1	GBN15_13335	VOC family protein
G5263	GI-2	35839	KAB7695021.1	GBN15_13340	hypothetical protein
G5263	GI-2	35839	KAB7695022.1	GBN15_13345	methyltransferase type 12
G5263	GI-2	35839	KAB7695023.1	GBN15_13350	hypothetical protein
G5263	GI-2	35839		GBN15_13355	translesion error-prone DNA polymerase V subunit UmuC
G5263	GI-2	35839	KAB7695024.1	GBN15_13360	translesion error-prone DNA polymerase V autoproteolytic subunit
G5263	GI-2	35839	KAB7695025.1	GBN15_13365	AAA domain-containing protein
G5263	GI-2	35839	KAB7695026.1	GBN15_13370	hypothetical protein
G5263	GI-2	35839	KAB7695027.1	GBN15_13375	HAMP domain-containing protein
G5263	GI-2	35839	KAB7695028.1	GBN15_13380	DUF1367 family protein
G5263	GI-2	35839	KAB7695029.1	GBN15_13385	hypothetical protein
G5263	GI-2	35839	KAB7695030.1	GBN15_13390	hypothetical protein
G5263	GI-2	35839	KAB7695031.1	GBN15_13395	hypothetical protein
G5263	GI-2	35839	KAB7695032.1	GBN15_13400	phage holin, lambda family
G5263	GI-2	35839		GBN15_13405	lysozyme
G5263	GI-2	35839	KAB7695033.1	GBN15_13410	alkene reductase
G5263	GI-2	35839		GBN15_13415	HTH-type transcriptional regulator YidZ
G5263	GI-2	35839	KAB7695034.1	GBN15_13420	MdtL family multidrug efflux MFS transporter
G5263	GI-2	35839	KAB7695035.1	GBN15_13425	DNA breaking-rejoining protein
G5263	GI-2	35839	KAB7695036.1	GBN15_13430	DUF1349 domain-containing protein
G5263	GI-2	35839	KAB7695037.1	GBN15_13435	hypothetical protein
G5263	GI-2	35839	KAB7695038.1	GBN15_13440	hypothetical protein
G5263	GI-2	35839	KAB7695039.1	GBN15_13445	signal peptidase I
G5263	GI-2	35839	KAB7695040.1	GBN15_13450	putative selenium delivery protein YdfZ
G5263	GI-2	35839	KAB7695041.1	GBN15_13455	VOC family protein
G5263	GI-3	8401	KAB7700908.1	GBN15_02710	CBS domain-containing protein
G5263	GI-3	8401	KAB7700888.1	GBN15_02715	2-hydroxyacid dehydrogenase
G5263	GI-3	8401	KAB7700889.1	GBN15_02720	TetR family transcriptional regulator
G5263	GI-3	8401	KAB7700890.1	GBN15_02725	hypothetical protein
G5263	GI-3	8401	KAB7700891.1	GBN15_02730	META domain-containing protein
G5263	GI-3	8401	KAB7700892.1	GBN15_02735	lysine transporter LysE
G5263	GI-3	8401	KAB7700893.1	GBN15_02740	hypothetical protein
G5263	GI-3	8401	KAB7700894.1	GBN15_02745	hypothetical protein
G5263	GI-4	37130	KAB7698127.1	GBN15_06695	sugar O-acetyltransferase
G5263	GI-4	37130	KAB7698128.1	GBN15_06700	hypothetical protein
G5263	GI-4	37130	KAB7698129.1	GBN15_06705	dioxygenase
G5263	GI-4	37130	KAB7698130.1	GBN15_06710	hypothetical protein
G5263	GI-4	37130	KAB7698131.1	GBN15_06715	hypothetical protein
G5263	GI-4	37130	KAB7698185.1	GBN15_06685	reverse transcriptase
G5263	GI-4	37130	KAB7698184.1	GBN15_06680	SLATT domain-containing protein
G5263	GI-4	37130	KAB7698183.1	GBN15_06675	NUDIX domain-containing protein
G5263	GI-4	37130	KAB7698182.1	GBN15_06670	hypothetical protein
G5263	GI-4	37130	KAB7698181.1	GBN15_06665	RNA-binding protein
G5263	GI-4	37130	KAB7698186.1	GBN15_06655	VOC family protein
G5263	GI-4	37130	KAB7698187.1	GBN15_06660	hypothetical protein
G5263	GI-4	37130	KAB7694372.1	GBN15_15125	putative adenosine monophosphate-protein transferase Fic
G5263	GI-4	37130	KAB7694371.1	GBN15_15120	DUF2559 family protein
G5263	GI-4	37130	KAB7694370.1	GBN15_15115	DUF469 family protein
G5263	GI-4	37130	KAB7694369.1	GBN15_15110	hypothetical protein
G5263	GI-4	37130	KAB7694368.1	GBN15_15105	hypothetical protein
G5263	GI-4	37130	KAB7694367.1	GBN15_15100	hypothetical protein
G5263	GI-4	37130	KAB7694366.1	GBN15_15095	DJ-1/PfpI family protein
G5263	GI-4	37130	KAB7698126.1	GBN15_06725	hypothetical protein
G5263	GI-4	37130	KAB7698125.1	GBN15_06720	GFA family protein
G5263	GI-4	37130	KAB7698132.1	GBN15_06690	DUF2002 family protein
G5263	GI-4	37130	KAB7696261.1	GBN15_10355	GNAT family N-acetyltransferase
G5263	GI-4	37130	KAB7696260.1	GBN15_10350	type II toxin-antitoxin system HicB family antitoxin
G5263	GI-4	37130	KAB7696259.1	GBN15_10345	site-specific DNA-methyltransferase
G5263	GI-4	37130	KAB7696258.1	GBN15_10340	hypothetical protein
G5263	GI-4	37130	KAB7696257.1	GBN15_10335	YkgJ family cysteine cluster protein
G5263	GI-4	37130	KAB7696256.1	GBN15_10330	type II toxin-antitoxin system HicB family antitoxin
G5263	GI-4	37130	KAB7697138.1	GBN15_08440	prephenate dehydrogenase/arogenate dehydrogenase family protein
G5263	GI-4	37130	KAB7697139.1	GBN15_08445	hypothetical protein
G5263	GI-4	37130	KAB7697140.1	GBN15_08450	helix-turn-helix domain-containing protein
G5263	GI-4	37130		GBN15_08455	DUF4145 domain-containing protein
G5263	GI-4	37130	KAB7697141.1	GBN15_08460	hypothetical protein
G5263	GI-5	8961	KAB7698015.1	GBN15_07000	DUF1311 domain-containing protein
G5263	GI-5	8961	KAB7698014.1	GBN15_06995	hypothetical protein
G5263	GI-5	8961	KAB7698013.1	GBN15_06990	hypothetical protein
G5263	GI-5	8961	KAB7698012.1	GBN15_06985	IS3 family transposase
G5263	GI-5	8961	KAB7698011.1	GBN15_06980	hypothetical protein
G5263	GI-5	8961	KAB7698010.1	GBN15_06975	hypothetical protein
G5263	GI-5	8961	KAB7698009.1	GBN15_06970	hypothetical protein
G5263	GI-5	8961	KAB7698008.1	GBN15_06965	hypothetical protein
G5263	GI-5	8961	KAB7698007.1	GBN15_06960	hypothetical protein
G5263	GI-6	10488	KAB7694574.1	GBN15_15070	hypothetical protein
G5263	GI-6	10488	KAB7694573.1	GBN15_15065	DUF262 domain-containing protein
G5263	GI-6	10488	KAB7694572.1	GBN15_15060	DUF1524 domain-containing protein
G5263	GI-6	10488	KAB7694584.1	GBN15_15055	NAD-dependent DNA ligase
G5263	GI-6	10488	KAB7694571.1	GBN15_15050	hypothetical protein
G5263	GI-6	10488	KAB7694570.1	GBN15_15045	hypothetical protein
G5263	GI-6	10488	KAB7694569.1	GBN15_15040	DJ-1/PfpI family protein
G5263	GI-6	10488	KAB7694568.1	GBN15_15035	hypothetical protein
G5263	GI-6	10488	KAB7694567.1	GBN15_15030	GNAT family N-acetyltransferase
G5263	GI-6	10488	KAB7694566.1	GBN15_15025	hypothetical protein
G5263	GI-7	11648	KAB7696513.1	GBN15_09690	UDP-4-amino-4, 6-dideoxy-N-acetyl-beta-L-altrosamine transaminase
G5263	GI-7	11648	KAB7696514.1	GBN15_09695	N-acetylneuraminic acid synthase
G5263	GI-7	11648	KAB7696515.1	GBN15_09700	methyltransferase domain-containing protein
G5263	GI-7	11648	KAB7696516.1	GBN15_09705	methyltransferase domain-containing protein
G5263	GI-7	11648	KAB7696517.1	GBN15_09710	1-deoxy-D-xylulose-5-phosphate synthase
G5263	GI-7	11648	KAB7696518.1	GBN15_09715	glucose 1-dehydrogenase
G5263	GI-7	11648	KAB7696542.1	GBN15_09720	ATP-grasp domain-containing protein
G5263	GI-7	11648	KAB7696519.1	GBN15_09725	glycoside hydrolase
G5263	GI-7	11648	KAB7696520.1	GBN15_09730	NTP transferase domain-containing protein
G5263	GI-8	5829	KAB7698030.1	GBN15_06730	amidohydrolase family protein
G5263	GI-8	5829	KAB7698031.1	GBN15_06735	MFS transporter
G5263	GI-8	5829	KAB7698032.1	GBN15_06740	hypothetical protein
G5263	GI-8	5829	KAB7698061.1	GBN15_06745	potassium-transporting ATPase
G5263	GI-9	4678	KAB7698038.1	GBN15_06775	IS1 family transposase
G5263	GI-9	4678	KAB7698039.1	GBN15_06780	hypothetical protein
G5263	GI-9	4678		GBN15_06785	tyrosine-type recombinase/integrase
G5263	GI-10	5985	KAB7702049.1	GBN15_00860	PTS mannose transporter subunit IIA
G5263	GI-10	5985	KAB7702048.1	GBN15_00855	PTS N-acetylgalactosamine transporter subunit IID
G5263	GI-10	5985	KAB7702047.1	GBN15_00850	PTS N-acetylgalactosamine transporter subunit IIC
G5263	GI-10	5985	KAB7702046.1	GBN15_00845	PTS N-acetylgalactosamine transporter subunit IIB
G5263	GI-10	5985	KAB7702045.1	GBN15_00840	SIS domain-containing protein
G5263	GI-10	5985	KAB7702044.1	GBN15_00835	tagatose-bisphosphate aldolase subunit KbaZ
G5263	GI-10	5985	KAB7702043.1	GBN15_00830	DeoR family transcriptional regulator
G5263	GI-11	9778	KAB7697388.1	GBN15_07705	hypothetical protein
G5263	GI-11	9778	KAB7697389.1	GBN15_07710	hypothetical protein
G5263	GI-11	9778	KAB7697390.1	GBN15_07715	glycosyltransferase
G5263	GI-11	9778	KAB7697391.1	GBN15_07720	hypothetical protein
G5263	GI-11	9778	KAB7697392.1	GBN15_07725	oligosaccharide flippase family protein
G5263	GI-11	9778	KAB7697393.1	GBN15_07730	hypothetical protein
G5263	GI-11	9778	KAB7697394.1	GBN15_07735	glycosyltransferase
G5263	GI-11	9778	KAB7697395.1	GBN15_07740	UDP-N-acetylglucosamine 2-epimerase (non-hydrolyzing)
G5263	GI-11	9778	KAB7697396.1	GBN15_07745	undecaprenyl-phosphate alpha-N-acetylglucosaminyl 1-phosphate transferase
G5263	GI-11	9778	KAB7697397.1	GBN15_07750	chain-length determining protein
G5263	GI-12	37435	KAB7695542.1	GBN15_11975	EAL domain-containing protein
G5263	GI-12	37435	KAB7695543.1	GBN15_11980	hypothetical protein
G5263	GI-12	37435	KAB7695544.1	GBN15_11985	hypothetical protein
G5263	GI-12	37435	KAB7695664.1	GBN15_11990	hypothetical protein
G5263	GI-12	37435	KAB7695545.1	GBN15_11995	DUF87 domain-containing protein
G5263	GI-12	37435	KAB7695546.1	GBN15_12000	hypothetical protein
G5263	GI-12	37435	KAB7695547.1	GBN15_12005	molecular chaperone DnaK
G5263	GI-12	37435	KAB7695548.1	GBN15_12010	WYL domain-containing protein
G5263	GI-12	37435	KAB7695549.1	GBN15_12015	DUF45 domain-containing protein
G5263	GI-12	37435	KAB7695550.1	GBN15_12020	HsdR family type I site-specific deoxyribonuclease
G5263	GI-12	37435	KAB7695551.1	GBN15_12025	hypothetical protein
G5263	GI-12	37435	KAB7695552.1	GBN15_12030	restriction endonuclease subunit S
G5263	GI-12	37435	KAB7695553.1	GBN15_12035	type I restriction-modification system subunit M
G5263	GI-12	37435	KAB7695554.1	GBN15_12040	restriction endonuclease subunit S
G5263	GI-12	37435	KAB7695665.1	GBN15_12045	ATPase
G5263	GI-12	37435	KAB7695555.1	GBN15_12050	hypothetical protein
G5263	GI-12	37435	KAB7695556.1	GBN15_12055	AlpA family phage regulatory protein
G5263	GI-12	37435	KAB7695557.1	GBN15_12060	tyrosine-type recombinase/integrase
G5263	GI-12	37435	KAB7695558.1	GBN15_12070	SsrA-binding protein SmpB
G5263	GI-12	37435	KAB7695559.1	GBN15_12075	type II toxin-antitoxin system RatA family toxin
G5263	GI-12	37435	KAB7695560.1	GBN15_12080	RnfH family protein
G5263	GI-12	37435	KAB7695561.1	GBN15_12085	outer membrane protein assembly factor BamE
G5263	GI-12	37435	KAB7695562.1	GBN15_12090	DNA repair protein RecN
G5263	GI-12	37435	KAB7695563.1	GBN15_12095	NAD(+) kinase
G5263	GI-12	37435	KAB7695564.1	GBN15_12100	nucleotide exchange factor GrpE
G5263	GI-12	37435	KAB7695666.1	GBN15_12105	hypothetical protein
G5263	GI-12	37435	KAB7695565.1	GBN15_12110	molecular chaperone DnaK
G5263	GI-12	37435	KAB7695566.1	GBN15_12115	molecular chaperone DnaJ
G5263	GI-13	5319	KAB7693948.1	GBN15_15680	hypothetical protein
G5263	GI-13	5319	KAB7693949.1	GBN15_15685	autotransporter domain-containing protein
G5263	GI-13	5319	KAB7693950.1	GBN15_15690	diguanylate cyclase
G5263	GI-13	5319	KAB7693951.1	GBN15_15695	glycosyltransferase
G5263	GI-13	5319	KAB7693952.1	GBN15_15700	HlyD family efflux transporter periplasmic adaptor subunit
G5263	GI-14	37454	KAB7693969.1	GBN15_15810	DeoR family transcriptional regulator
G5263	GI-14	37454	KAB7694098.1	GBN15_15625	nuclease
G5263	GI-14	37454	KAB7700833.1	GBN15_02850	DUF429 domain-containing protein
G5263	GI-14	37454	KAB7700834.1	GBN15_02855	hypothetical protein
G5263	GI-14	37454	KAB7696255.1	GBN15_10360	hypothetical protein
G5263	GI-14	37454	KAB7694433.1	GBN15_15075	SH3 domain-containing protein
G5263	GI-14	37454	KAB7694434.1	GBN15_15080	hypothetical protein
G5263	GI-14	37454	KAB7694435.1	GBN15_15085	hypothetical protein
G5263	GI-14	37454	KAB7698837.1	GBN15_05750	hypothetical protein
G5263	GI-14	37454	KAB7698838.1	GBN15_05755	hypothetical protein
G5263	GI-14	37454	KAB7702904.1	GBN15_00005	IS3 family transposase
G5263	GI-14	37454	KAB7699168.1	GBN15_05515	nuclease
G5263	GI-14	37454	KAB7699169.1	GBN15_05520	hypothetical protein
G5263	GI-14	37454	KAB7699170.1	GBN15_05525	hypothetical protein
G5263	GI-14	37454	KAB7699171.1	GBN15_05530	hypothetical protein
G5263	GI-14	37454	KAB7697067.1	GBN15_08500	hypothetical protein
G5263	GI-14	37454	KAB7702896.1	GBN15_00010	hypothetical protein
G5263	GI-14	37454	KAB7702897.1	GBN15_00015	DUF2971 domain-containing protein
G5263	GI-14	37454	KAB7702898.1	GBN15_00020	NAD(P)H-binding protein
G5263	GI-14	37454	KAB7702899.1	GBN15_00025	hypothetical protein
G5263	GI-14	37454	KAB7700270.1	GBN15_03485	carbon-nitrogen hydrolase family protein
G5263	GI-14	37454	KAB7697562.1	GBN15_07450	efflux RND transporter permease subunit
G5263	GI-15	24935	KAB7700972.1	GBN15_02560	C4-dicarboxylate ABC transporter
G5263	GI-15	24935	KAB7700973.1	GBN15_02565	LysR family transcriptional regulator
G5263	GI-15	24935	KAB7699181.1	GBN15_05465	restriction endonuclease
G5263	GI-15	24935	KAB7699182.1	GBN15_05470	DNA (cytosine-5-)-methyltransferase
G5263	GI-15	24935	KAB7697073.1	GBN15_08470	hypothetical protein
G5263	GI-15	24935	KAB7696264.1	GBN15_10320	DUF2971 domain-containing protein
G5263	GI-15	24935	KAB7696265.1	GBN15_10325	type II toxin-antitoxin system HicB family antitoxin
G5263	GI-15	24935	KAB7702674.1	GBN15_00280	DUF1778 domain-containing protein
G5263	GI-15	24935	KAB7702675.1	GBN15_00285	GNAT family N-acetyltransferase
G5263	GI-15	24935	KAB7700830.1	GBN15_02870	hypothetical protein
G5263	GI-15	24935	KAB7696304.1	GBN15_10310	hypothetical protein
G5263	GI-15	24935	KAB7696305.1	GBN15_10315	hypothetical protein
G5263	GI-15	24935	KAB7697068.1	GBN15_08480	type II toxin-antitoxin system prevent-host-death family antitoxin
G5263	GI-15	24935	KAB7697069.1	GBN15_08485	Txe/YoeB family addiction module toxin
G5263	GI-15	24935	KAB7697070.1	GBN15_08490	hypothetical protein
G5263	GI-15	24935	KAB7697071.1	GBN15_08495	hypothetical protein
G5263	GI-16	4844	KAB7696978.1	GBN15_08510	hypothetical protein
G5263	GI-16	4844	KAB7694399.1	GBN15_15090	DJ-1/PfpI family protein
G5270	GI-1	10885	KAB7711386.1	GBN32_09645	GNAT family N-acetyltransferase
G5270	GI-1	10885	KAB7711387.1	GBN32_09650	MBL fold metallo-hydrolase
G5270	GI-1	10885	KAB7711388.1	GBN32_09655	LysR family transcriptional regulator
G5270	GI-1	10885	KAB7711389.1	GBN32_09660	sulfoxide reductase heme-binding subunit YedZ
G5270	GI-1	10885	KAB7711390.1	GBN32_09665	protein-methionine-sulfoxide reductase catalytic subunit MsrP
G5270	GI-1	10885	KAB7711391.1	GBN32_09670	hypothetical protein
G5270	GI-1	10885	KAB7711392.1	GBN32_09675	hypothetical protein
G5270	GI-1	10885		GBN32_09680	IS1 family transposase
G5270	GI-1	10885	KAB7711393.1	GBN32_09685	hypothetical protein
G5270	GI-1	10885	KAB7711397.1	GBN32_09690	hypothetical protein
G5270	GI-1	10885	KAB7711394.1	GBN32_09695	hypothetical protein
G5270	GI-1	10885	KAB7711398.1	GBN32_09700	hypothetical protein
G5270	GI-1	10885	KAB7711395.1	GBN32_09705	hypothetical protein
G5270	GI-2	15197		GBN32_16175	hypothetical protein
G5270	GI-2	15197	KAB7705490.1	GBN32_16170	hypothetical protein
G5270	GI-2	15197	KAB7705489.1	GBN32_16165	hypothetical protein
G5270	GI-2	15197	KAB7705488.1	GBN32_16160	hypothetical protein
G5270	GI-2	15197	KAB7705487.1	GBN32_16155	helix-turn-helix domain-containing protein
G5270	GI-2	15197	KAB7705486.1	GBN32_16150	helix-turn-helix domain-containing protein
G5270	GI-2	15197	KAB7705485.1	GBN32_16145	hypothetical protein
G5270	GI-2	15197	KAB7705484.1	GBN32_16140	hypothetical protein
G5270	GI-2	15197	KAB7705483.1	GBN32_16135	hypothetical protein
G5270	GI-2	15197	KAB7705482.1	GBN32_16130	hypothetical protein
G5270	GI-2	15197	KAB7705481.1	GBN32_16125	hypothetical protein
G5270	GI-2	15197	KAB7705480.1	GBN32_16120	hypothetical protein
G5270	GI-2	15197	KAB7712787.1	GBN32_06475	sporadically distributed protein, TIGR04141 family
G5270	GI-2	15197	KAB7712786.1	GBN32_06470	hypothetical protein
G5270	GI-2	15197	KAB7712785.1	GBN32_06465	methyltransferase domain-containing protein
G5270	GI-2	15197		GBN32_06460	DUF4113 domain-containing protein
G5270	GI-2	15197	KAB7712784.1	GBN32_06455	autotransporter domain-containing protein
G5270	GI-3	4298	KAB7710246.1	GBN32_10900	DUF1349 domain-containing protein
G5270	GI-3	4298	KAB7710245.1	GBN32_10895	hypothetical protein
G5270	GI-3	4298	KAB7710244.1	GBN32_10890	hypothetical protein
G5270	GI-3	4298	KAB7710243.1	GBN32_10885	signal peptidase I
G5270	GI-3	4298	KAB7710242.1	GBN32_10880	putative selenium delivery protein YdfZ
G5270	GI-3	4298	KAB7710241.1	GBN32_10875	VOC family protein
G5270	GI-4	7690	KAB7714935.1	GBN32_01770	hypothetical protein
G5270	GI-4	7690	KAB7714936.1	GBN32_01775	2-hydroxyacid dehydrogenase
G5270	GI-4	7690	KAB7714937.1	GBN32_01780	TetR family transcriptional regulator
G5270	GI-4	7690	KAB7714938.1	GBN32_01785	hypothetical protein
G5270	GI-4	7690	KAB7714939.1	GBN32_01790	META domain-containing protein
G5270	GI-4	7690	KAB7714940.1	GBN32_01795	lysine transporter LysE
G5270	GI-4	7690	KAB7714941.1	GBN32_01800	hypothetical protein
G5270	GI-4	7690	KAB7714942.1	GBN32_01805	hypothetical protein
G5270	GI-5	5536	KAB7707336.1	GBN32_14100	DUF4145 domain-containing protein
G5270	GI-5	5536		GBN32_14105	DUF3265 domain-containing protein
G5270	GI-5	5536	KAB7707337.1	GBN32_14110	hypothetical protein
G5270	GI-5	5536	KAB7707338.1	GBN32_14115	dioxygenase
G5270	GI-5	5536	KAB7707339.1	GBN32_14120	nuclease
G5270	GI-5	5536	KAB7704576.1	GBN32_17435	hypothetical protein
G5270	GI-6	14685	KAB7707306.1	GBN32_14140	NUDIX domain-containing protein
G5270	GI-6	14685	KAB7707700.1	GBN32_14050	hypothetical protein
G5270	GI-6	14685	KAB7707701.1	GBN32_14055	hypothetical protein
G5270	GI-6	14685	KAB7707702.1	GBN32_14060	prephenate dehydrogenase/arogenate dehydrogenase family protein
G5270	GI-6	14685	KAB7711019.1	GBN32_09855	hypothetical protein
G5270	GI-6	14685	KAB7711020.1	GBN32_09860	hypothetical protein
G5270	GI-6	14685	KAB7711021.1	GBN32_09865	histidine phosphatase family protein
G5270	GI-6	14685	KAB7711022.1	GBN32_09870	prephenate dehydrogenase/arogenate dehydrogenase family protein
G5270	GI-6	14685	KAB7711023.1	GBN32_09875	hypothetical protein
G5270	GI-6	14685	KAB7709375.1	GBN32_13040	hypothetical protein
G5270	GI-6	14685	KAB7709766.1	GBN32_12025	GFA family protein
G5270	GI-7	7948	KAB7710981.1	GBN32_10215	hypothetical protein
G5270	GI-7	7948	KAB7710980.1	GBN32_10210	antiterminator
G5270	GI-7	7948	KAB7710979.1	GBN32_10205	hypothetical protein
G5270	GI-7	7948	KAB7710978.1	GBN32_10200	hypothetical protein
G5270	GI-7	7948	KAB7710977.1	GBN32_10195	hypothetical protein
G5270	GI-7	7948	KAB7710976.1	GBN32_10190	hypothetical protein
G5270	GI-7	7948	KAB7710975.1	GBN32_10185	Replication protein P
G5270	GI-7	7948		GBN32_10180	helix-turn-helix domain-containing protein
G5270	GI-7	7948	KAB7710974.1	GBN32_10175	hypothetical protein
G5270	GI-7	7948	KAB7710973.1	GBN32_10170	hypothetical protein
G5270	GI-7	7948	KAB7710972.1	GBN32_10165	helix-turn-helix domain-containing protein
G5270	GI-7	7948	KAB7710971.1	GBN32_10160	hypothetical protein
G5270	GI-7	7948	KAB7710970.1	GBN32_10155	hypothetical protein
G5270	GI-7	7948	KAB7710969.1	GBN32_10150	protease FtsH-inhibitory lysogeny factor CIII
G5270	GI-7	7948	KAB7710968.1	GBN32_10145	hypothetical protein
G5270	GI-7	7948	KAB7710987.1	GBN32_10140	hypothetical protein
G5270	GI-8	5434	KAB7710965.1	GBN32_10125	hemagglutinin
G5270	GI-8	5434	KAB7710964.1	GBN32_10120	site-specific DNA-methyltransferase
G5270	GI-8	5434	KAB7710963.1	GBN32_10115	hypothetical protein
G5270	GI-8	5434	KAB7710962.1	GBN32_10110	recombination-associated protein RdgC
G5270	GI-8	5434	KAB7710961.1	GBN32_10105	hypothetical protein
G5270	GI-8	5434	KAB7710960.1	GBN32_10100	DUF3850 domain-containing protein
G5270	GI-8	5434	KAB7710959.1	GBN32_10095	hypothetical protein
G5270	GI-8	5434	KAB7710958.1	GBN32_10090	excisionase
G5270	GI-8	5434	KAB7710957.1	GBN32_10085	tyrosine-type recombinase/integrase
G5270	GI-8	5434	KAB7710956.1	GBN32_10080	hypothetical protein
G5270	GI-9	8642	KAB7710923.1	GBN32_09900	hypothetical protein
G5270	GI-9	8642	KAB7715656.1	GBN32_00495	adenylosuccinate lyase family protein
G5270	GI-9	8642	KAB7715655.1	GBN32_00490	C4-dicarboxylate ABC transporter
G5270	GI-9	8642		GBN32_00485	hypothetical protein
G5270	GI-9	8642	KAB7715654.1	GBN32_00480	MurR/RpiR family transcriptional regulator
G5270	GI-9	8642	KAB7715653.1	GBN32_00475	substrate-binding domain-containing protein
G5270	GI-10	13766	KAB7713987.1	GBN32_03510	UDP-4-amino-4, 6-dideoxy-N-acetyl-beta-L-altrosamine transaminase
G5270	GI-10	13766	KAB7713986.1	GBN32_03505	N-acetylneuraminic acid synthase
G5270	GI-10	13766	KAB7713985.1	GBN32_03500	methyltransferase domain-containing protein
G5270	GI-10	13766	KAB7713984.1	GBN32_03495	methyltransferase domain-containing protein
G5270	GI-10	13766	KAB7713983.1	GBN32_03490	1-deoxy-D-xylulose-5-phosphate synthase
G5270	GI-10	13766	KAB7713982.1	GBN32_03485	SDR family oxidoreductase
G5270	GI-10	13766	KAB7714021.1	GBN32_03480	ATP-grasp domain-containing protein
G5270	GI-10	13766	KAB7713981.1	GBN32_03475	glycoside hydrolase
G5270	GI-10	13766	KAB7713980.1	GBN32_03470	NTP transferase domain-containing protein
G5270	GI-10	13766	KAB7713979.1	GBN32_03465	hypothetical protein
G5270	GI-11	8678	KAB7714102.1	GBN32_03345	DUF2357 domain-containing protein
G5270	GI-11	8678	KAB7714118.1	GBN32_03340	restriction endonuclease
G5270	GI-11	8678	KAB7714101.1	GBN32_03335	DNA (cytosine-5-)-methyltransferase
G5270	GI-11	8678	KAB7714100.1	GBN32_03330	helix-turn-helix domain-containing protein
G5270	GI-11	8678	KAB7714099.1	GBN32_03325	NAD(P)-dependent oxidoreductase
G5270	GI-11	8678	KAB7714098.1	GBN32_03320	SDR family oxidoreductase
G5270	GI-12	4614	KAB7704432.1	GBN32_17785	hypothetical protein
G5270	GI-12	4614	KAB7704415.1	GBN32_17790	hypothetical protein
G5270	GI-12	4614	KAB7704344.1	GBN32_17795	GNAT family N-acetyltransferase
G5270	GI-13	5985	KAB7705723.1	GBN32_15670	PTS mannose transporter subunit IIA
G5270	GI-13	5985	KAB7705722.1	GBN32_15665	PTS N-acetylgalactosamine transporter subunit IID
G5270	GI-13	5985	KAB7705721.1	GBN32_15660	PTS N-acetylgalactosamine transporter subunit IIC
G5270	GI-13	5985	KAB7705720.1	GBN32_15655	PTS N-acetylgalactosamine transporter subunit IIB
G5270	GI-13	5985	KAB7705719.1	GBN32_15650	SIS domain-containing protein
G5270	GI-13	5985	KAB7705718.1	GBN32_15645	tagatose-bisphosphate aldolase subunit KbaZ
G5270	GI-13	5985	KAB7705717.1	GBN32_15640	DeoR family transcriptional regulator
G5270	GI-14	11120	KAB7709674.1	GBN32_12290	sugar transferase
G5270	GI-14	11120	KAB7709675.1	GBN32_12295	NAD-dependent epimerase/dehydratase family protein
G5270	GI-14	11120	KAB7709676.1	GBN32_12300	glycosyltransferase
G5270	GI-14	11120	KAB7709677.1	GBN32_12305	glycosyltransferase
G5270	GI-14	11120	KAB7709678.1	GBN32_12310	hypothetical protein
G5270	GI-14	11120	KAB7709679.1	GBN32_12315	hypothetical protein
G5270	GI-14	11120	KAB7709680.1	GBN32_12320	glycosyltransferase
G5270	GI-14	11120	KAB7709698.1	GBN32_12325	ATP-binding cassette domain-containing protein
G5270	GI-14	11120	KAB7709681.1	GBN32_12330	ABC transporter permease
G5270	GI-14	11120	KAB7709682.1	GBN32_12335	dTDP-4-dehydrorhamnose 3,5-epimerase
G5270	GI-15	4633	KAB7714570.1	GBN32_02175	phosphoribosylamine--glycine ligase
G5270	GI-15	4633	KAB7714569.1	GBN32_02170	bifunctional phosphoribosylaminoimidazolecarboxamide formyltransferase/IMP cyclohydrolase
G5270	GI-15	4633		GBN32_02165	NAAT family transporter
G5270	GI-15	4633	KAB7714568.1	GBN32_02160	response regulator
G5270	GI-16	34302	KAB7706401.1	GBN32_14970	peptide chain release factor 2
G5270	GI-16	34302	KAB7706402.1	GBN32_14975	lysine--tRNA ligase
G5270	GI-16	34302	KAB7706403.1	GBN32_14985	tyrosine-type recombinase/integrase
G5270	GI-16	34302	KAB7706404.1	GBN32_14990	hypothetical protein
G5270	GI-16	34302	KAB7706405.1	GBN32_14995	HsdR family type I site-specific deoxyribonuclease
G5270	GI-16	34302	KAB7706406.1	GBN32_15000	cell filamentation protein Fic
G5270	GI-16	34302	KAB7706407.1	GBN32_15005	restriction endonuclease subunit S
G5270	GI-16	34302	KAB7706408.1	GBN32_15010	type I restriction-modification system subunit M
G5270	GI-16	34302	KAB7706409.1	GBN32_15015	hypothetical protein
G5270	GI-16	34302	KAB7706410.1	GBN32_15020	hypothetical protein
G5270	GI-16	34302	KAB7706411.1	GBN32_15025	hypothetical protein
G5270	GI-16	34302	KAB7706412.1	GBN32_15030	DUF4123 domain-containing protein
G5270	GI-16	34302	KAB7706413.1	GBN32_15035	type VI secretion system tip protein VgrG
G5270	GI-16	34302	KAB7706414.1	GBN32_15040	type VI secretion system effector Hcp1
G5270	GI-16	34302	KAB7706441.1	GBN32_15045	AlpA family phage regulatory protein
G5270	GI-16	34302	KAB7706415.1	GBN32_15050	hypothetical protein
G5270	GI-16	34302	KAB7706416.1	GBN32_15055	AlpA family phage regulatory protein
G5270	GI-16	34302	KAB7706417.1	GBN32_15060	inovirus Gp2 family protein
G5270	GI-16	34302	KAB7706442.1	GBN32_15065	GTP-binding protein
G5270	GI-16	34302	KAB7706418.1	GBN32_15070	WYL domain-containing protein
G5270	GI-16	34302	KAB7706443.1	GBN32_15075	hypothetical protein
G5270	GI-16	34302	KAB7706444.1	GBN32_15080	hypothetical protein
G5270	GI-16	34302	KAB7706419.1	GBN32_15085	hypothetical protein
G5270	GI-16	34302	KAB7706420.1	GBN32_15090	hypothetical protein
G5270	GI-16	34302	KAB7706421.1	GBN32_15095	DUF932 domain-containing protein
G5270	GI-16	34302	KAB7706422.1	GBN32_15100	antirestriction protein
G5270	GI-16	34302	KAB7706423.1	GBN32_15105	toxin
G5270	GI-16	34302	KAB7706424.1	GBN32_15110	DNA repair protein RadC
G5270	GI-16	34302	KAB7706425.1	GBN32_15115	hypothetical protein
G5270	GI-16	34302	KAB7706426.1	GBN32_15120	hypothetical protein
G5270	GI-16	34302	KAB7706427.1	GBN32_15125	cold-shock protein
G5270	GI-16	34302	KAB7706428.1	GBN32_15130	hypothetical protein
G5270	GI-16	34302	KAB7706429.1	GBN32_15135	2-oxoglutarate dehydrogenase
G5270	GI-17	33940	KAB7704843.1	GBN32_17280	tyrosine-type recombinase/integrase
G5270	GI-17	33940	KAB7704844.1	GBN32_17285	excisionase
G5270	GI-17	33940	KAB7704859.1	GBN32_17290	helix-turn-helix domain-containing protein
G5270	GI-17	33940	KAB7704845.1	GBN32_17295	Cro/Cl family transcriptional regulator
G5270	GI-17	33940		GBN32_17300	DNA-binding protein
G5270	GI-17	33940	KAB7704846.1	GBN32_17305	hypothetical protein
G5270	GI-17	33940	KAB7704847.1	GBN32_17310	hypothetical protein
G5270	GI-17	33940	KAB7704848.1	GBN32_17315	hypothetical protein
G5270	GI-17	33940	KAB7704849.1	GBN32_17320	DUF968 domain-containing protein
G5270	GI-17	33940	KAB7704850.1	GBN32_17325	hypothetical protein
G5270	GI-17	33940	KAB7704851.1	GBN32_17330	AAA family ATPase
G5270	GI-17	33940	KAB7704852.1	GBN32_17335	hypothetical protein
G5270	GI-17	33940	KAB7704853.1	GBN32_17340	DUF4297 domain-containing protein
G5270	GI-17	33940	KAB7704854.1	GBN32_17345	hypothetical protein
G5270	GI-17	33940	KAB7704855.1	GBN32_17350	hypothetical protein
G5270	GI-17	33940	KAB7704856.1	GBN32_17355	site-specific DNA-methyltransferase
G5270	GI-17	33940	KAB7704857.1	GBN32_17360	DUF1275 domain-containing protein
G5270	GI-17	33940	KAB7704858.1	GBN32_17365	hypothetical protein
G5270	GI-17	33940	KAB7704860.1	GBN32_17370	hypothetical protein
G5270	GI-17	33940	KAB7708322.1	GBN32_13920	hypothetical protein
G5270	GI-17	33940	KAB7710346.1	GBN32_10800	hypothetical protein
G5270	GI-17	33940	KAB7710345.1	GBN32_10795	hypothetical protein
G5270	GI-17	33940	KAB7710344.1	GBN32_10790	hypothetical protein
G5270	GI-17	33940	KAB7711054.1	GBN32_09815	AAA family ATPase
G5270	GI-17	33940	KAB7711055.1	GBN32_09820	DUF4435 domain-containing protein
G5270	GI-17	33940	KAB7711056.1	GBN32_09825	hypothetical protein
G5270	GI-17	33940	KAB7711057.1	GBN32_09830	DUF1456 family protein
G5270	GI-17	33940	KAB7711058.1	GBN32_09835	RNA-binding protein
G5270	GI-17	33940	KAB7713187.1	GBN32_05660	hypothetical protein
G5270	GI-17	33940	KAB7713186.1	GBN32_05655	hypothetical protein
G5270	GI-18	6782	KAB7714786.1	GBN32_01990	hypothetical protein
G5270	GI-18	6782	KAB7714787.1	GBN32_01995	AAA family ATPase
G5270	GI-18	6782	KAB7714788.1	GBN32_02000	hypothetical protein
G5270	GI-18	6782		GBN32_02005	helix-turn-helix domain-containing protein
G5270	GI-18	6782	KAB7714789.1	GBN32_02010	TraY domain-containing protein
G5270	GI-18	6782	KAB7704680.1	GBN32_17375	hypothetical protein
G5270	GI-18	6782	KAB7704681.1	GBN32_17380	phage holin, lambda family
G5270	GI-19	17916	KAB7710822.1	GBN32_10240	phage minor tail protein L
G5270	GI-19	17916	KAB7710824.1	GBN32_10245	phage tail protein
G5270	GI-19	17916	KAB7710823.1	GBN32_10250	phage tail tape measure protein
G5270	GI-19	17916	KAB7710603.1	GBN32_10350	methyltransferase domain-containing protein
G5270	GI-19	17916	KAB7709762.1	GBN32_12030	hypothetical protein
G5270	GI-19	17916	KAB7709763.1	GBN32_12035	hypothetical protein
G5270	GI-19	17916	KAB7709764.1	GBN32_12040	TIR domain-containing protein
G5270	GI-19	17916	KAB7710698.1	GBN32_10335	replicase
G5270	GI-19	17916	KAB7710699.1	GBN32_10340	hypothetical protein
G5270	GI-19	17916	KAB7714674.1	GBN32_02020	hypothetical protein
G5270	GI-19	17916	KAB7714675.1	GBN32_02025	inhibitor of g-type lysozyme
G5270	GI-19	17916		GBN32_02030	hypothetical protein
G5270	GI-19	17916	KAB7714676.1	GBN32_02035	ribbon-helix-helix protein, CopG family
G5270	GI-19	17916	KAB7714677.1	GBN32_02040	N-6 DNA methylase
G5270	GI-19	17916	KAB7714678.1	GBN32_02045	N-6 DNA methylase
G5270	GI-20	7165		GBN32_02050	IS1 family transposase
G5270	GI-20	7165	KAB7714679.1	GBN32_02055	helix-turn-helix domain-containing protein
G5270	GI-20	7165	KAB7714680.1	GBN32_02060	type II toxin-antitoxin system RelE/ParE family toxin
G5270	GI-20	7165	KAB7714681.1	GBN32_02065	hypothetical protein
G5270	GI-20	7165		GBN32_02070	capsid portal protein
G5270	GI-20	7165	KAB7714682.1	GBN32_02075	hypothetical protein
G5270	GI-20	7165	KAB7714683.1	GBN32_02080	hypothetical protein
G5270	GI-20	7165	KAB7714684.1	GBN32_02085	hypothetical protein
G5270	GI-20	7165	KAB7714685.1	GBN32_02090	single-stranded DNA-binding protein
G5270	GI-21	5062	KAB7714692.1	GBN32_02125	AlpA family phage regulatory protein
G5270	GI-21	5062	KAB7714693.1	GBN32_02130	hypothetical protein
G5270	GI-21	5062	KAB7714694.1	GBN32_02135	tyrosine-type recombinase/integrase
G5270	GI-21	5062	KAB7712868.1	GBN32_06375	FAD-dependent oxidoreductase
G5270	GI-22	8091	KAB7712872.1	GBN32_06395	DUF1311 domain-containing protein
G5270	GI-22	8091	KAB7712873.1	GBN32_06400	hypothetical protein
G5270	GI-22	8091	KAB7712874.1	GBN32_06405	hypothetical protein
G5270	GI-22	8091	KAB7711237.1	GBN32_09710	hypothetical protein
G5270	GI-22	8091	KAB7711238.1	GBN32_09715	sugar O-acetyltransferase
G5270	GI-22	8091	KAB7714389.1	GBN32_02600	peptidase dimerization domain-containing protein
G5270	GI-23	21200	KAB7714392.1	GBN32_02620	hypothetical protein
G5270	GI-23	21200	KAB7714403.1	GBN32_02625	hypothetical protein
G5270	GI-23	21200	KAB7714393.1	GBN32_02630	polysaccharide export protein
G5270	GI-23	21200	KAB7714394.1	GBN32_02635	ABC transporter
G5270	GI-23	21200	KAB7714395.1	GBN32_02640	ATP-binding cassette domain-containing protein
G5270	GI-23	21200	KAB7714396.1	GBN32_02645	sugar transporter
G5270	GI-23	21200	KAB7714397.1	GBN32_02650	hypothetical protein
G5270	GI-23	21200	KAB7714398.1	GBN32_02655	glycosyltransferase
G5270	GI-23	21200	KAB7714399.1	GBN32_02660	hypothetical protein
G5270	GI-23	21200	KAB7714400.1	GBN32_02665	nucleotide sugar dehydrogenase
G5270	GI-23	21200		GBN32_02670	hypothetical protein
G5270	GI-23	21200	KAB7714401.1	GBN32_02675	glycosyltransferase family 2 protein
G5270	GI-23	21200	KAB7710707.1	GBN32_10325	phage portal protein
G5270	GI-23	21200	KAB7710708.1	GBN32_10330	phage terminase small subunit P27 family
G5270	GI-23	21200	KAB7710723.1	GBN32_10300	Clp protease ClpP
G5270	GI-23	21200	KAB7713267.1	GBN32_05465	efflux RND transporter periplasmic adaptor subunit
G5270	GI-24	5128	KAB7713264.1	GBN32_05505	glycosyltransferase family 1 protein
G5270	GI-24	5128	KAB7713265.1	GBN32_05510	glycosyltransferase
G5270	GI-24	5128	KAB7713266.1	GBN32_05515	glycosyltransferase family 2 protein
G5270	GI-24	5128	KAB7711001.1	GBN32_09885	shikimate transporter
G5270	GI-25	9464	KAB7715909.1	GBN32_00200	galactose-1-epimerase
G5270	GI-25	9464	KAB7704283.1	GBN32_17850	relaxase/mobilization nuclease domain-containing protein
G5270	GI-25	9464	KAB7704284.1	GBN32_17855	plasmid mobilization relaxosome protein MobC
G5270	GI-25	9464	KAB7711037.1	GBN32_09840	NYN domain-containing protein
G5270	GI-25	9464	KAB7704652.1	GBN32_17425	hypothetical protein
G5270	GI-25	9464	KAB7704653.1	GBN32_17430	hypothetical protein
G5270	GI-26	8025	KAB7714666.1	GBN32_02140	dGTPase
G5270	GI-26	8025	KAB7714667.1	GBN32_02145	calcium-binding protein
G5270	GI-26	8025	KAB7715490.1	GBN32_00500	hypothetical protein
G5270	GI-26	8025	KAB7715491.1	GBN32_00505	tail fiber assembly protein
G5270	GI-26	8025	KAB7715492.1	GBN32_00510	phage tail protein
G5270	GI-26	8025	KAB7715493.1	GBN32_00515	DUF2313 domain-containing protein
G5270	GI-26	8025	KAB7715494.1	GBN32_00520	phage tail protein
G5270	GI-26	8025	KAB7715495.1	GBN32_00525	hypothetical protein
G5270	GI-27	27253	KAB7715532.1	GBN32_00725	DDE-type integrase/transposase/recombinase
G5270	GI-27	27253	KAB7715533.1	GBN32_00730	transcriptional regulator
G5270	GI-27	27253	KAB7715534.1	GBN32_00735	helix-turn-helix domain-containing protein
G5270	GI-27	27253	KAB7714796.1	GBN32_01955	fimbrial protein
G5270	GI-27	27253	KAB7714797.1	GBN32_01960	PefC/AfrB family outer membrane usher protein
G5270	GI-27	27253	KAB7714798.1	GBN32_01965	fimbrial chaperone
G5270	GI-27	27253	KAB7714799.1	GBN32_01970	F18 fimbrial protein FedE
G5270	GI-27	27253	KAB7714800.1	GBN32_01975	thioredoxin domain-containing protein
G5270	GI-27	27253	KAB7714801.1	GBN32_01980	hypothetical protein
G5270	GI-27	27253	KAB7714802.1	GBN32_01985	DUF560 domain-containing protein
G5270	GI-27	27253	KAB7706361.1	GBN32_15205	DUF2971 domain-containing protein
G5270	GI-27	27253	KAB7704872.1	GBN32_17270	hypothetical protein
G5270	GI-27	27253	KAB7715144.1	GBN32_01325	hypothetical protein
G5270	GI-27	27253	KAB7715145.1	GBN32_01330	hypothetical protein
G5270	GI-27	27253	KAB7715146.1	GBN32_01335	relaxase/mobilization nuclease domain-containing protein
G5270	GI-27	27253	KAB7715147.1	GBN32_01340	plasmid mobilization relaxosome protein MobC
G5270	GI-27	27253	KAB7715148.1	GBN32_01345	hypothetical protein
G5270	GI-27	27253	KAB7715149.1	GBN32_01350	conjugal transfer protein TraL
G5270	GI-27	27253	KAB7715150.1	GBN32_01355	hypothetical protein
G5270	GI-27	27253	KAB7715684.1	GBN32_00395	hypothetical protein
G5270	GI-27	27253	KAB7715673.1	GBN32_00400	DUF1311 domain-containing protein
G5270	GI-28	10626	KAB7710718.1	GBN32_10310	phage portal protein
G5270	GI-28	10626	KAB7704340.1	GBN32_17825	replicase
G5270	GI-28	10626	KAB7704343.1	GBN32_17830	type II toxin-antitoxin system RelB/DinJ family antitoxin
G5270	GI-28	10626	KAB7704341.1	GBN32_17835	type II toxin-antitoxin system mRNA interferase toxin, RelE/StbE family
G5270	GI-28	10626	KAB7704342.1	GBN32_17840	MbeD family mobilization/exclusion protein
G5270	GI-28	10626		GBN32_17845	hypothetical protein
G5270	GI-28	10626	KAB7712781.1	GBN32_06495	EAL domain-containing protein
G5270	GI-28	10626	KAB7704568.1	GBN32_17445	replicase
G5270	GI-28	10626	KAB7704569.1	GBN32_17450	AAA family ATPase
G5270	GI-28	10626	KAB7714122.1	GBN32_03195	hypothetical protein
G5270	GI-29	5925	KAB7711035.1	GBN32_09845	hypothetical protein
G5270	GI-29	5925	KAB7711036.1	GBN32_09850	nuclease
G5270	GI-29	5925	KAB7709828.1	GBN32_12005	hypothetical protein
G5270	GI-29	5925	KAB7709829.1	GBN32_12010	hypothetical protein
G5270	GI-29	5925	KAB7712833.1	GBN32_06410	type VI secretion protein
G5270	GI-29	5925	KAB7712834.1	GBN32_06415	type IV secretion protein A
G5270	GI-30	19661	KAB7704275.1	GBN32_17860	relaxase
G5270	GI-30	19661	KAB7704276.1	GBN32_17865	plasmid mobilization relaxosome protein MobC
G5270	GI-30	19661	KAB7707663.1	GBN32_14085	hypothetical protein
G5270	GI-30	19661	KAB7707664.1	GBN32_14090	hypothetical protein
G5270	GI-30	19661	KAB7707665.1	GBN32_14095	DUF3265 domain-containing protein
G5270	GI-30	19661	KAB7708357.1	GBN32_13900	DUF4376 domain-containing protein
G5270	GI-30	19661	KAB7709761.1	GBN32_12045	DUF1311 domain-containing protein
G5270	GI-30	19661	KAB7711018.1	GBN32_09880	hypothetical protein
G5270	GI-30	19661	KAB7707307.1	GBN32_14130	hypothetical protein
G5270	GI-30	19661	KAB7707308.1	GBN32_14135	hypothetical protein
G5270	GI-30	19661	KAB7708356.1	GBN32_13905	phage tail protein
G5270	GI-30	19661	KAB7707696.1	GBN32_14065	hypothetical protein
G5270	GI-30	19661	KAB7707697.1	GBN32_14070	RES domain-containing protein
G5270	GI-30	19661	KAB7707698.1	GBN32_14075	hypothetical protein
G5270	GI-30	19661	KAB7707699.1	GBN32_14080	carbon-nitrogen hydrolase family protein
G5270	GI-31	23683	KAB7714913.1	GBN32_01875	hypothetical protein
G5270	GI-31	23683	KAB7714914.1	GBN32_01880	hypothetical protein
G5270	GI-31	23683	KAB7708323.1	GBN32_13910	GFA family protein
G5270	GI-31	23683	KAB7708324.1	GBN32_13915	VOC family protein
G5270	GI-31	23683	KAB7710604.1	GBN32_10345	AAA family ATPase
G5270	GI-31	23683	KAB7710825.1	GBN32_10230	peptidoglycan endopeptidase
G5270	GI-31	23683	KAB7710716.1	GBN32_10315	phage portal protein
G5270	GI-31	23683	KAB7715695.1	GBN32_00205	hypothetical protein
G5270	GI-31	23683	KAB7715696.1	GBN32_00210	hypothetical protein
G5270	GI-31	23683	KAB7715697.1	GBN32_00215	hypothetical protein
G5270	GI-31	23683	KAB7715698.1	GBN32_00220	DUF4376 domain-containing protein
G5270	GI-31	23683	KAB7715699.1	GBN32_00225	hypothetical protein
G5270	GI-31	23683	KAB7715700.1	GBN32_00230	tail fiber assembly protein
G5270	GI-31	23683	KAB7715701.1	GBN32_00235	phage tail protein
G5270	GI-31	23683	KAB7715702.1	GBN32_00240	hypothetical protein
G5270	GI-32	9348	KAB7715725.1	GBN32_00365	hypothetical protein
G5270	GI-32	9348	KAB7715726.1	GBN32_00370	hypothetical protein
G5270	GI-32	9348	KAB7715727.1	GBN32_00375	hypothetical protein
G5270	GI-32	9348	KAB7715728.1	GBN32_00380	regulator
G5270	GI-32	9348	KAB7715729.1	GBN32_00385	helix-turn-helix domain-containing protein
G5270	GI-32	9348	KAB7715730.1	GBN32_00390	tyrosine-type recombinase/integrase
G5270	GI-32	9348	KAB7714704.1	GBN32_02015	DUF3644 domain-containing protein
G5270	GI-32	9348		GBN32_06420	IS110 family transposase
G5270	GI-32	9348	KAB7710341.1	GBN32_10805	hypothetical protein
G5270	GI-33	11289	KAB7707806.1	GBN32_13940	phage head closure protein
G5270	GI-33	11289	KAB7707807.1	GBN32_13945	hypothetical protein
G5270	GI-33	11289	KAB7707728.1	GBN32_14045	hypothetical protein
G5270	GI-33	11289	KAB7707309.1	GBN32_14125	DUF2971 domain-containing protein
G5270	GI-33	11289	KAB7715117.1	GBN32_01360	hypothetical protein
G5270	GI-33	11289	KAB7715118.1	GBN32_01365	invasin
G5270	GI-33	11289	KAB7715129.1	GBN32_01370	transglycosylase SLT domain-containing protein
G5270	GI-33	11289	KAB7715130.1	GBN32_01375	conjugal transfer protein
G5270	GI-33	11289	KAB7715119.1	GBN32_01380	conjugal transfer protein TraD
G5270	GI-34	28513	KAB7715120.1	GBN32_01390	conjugal transfer protein TrbJ
G5270	GI-34	28513	KAB7715121.1	GBN32_01395	EexN family lipoprotein
G5270	GI-34	28513	KAB7715122.1	GBN32_01400	conjugal transfer protein TraA
G5270	GI-34	28513	KAB7715123.1	GBN32_01405	conjugal transfer protein TraG
G5270	GI-34	28513	KAB7715124.1	GBN32_01410	conjugal transfer protein TraH
G5270	GI-34	28513	KAB7715125.1	GBN32_01415	conjugal transfer protein TraI
G5270	GI-34	28513	KAB7715132.1	GBN32_01420	P-type DNA transfer ATPase VirB11
G5270	GI-34	28513	KAB7715126.1	GBN32_01425	TraM recognition domain-containing protein
G5270	GI-34	28513	KAB7715133.1	GBN32_01430	conjugal transfer protein
G5270	GI-34	28513	KAB7715127.1	GBN32_01435	DNA topoisomerase III
G5270	GI-34	28513	KAB7715128.1	GBN32_01440	hypothetical protein
G5270	GI-34	28513	KAB7710596.1	GBN32_10355	phage terminase small subunit P27 family
G5270	GI-34	28513	KAB7710597.1	GBN32_10360	phage terminase small subunit P27 family
G5270	GI-34	28513	KAB7709825.1	GBN32_12015	hypothetical protein
G5270	GI-34	28513	KAB7709826.1	GBN32_12020	hypothetical protein
G5270	GI-34	28513	KAB7712782.1	GBN32_06485	DUF4376 domain-containing protein
G5270	GI-34	28513	KAB7712783.1	GBN32_06490	phage tail protein
G5270	GI-34	28513	KAB7707278.1	GBN32_14145	hypothetical protein
G5270	GI-34	28513	KAB7707279.1	GBN32_14150	hypothetical protein
G5270	GI-34	28513		GBN32_14155	DUF3265 domain-containing protein
G5270	GI-34	28513	KAB7705684.1	GBN32_16115	hypothetical protein
G5270	GI-34	28513	KAB7711217.1	GBN32_09720	hypothetical protein
G5270	GI-34	28513	KAB7711218.1	GBN32_09725	AAA family ATPase
G5270	GI-34	28513	KAB7711219.1	GBN32_09730	RepB family plasmid replication initiator protein
G5270	GI-34	28513	KAB7711220.1	GBN32_09735	hypothetical protein
G5270	GI-35	8720	KAB7714426.1	GBN32_02520	hypothetical protein
G5270	GI-35	8720	KAB7714427.1	GBN32_02525	hypothetical protein
G5270	GI-35	8720	KAB7714428.1	GBN32_02530	hypothetical protein
G5270	GI-35	8720	KAB7714429.1	GBN32_02535	hypothetical protein
G5270	GI-35	8720	KAB7714430.1	GBN32_02540	hypothetical protein
G5270	GI-35	8720	KAB7714431.1	GBN32_02545	hypothetical protein
G5270	GI-35	8720	KAB7714432.1	GBN32_02550	EAL domain-containing protein
G5270	GI-35	8720	KAB7714433.1	GBN32_02555	hypothetical protein
G5270	GI-35	8720	KAB7714447.1	GBN32_02560	hypothetical protein
G5270	GI-36	6540	KAB7714449.1	GBN32_02595	hypothetical protein
G5270	GI-36	6540	KAB7714814.1	GBN32_01885	hypothetical protein
G5270	GI-36	6540	KAB7714815.1	GBN32_01890	type IV secretion system protein VirB6
G5270	GI-36	6540	KAB7714816.1	GBN32_01895	P-type DNA transfer protein VirB5
G5270	GI-36	6540	KAB7714817.1	GBN32_01900	hypothetical protein
G5270	GI-36	6540	KAB7714818.1	GBN32_01905	StbB
G5270	GI-36	6540	KAB7714819.1	GBN32_01910	hypothetical protein
G5877	GI-1	7235	KAB7698933.1	GBN26_11805	hypothetical protein
G5877	GI-1	7235	KAB7698932.1	GBN26_11800	hypothetical protein
G5877	GI-1	7235	KAB7698931.1	GBN26_11795	protease FtsH-inhibitory lysogeny factor CIII
G5877	GI-1	7235		GBN26_11790	hypothetical protein
G5877	GI-1	7235	KAB7699048.1	GBN26_11785	helix-turn-helix domain-containing protein
G5877	GI-1	7235	KAB7698930.1	GBN26_11780	helix-turn-helix domain-containing protein
G5877	GI-1	7235	KAB7698929.1	GBN26_11775	hypothetical protein
G5877	GI-1	7235		GBN26_11770	helix-turn-helix domain-containing protein
G5877	GI-1	7235	KAB7698928.1	GBN26_11765	replication protein
G5877	GI-1	7235	KAB7698927.1	GBN26_11760	DNA replication protein
G5877	GI-1	7235		GBN26_11755	hypothetical protein
G5877	GI-1	7235	KAB7698926.1	GBN26_11750	hypothetical protein
G5877	GI-1	7235	KAB7698925.1	GBN26_11745	hypothetical protein
G5877	GI-1	7235	KAB7698924.1	GBN26_11740	antiterminator
G5877	GI-1	7235	KAB7698923.1	GBN26_11735	hypothetical protein
G5877	GI-2	57601	KAB7696891.1	GBN26_15200	hypothetical protein
G5877	GI-2	57601	KAB7702818.1	GBN26_03395	hypothetical protein
G5877	GI-2	57601	KAB7702819.1	GBN26_03400	hypothetical protein
G5877	GI-2	57601	KAB7702824.1	GBN26_03405	helix-turn-helix domain-containing protein
G5877	GI-2	57601	KAB7702820.1	GBN26_03410	helix-turn-helix domain-containing protein
G5877	GI-2	57601	KAB7702821.1	GBN26_03415	hypothetical protein
G5877	GI-2	57601	KAB7702822.1	GBN26_03420	hypothetical protein
G5877	GI-2	57601	KAB7702823.1	GBN26_03425	hypothetical protein
G5877	GI-2	57601		GBN26_03340	hypothetical protein
G5877	GI-2	57601	KAB7702895.1	GBN26_03385	hypothetical protein
G5877	GI-2	57601	KAB7702894.1	GBN26_03380	hypothetical protein
G5877	GI-2	57601	KAB7702893.1	GBN26_03375	hypothetical protein
G5877	GI-2	57601	KAB7702892.1	GBN26_03370	helix-turn-helix domain-containing protein
G5877	GI-2	57601	KAB7702891.1	GBN26_03365	helix-turn-helix domain-containing protein
G5877	GI-2	57601	KAB7702890.1	GBN26_03360	hypothetical protein
G5877	GI-2	57601	KAB7702889.1	GBN26_03355	hypothetical protein
G5877	GI-2	57601	KAB7702888.1	GBN26_03350	hypothetical protein
G5877	GI-2	57601	KAB7702887.1	GBN26_03345	hypothetical protein
G5877	GI-2	57601	KAB7696212.1	GBN26_15310	hypothetical protein
G5877	GI-2	57601	KAB7702953.1	GBN26_03180	hypothetical protein
G5877	GI-2	57601	KAB7702954.1	GBN26_03185	hypothetical protein
G5877	GI-2	57601	KAB7702955.1	GBN26_03190	hypothetical protein
G5877	GI-2	57601	KAB7701085.1	GBN26_07825	methyltransferase domain-containing protein
G5877	GI-2	57601	KAB7701086.1	GBN26_07830	translesion error-prone DNA polymerase V subunit UmuC
G5877	GI-2	57601	KAB7701087.1	GBN26_07835	translesion error-prone DNA polymerase V autoproteolytic subunit
G5877	GI-2	57601	KAB7701088.1	GBN26_07840	AAA domain-containing protein
G5877	GI-2	57601	KAB7701089.1	GBN26_07845	hypothetical protein
G5877	GI-2	57601	KAB7701090.1	GBN26_07850	HAMP domain-containing protein
G5877	GI-2	57601	KAB7701091.1	GBN26_07855	DUF1367 family protein
G5877	GI-2	57601	KAB7701092.1	GBN26_07860	hypothetical protein
G5877	GI-2	57601	KAB7701093.1	GBN26_07865	hypothetical protein
G5877	GI-2	57601	KAB7702944.1	GBN26_03295	DUF4365 domain-containing protein
G5877	GI-2	57601	KAB7702943.1	GBN26_03290	TIR domain-containing protein
G5877	GI-2	57601	KAB7702942.1	GBN26_03285	DUF1456 family protein
G5877	GI-2	57601	KAB7702941.1	GBN26_03280	DUF2971 domain-containing protein
G5877	GI-2	57601	KAB7702940.1	GBN26_03275	DUF4365 domain-containing protein
G5877	GI-2	57601	KAB7702939.1	GBN26_03270	hypothetical protein
G5877	GI-2	57601	KAB7702938.1	GBN26_03265	VOC family protein
G5877	GI-2	57601	KAB7702937.1	GBN26_03260	hypothetical protein
G5877	GI-2	57601	KAB7702936.1	GBN26_03255	hypothetical protein
G5877	GI-2	57601	KAB7702935.1	GBN26_03250	hypothetical protein
G5877	GI-2	57601	KAB7702934.1	GBN26_03245	methyltransferase domain-containing protein
G5877	GI-2	57601	KAB7702933.1	GBN26_03240	DUF4113 domain-containing protein
G5877	GI-2	57601	KAB7702932.1	GBN26_03235	tandem-95 repeat protein
G5877	GI-2	57601	KAB7702952.1	GBN26_03230	IPT/TIG domain/outer membrane autotransporter barrel domain-containing protein
G5877	GI-2	57601	KAB7702951.1	GBN26_03225	GNAT family N-acetyltransferase
G5877	GI-2	57601	KAB7702950.1	GBN26_03220	hypothetical protein
G5877	GI-2	57601	KAB7702949.1	GBN26_03215	phage tail protein
G5877	GI-2	57601	KAB7702948.1	GBN26_03210	phage tail protein
G5877	GI-2	57601	KAB7702947.1	GBN26_03205	DUF1367 family protein
G5877	GI-2	57601	KAB7702946.1	GBN26_03200	hypothetical protein
G5877	GI-2	57601	KAB7702945.1	GBN26_03195	hypothetical protein
G5877	GI-3	15218	KAB7698136.1	GBN26_13955	methyl-accepting chemotaxis protein
G5877	GI-3	15218	KAB7698135.1	GBN26_13950	hypothetical protein
G5877	GI-3	15218	KAB7698134.1	GBN26_13945	hypothetical protein
G5877	GI-3	15218		GBN26_13940	NADP-dependent isocitrate dehydrogenase
G5877	GI-3	15218	KAB7698133.1	GBN26_13935	tyrosine-type recombinase/integrase
G5877	GI-3	15218	KAB7703393.1	GBN26_03175	alkene reductase
G5877	GI-3	15218	KAB7703378.1	GBN26_03170	HTH-type transcriptional regulator YidZ
G5877	GI-3	15218	KAB7703377.1	GBN26_03165	MdtL family multidrug efflux MFS transporter
G5877	GI-3	15218	KAB7703376.1	GBN26_03160	DNA breaking-rejoining protein
G5877	GI-3	15218	KAB7703375.1	GBN26_03155	DUF1349 domain-containing protein
G5877	GI-3	15218	KAB7703374.1	GBN26_03150	hypothetical protein
G5877	GI-3	15218	KAB7703373.1	GBN26_03145	hypothetical protein
G5877	GI-3	15218	KAB7703372.1	GBN26_03140	signal peptidase I
G5877	GI-3	15218	KAB7703371.1	GBN26_03135	putative selenium delivery protein YdfZ
G5877	GI-3	15218	KAB7703370.1	GBN26_03130	VOC family protein
G5877	GI-4	5881	KAB7703213.1	GBN26_02275	TetR family transcriptional regulator
G5877	GI-4	5881	KAB7703212.1	GBN26_02270	hypothetical protein
G5877	GI-4	5881	KAB7703211.1	GBN26_02265	META domain-containing protein
G5877	GI-4	5881	KAB7703210.1	GBN26_02260	lysine transporter LysE
G5877	GI-4	5881	KAB7703209.1	GBN26_02255	hypothetical protein
G5877	GI-4	5881	KAB7703208.1	GBN26_02250	hypothetical protein
G5877	GI-5	8555	KAB7703193.1	GBN26_02160	AAA family ATPase
G5877	GI-5	8555	KAB7703192.1	GBN26_02155	hypothetical protein
G5877	GI-5	8555	KAB7703191.1	GBN26_02150	NUDIX domain-containing protein
G5877	GI-5	8555	KAB7703190.1	GBN26_02145	methyltransferase domain-containing protein
G5877	GI-5	8555	KAB7703380.1	GBN26_02140	hypothetical protein
G5877	GI-5	8555	KAB7703189.1	GBN26_02135	hypothetical protein
G5877	GI-6	29065	KAB7703187.1	GBN26_02125	FRG domain-containing protein
G5877	GI-6	29065	KAB7703186.1	GBN26_02120	hypothetical protein
G5877	GI-6	29065	KAB7703379.1	GBN26_02115	DUF3265 domain-containing protein
G5877	GI-6	29065	KAB7703185.1	GBN26_02110	hypothetical protein
G5877	GI-6	29065	KAB7703184.1	GBN26_02105	hypothetical protein
G5877	GI-6	29065	KAB7703183.1	GBN26_02100	hypothetical protein
G5877	GI-6	29065	KAB7703182.1	GBN26_02095	YkgJ family cysteine cluster protein
G5877	GI-6	29065	KAB7703181.1	GBN26_02090	hypothetical protein
G5877	GI-6	29065	KAB7703180.1	GBN26_02085	putative adenosine monophosphate-protein transferase Fic
G5877	GI-6	29065	KAB7703179.1	GBN26_02080	DUF2559 family protein
G5877	GI-6	29065	KAB7704045.1	GBN26_00005	hypothetical protein
G5877	GI-6	29065	KAB7704046.1	GBN26_00010	dioxygenase
G5877	GI-6	29065	KAB7704047.1	GBN26_00015	DUF4917 family protein
G5877	GI-6	29065	KAB7695979.1	GBN26_15335	hypothetical protein
G5877	GI-6	29065	KAB7695980.1	GBN26_15340	hypothetical protein
G5877	GI-6	29065	KAB7695981.1	GBN26_15345	hypothetical protein
G5877	GI-6	29065	KAB7703993.1	GBN26_00075	hypothetical protein
G5877	GI-6	29065	KAB7703992.1	GBN26_00070	hypothetical protein
G5877	GI-6	29065	KAB7700809.1	GBN26_09400	sugar O-acetyltransferase
G5877	GI-6	29065	KAB7700808.1	GBN26_09395	hypothetical protein
G5877	GI-6	29065	KAB7700807.1	GBN26_09390	GNAT family N-acetyltransferase
G5877	GI-6	29065	KAB7700806.1	GBN26_09385	NAD(P)H-binding protein
G5877	GI-6	29065	KAB7700805.1	GBN26_09380	sugar O-acetyltransferase
G5877	GI-6	29065	KAB7700804.1	GBN26_09375	hypothetical protein
G5877	GI-6	29065	KAB7700803.1	GBN26_09370	methionyl-tRNA formyltransferase-like protein
G5877	GI-7	24196	KAB7701480.1	GBN26_05860	phage holin, lambda family
G5877	GI-7	24196	KAB7701481.1	GBN26_05865	hypothetical protein
G5877	GI-7	24196	KAB7701482.1	GBN26_05870	DUF3800 domain-containing protein
G5877	GI-7	24196	KAB7701483.1	GBN26_05875	hypothetical protein
G5877	GI-7	24196	KAB7701484.1	GBN26_05880	hypothetical protein
G5877	GI-7	24196	KAB7701485.1	GBN26_05885	hypothetical protein
G5877	GI-7	24196	KAB7701486.1	GBN26_05890	hypothetical protein
G5877	GI-7	24196	KAB7701487.1	GBN26_05895	peptidase S51
G5877	GI-7	24196	KAB7701488.1	GBN26_05900	histidine phosphatase family protein
G5877	GI-7	24196	KAB7701489.1	GBN26_05905	DUF968 domain-containing protein
G5877	GI-7	24196	KAB7701490.1	GBN26_05910	DNA replication protein
G5877	GI-7	24196		GBN26_05915	replication protein
G5877	GI-7	24196	KAB7701790.1	GBN26_05920	peptidase
G5877	GI-7	24196	KAB7701791.1	GBN26_05925	phage regulatory protein/antirepressor Ant
G5877	GI-7	24196	KAB7701491.1	GBN26_05930	hypothetical protein
G5877	GI-7	24196	KAB7701492.1	GBN26_05935	DNA-binding protein
G5877	GI-7	24196	KAB7701493.1	GBN26_05940	hypothetical protein
G5877	GI-7	24196	KAB7701494.1	GBN26_05945	helix-turn-helix domain-containing protein
G5877	GI-7	24196	KAB7701495.1	GBN26_05950	hypothetical protein
G5877	GI-7	24196	KAB7701496.1	GBN26_05955	recombinase
G5877	GI-7	24196	KAB7701497.1	GBN26_05960	amidohydrolase family protein
G5877	GI-7	24196		GBN26_05965	M15 family peptidase
G5877	GI-7	24196	KAB7701498.1	GBN26_05970	hypothetical protein
G5877	GI-7	24196	KAB7701499.1	GBN26_05975	arginase
G5877	GI-7	24196	KAB7701500.1	GBN26_05980	LysR family transcriptional regulator
G5877	GI-7	24196	KAB7701501.1	GBN26_05985	hypothetical protein
G5877	GI-8	9294	KAB7701668.1	GBN26_06890	acyltransferase
G5877	GI-8	9294	KAB7701802.1	GBN26_06895	SDR family oxidoreductase
G5877	GI-8	9294	KAB7701669.1	GBN26_06900	acylneuraminate cytidylyltransferase family protein
G5877	GI-8	9294	KAB7701670.1	GBN26_06905	gfo/Idh/MocA family oxidoreductase
G5877	GI-8	9294	KAB7701671.1	GBN26_06910	CBS domain-containing protein
G5877	GI-8	9294	KAB7701672.1	GBN26_06915	shikimate dehydrogenase
G5877	GI-8	9294	KAB7701803.1	GBN26_06920	N-acetylneuraminate synthase
G5877	GI-8	9294	KAB7701673.1	GBN26_06925	UDP-N-acetylglucosamine 2-epimerase (hydrolyzing)
G5877	GI-8	9294	KAB7701674.1	GBN26_06930	LegC family aminotransferase
G5877	GI-8	9294	KAB7701675.1	GBN26_06935	NAD-dependent epimerase/dehydratase family protein
G5877	GI-9	23400	KAB7701703.1	GBN26_07090	DUF202 domain-containing protein
G5877	GI-9	23400	KAB7701704.1	GBN26_07095	DUF202 domain-containing protein
G5877	GI-9	23400	KAB7701705.1	GBN26_07100	esterase-like activity of phytase family protein
G5877	GI-9	23400	KAB7701706.1	GBN26_07105	DEAD/DEAH box helicase
G5877	GI-9	23400	KAB7701707.1	GBN26_07110	ATP-binding protein
G5877	GI-9	23400	KAB7701708.1	GBN26_07115	NgoFVII family restriction endonuclease
G5877	GI-9	23400	KAB7701709.1	GBN26_07120	DEAD/DEAH box helicase
G5877	GI-9	23400	KAB7701710.1	GBN26_07125	AAA family ATPase
G5877	GI-9	23400	KAB7701711.1	GBN26_07130	hypothetical protein
G5877	GI-9	23400	KAB7701712.1	GBN26_07135	phosphoadenosine phosphosulfate reductase family protein
G5877	GI-9	23400	KAB7701713.1	GBN26_07140	hypothetical protein
G5877	GI-9	23400	KAB7701714.1	GBN26_07145	DUF4007 family protein
G5877	GI-9	23400	KAB7701715.1	GBN26_07150	DNA phosphorothioation-associated putative methyltransferase
G5877	GI-9	23400	KAB7701805.1	GBN26_07155	aminotransferase class V-fold PLP-dependent enzyme
G5877	GI-9	23400	KAB7701716.1	GBN26_07160	tyrosine-type recombinase/integrase
G5877	GI-10	4489	KAB7701755.1	GBN26_07380	hypothetical protein
G5877	GI-10	4489		GBN26_07385	IS1595 family transposase
G5877	GI-10	4489	KAB7701756.1	GBN26_07390	hypothetical protein
G5877	GI-10	4489	KAB7701757.1	GBN26_07395	hypothetical protein
G5877	GI-11	5985	KAB7703872.1	GBN26_00810	PTS mannose transporter subunit IIA
G5877	GI-11	5985	KAB7703873.1	GBN26_00815	PTS N-acetylgalactosamine transporter subunit IID
G5877	GI-11	5985	KAB7703874.1	GBN26_00820	PTS N-acetylgalactosamine transporter subunit IIC
G5877	GI-11	5985	KAB7703875.1	GBN26_00825	PTS N-acetylgalactosamine transporter subunit IIB
G5877	GI-11	5985	KAB7703876.1	GBN26_00830	SIS domain-containing protein
G5877	GI-11	5985	KAB7703877.1	GBN26_00835	tagatose-bisphosphate aldolase subunit KbaZ
G5877	GI-11	5985	KAB7703878.1	GBN26_00840	DeoR family transcriptional regulator
G5877	GI-12	15442	KAB7698581.1	GBN26_13170	sugar transferase
G5877	GI-12	15442	KAB7698582.1	GBN26_13175	NAD-dependent epimerase/dehydratase family protein
G5877	GI-12	15442	KAB7698583.1	GBN26_13180	glycosyltransferase
G5877	GI-12	15442	KAB7698584.1	GBN26_13185	UDP-N-acetylglucosamine 2-epimerase (non-hydrolyzing)
G5877	GI-12	15442	KAB7698585.1	GBN26_13190	NAD-dependent epimerase/dehydratase family protein
G5877	GI-12	15442	KAB7698586.1	GBN26_13195	NAD-dependent epimerase/dehydratase family protein
G5877	GI-12	15442	KAB7698587.1	GBN26_13200	glycosyltransferase
G5877	GI-12	15442	KAB7698588.1	GBN26_13205	oligosaccharide repeat unit polymerase
G5877	GI-12	15442	KAB7698589.1	GBN26_13210	oligosaccharide flippase family protein
G5877	GI-12	15442	KAB7698590.1	GBN26_13215	dTDP-4-dehydrorhamnose 3,5-epimerase
G5877	GI-12	15442	KAB7698591.1	GBN26_13220	acyltransferase family protein
G5877	GI-12	15442	KAB7698592.1	GBN26_13225	glucose-1-phosphate thymidylyltransferase RfbA
G5877	GI-12	15442	KAB7698593.1	GBN26_13230	dTDP-4-dehydrorhamnose reductase
G5877	GI-12	15442	KAB7698594.1	GBN26_13235	dTDP-glucose 4,6-dehydratase
G5877	GI-12	15442	KAB7698595.1	GBN26_13240	chain-length determining protein
G5877	GI-13	9538	KAB7702225.1	GBN26_03450	chromosome partitioning protein ParA
G5877	GI-13	9538	KAB7702226.1	GBN26_03455	OmpA family protein
G5877	GI-13	9538	KAB7702227.1	GBN26_03460	HNH endonuclease
G5877	GI-13	9538	KAB7702228.1	GBN26_03465	DUF927 domain-containing protein
G5877	GI-13	9538	KAB7702229.1	GBN26_03470	toprim domain-containing protein
G5877	GI-13	9538	KAB7702230.1	GBN26_03475	AlpA family phage regulatory protein
G5877	GI-13	9538	KAB7702231.1	GBN26_03480	hypothetical protein
G5877	GI-13	9538	KAB7702232.1	GBN26_03485	tyrosine-type recombinase/integrase
G5877	GI-14	17332	KAB7702649.1	GBN26_05810	GNAT family N-acetyltransferase
G5877	GI-14	17332	KAB7702650.1	GBN26_05815	MBL fold metallo-hydrolase
G5877	GI-14	17332	KAB7702651.1	GBN26_05820	LysR family transcriptional regulator
G5877	GI-14	17332	KAB7702652.1	GBN26_05825	sulfoxide reductase heme-binding subunit YedZ
G5877	GI-14	17332	KAB7702653.1	GBN26_05830	protein-methionine-sulfoxide reductase catalytic subunit MsrP
G5877	GI-14	17332	KAB7702654.1	GBN26_05835	hypothetical protein
G5877	GI-14	17332	KAB7702655.1	GBN26_05840	hypothetical protein
G5877	GI-14	17332		GBN26_05845	IS1 family transposase
G5877	GI-14	17332	KAB7700291.1	GBN26_09455	phage late control D family protein
G5877	GI-14	17332	KAB7700290.1	GBN26_09450	hypothetical protein
G5877	GI-14	17332	KAB7700289.1	GBN26_09445	hypothetical protein
G5877	GI-14	17332	KAB7700288.1	GBN26_09440	AAA family ATPase
G5877	GI-14	17332	KAB7700287.1	GBN26_09435	DNA adenine methylase
G5877	GI-14	17332	KAB7700286.1	GBN26_09430	hypothetical protein
G5877	GI-14	17332	KAB7700285.1	GBN26_09425	hypothetical protein
G5877	GI-14	17332	KAB7700292.1	GBN26_09420	DUF3265 domain-containing protein
G5877	GI-14	17332	KAB7700284.1	GBN26_09415	AAA family ATPase
G5877	GI-15	51772	KAB7695985.1	GBN26_15315	phage tail protein
G5877	GI-15	51772		GBN26_15300	phage holin, lambda family
G5877	GI-15	51772	KAB7696647.1	GBN26_15220	phage baseplate protein
G5877	GI-15	51772	KAB7696213.1	GBN26_15305	hypothetical protein
G5877	GI-15	51772	KAB7701016.1	GBN26_07875	phage late control D family protein
G5877	GI-15	51772	KAB7697074.1	GBN26_15175	hypothetical protein
G5877	GI-15	51772	KAB7696979.1	GBN26_15185	hypothetical protein
G5877	GI-15	51772	KAB7696789.1	GBN26_15210	hypothetical protein
G5877	GI-15	51772	KAB7700876.1	GBN26_08065	hypothetical protein
G5877	GI-15	51772	KAB7696977.1	GBN26_15190	hypothetical protein
G5877	GI-15	51772	KAB7697380.1	GBN26_15155	antA/AntB antirepressor family protein
G5877	GI-15	51772	KAB7702913.1	GBN26_03320	hypothetical protein
G5877	GI-15	51772	KAB7696545.1	GBN26_15230	phage holin, lambda family
G5877	GI-15	51772	KAB7696546.1	GBN26_15235	M15 family peptidase
G5877	GI-15	51772	KAB7702825.1	GBN26_03390	hypothetical protein
G5877	GI-15	51772	KAB7704014.1	GBN26_00020	FHA domain-containing protein
G5877	GI-15	51772	KAB7704015.1	GBN26_00025	hypothetical protein
G5877	GI-15	51772	KAB7704023.1	GBN26_00030	cell filamentation protein Fic
G5877	GI-15	51772	KAB7704016.1	GBN26_00035	hypothetical protein
G5877	GI-15	51772	KAB7704017.1	GBN26_00040	hypothetical protein
G5877	GI-15	51772	KAB7704018.1	GBN26_00045	hypothetical protein
G5877	GI-15	51772	KAB7704019.1	GBN26_00050	hypothetical protein
G5877	GI-15	51772	KAB7704020.1	GBN26_00055	NYN domain-containing protein
G5877	GI-15	51772	KAB7704021.1	GBN26_00060	DUF1778 domain-containing protein
G5877	GI-15	51772	KAB7704022.1	GBN26_00065	GNAT family N-acetyltransferase
G5877	GI-15	51772	KAB7702922.1	GBN26_03300	hypothetical protein
G5877	GI-15	51772	KAB7702924.1	GBN26_03305	DUF3265 domain-containing protein
G5877	GI-15	51772	KAB7702923.1	GBN26_03310	hypothetical protein
G5877	GI-15	51772	KAB7698827.1	GBN26_12425	hypothetical protein
G5877	GI-15	51772	KAB7698828.1	GBN26_12430	hypothetical protein
G5877	GI-15	51772	KAB7698829.1	GBN26_12435	hypothetical protein
G5877	GI-16	17940	KAB7698833.1	GBN26_12455	S49 family peptidase
G5877	GI-16	17940	KAB7698834.1	GBN26_12460	phage portal protein
G5877	GI-16	17940	KAB7698835.1	GBN26_12465	phage tail protein
G5877	GI-16	17940	KAB7698836.1	GBN26_12470	phage terminase large subunit family protein
G5877	GI-16	17940	KAB7695984.1	GBN26_15320	phage tail protein
G5877	GI-16	17940	KAB7703983.1	GBN26_00080	AAA family ATPase
G5877	GI-16	17940	KAB7703986.1	GBN26_00085	hypothetical protein
G5877	GI-16	17940	KAB7703984.1	GBN26_00090	GNAT family N-acetyltransferase
G5877	GI-16	17940	KAB7703987.1	GBN26_00095	hypothetical protein
G5877	GI-16	17940	KAB7703985.1	GBN26_00100	hypothetical protein
G5877	GI-16	17940	KAB7700877.1	GBN26_08060	hypothetical protein
G5877	GI-17	30685	KAB7696303.1	GBN26_15275	phage tail tape measure protein
G5877	GI-17	30685	KAB7696775.1	GBN26_15215	tail fiber assembly protein
G5877	GI-17	30685	KAB7700235.1	GBN26_09465	phage tail protein
G5877	GI-17	30685	KAB7696483.1	GBN26_15245	DUF429 domain-containing protein
G5877	GI-17	30685	KAB7701907.1	GBN26_05850	phage tail tape measure protein
G5877	GI-17	30685	KAB7695982.1	GBN26_15325	DNA-packaging protein
G5877	GI-17	30685	KAB7695983.1	GBN26_15330	phage terminase large subunit family protein
G5877	GI-17	30685	KAB7699172.1	GBN26_11700	phage tail tape measure protein
G5877	GI-17	30685	KAB7700269.1	GBN26_09460	YkgJ family cysteine cluster protein
G5877	GI-17	30685	KAB7695888.1	GBN26_15365	IS3 family transposase
G5877	GI-17	30685	KAB7696544.1	GBN26_15240	phage tail protein
G5877	GI-17	30685	KAB7702911.1	GBN26_03325	hypothetical protein
G5877	GI-17	30685	KAB7701025.1	GBN26_07870	phage late control D family protein
G5877	GI-17	30685	KAB7697224.1	GBN26_15160	hypothetical protein
G5877	GI-17	30685	KAB7696892.1	GBN26_15195	hypothetical protein
G5879	GI-1	18442	KAB7687521.1	GBN24_14370	GNAT family N-acetyltransferase
G5879	GI-1	18442	KAB7687520.1	GBN24_14365	MBL fold metallo-hydrolase
G5879	GI-1	18442	KAB7687519.1	GBN24_14360	LysR family transcriptional regulator
G5879	GI-1	18442	KAB7687518.1	GBN24_14355	sulfoxide reductase heme-binding subunit YedZ
G5879	GI-1	18442	KAB7687517.1	GBN24_14350	protein-methionine-sulfoxide reductase catalytic subunit MsrP
G5879	GI-1	18442	KAB7687516.1	GBN24_14345	hypothetical protein
G5879	GI-1	18442	KAB7687515.1	GBN24_14340	hypothetical protein
G5879	GI-1	18442		GBN24_14335	DUF1275 domain-containing protein
G5879	GI-1	18442	KAB7692643.1	GBN24_05860	IS3 family transposase
G5879	GI-1	18442	KAB7692642.1	GBN24_05855	DUF1275 domain-containing protein
G5879	GI-1	18442	KAB7692641.1	GBN24_05850	hypothetical protein
G5879	GI-1	18442	KAB7692640.1	GBN24_05845	hypothetical protein
G5879	GI-1	18442	KAB7692648.1	GBN24_05840	hypothetical protein
G5879	GI-1	18442	KAB7692639.1	GBN24_05835	phage holin, lambda family
G5879	GI-1	18442	KAB7692638.1	GBN24_05830	M15 family peptidase
G5879	GI-1	18442		GBN24_05825	antA/AntB antirepressor family protein
G5879	GI-1	18442	KAB7692647.1	GBN24_05820	sugar O-acetyltransferase
G5879	GI-1	18442	KAB7692646.1	GBN24_05815	DUF2514 family protein
G5879	GI-1	18442	KAB7692637.1	GBN24_05810	hypothetical protein
G5879	GI-1	18442	KAB7692636.1	GBN24_05805	hypothetical protein
G5879	GI-1	18442	KAB7692635.1	GBN24_05800	hypothetical protein
G5879	GI-1	18442	KAB7692634.1	GBN24_05795	HNH endonuclease
G5879	GI-1	18442	KAB7692633.1	GBN24_05790	phage terminase small subunit P27 family
G5879	GI-1	18442	KAB7692632.1	GBN24_05785	phage terminase small subunit P27 family
G5879	GI-2	13894	KAB7693736.1	GBN24_03735	hypothetical protein
G5879	GI-2	13894	KAB7693737.1	GBN24_03740	hypothetical protein
G5879	GI-2	13894	KAB7693738.1	GBN24_03745	protease FtsH-inhibitory lysogeny factor CIII
G5879	GI-2	13894	KAB7693739.1	GBN24_03750	hypothetical protein
G5879	GI-2	13894	KAB7693740.1	GBN24_03755	hypothetical protein
G5879	GI-2	13894	KAB7693765.1	GBN24_03760	helix-turn-helix domain-containing protein
G5879	GI-2	13894	KAB7693741.1	GBN24_03765	helix-turn-helix domain-containing protein
G5879	GI-2	13894	KAB7693742.1	GBN24_03770	hypothetical protein
G5879	GI-2	13894		GBN24_03775	helix-turn-helix domain-containing protein
G5879	GI-2	13894	KAB7693743.1	GBN24_03780	replication protein
G5879	GI-2	13894	KAB7693744.1	GBN24_03785	DNA replication protein
G5879	GI-2	13894		GBN24_03790	hypothetical protein
G5879	GI-2	13894	KAB7693745.1	GBN24_03795	hypothetical protein
G5879	GI-2	13894	KAB7693746.1	GBN24_03800	hypothetical protein
G5879	GI-2	13894	KAB7693747.1	GBN24_03805	antiterminator
G5879	GI-2	13894	KAB7693748.1	GBN24_03810	hypothetical protein
G5879	GI-2	13894	KAB7693749.1	GBN24_03815	phage holin, lambda family
G5879	GI-2	13894	KAB7693750.1	GBN24_03820	tyrosine-type recombinase/integrase
G5879	GI-2	13894	KAB7693751.1	GBN24_03825	hypothetical protein
G5879	GI-2	13894	KAB7693752.1	GBN24_03830	AlpA family phage regulatory protein
G5879	GI-2	13894	KAB7693766.1	GBN24_03835	hypothetical protein
G5879	GI-2	13894	KAB7693767.1	GBN24_03840	host cell division inhibitor Icd-like protein
G5879	GI-2	13894	KAB7693753.1	GBN24_03845	hypothetical protein
G5879	GI-2	13894	KAB7693754.1	GBN24_03850	hypothetical protein
G5879	GI-3	7085	KAB7693756.1	GBN24_03860	single-stranded DNA-binding protein
G5879	GI-3	7085	KAB7693757.1	GBN24_03865	hypothetical protein
G5879	GI-3	7085	KAB7693758.1	GBN24_03870	hypothetical protein
G5879	GI-3	7085	KAB7693759.1	GBN24_03875	inhibitor of g-type lysozyme
G5879	GI-4	9926	KAB7693077.1	GBN24_04915	hypothetical protein
G5879	GI-4	9926	KAB7693076.1	GBN24_04910	hypothetical protein
G5879	GI-4	9926	KAB7693075.1	GBN24_04905	hypothetical protein
G5879	GI-4	9926	KAB7693074.1	GBN24_04900	hypothetical protein
G5879	GI-4	9926	KAB7693073.1	GBN24_04895	hypothetical protein
G5879	GI-4	9926	KAB7693072.1	GBN24_04890	hypothetical protein
G5879	GI-4	9926	KAB7693071.1	GBN24_04885	EAL domain-containing protein
G5879	GI-4	9926	KAB7693070.1	GBN24_04880	hypothetical protein
G5879	GI-4	9926	KAB7693109.1	GBN24_04875	hypothetical protein
G5879	GI-4	9926	KAB7693069.1	GBN24_04870	response regulator
G5879	GI-5	7791	KAB7693108.1	GBN24_04845	potassium-transporting ATPase
G5879	GI-5	7791	KAB7693064.1	GBN24_04840	hypothetical protein
G5879	GI-5	7791	KAB7693063.1	GBN24_04835	MFS transporter
G5879	GI-5	7791	KAB7693062.1	GBN24_04830	amidohydrolase family protein
G5879	GI-5	7791	KAB7693061.1	GBN24_04825	MFS transporter
G5879	GI-5	7791	KAB7693060.1	GBN24_04820	hypothetical protein
G5879	GI-6	11091	KAB7687684.1	GBN24_14330	hypothetical protein
G5879	GI-6	11091	KAB7687685.1	GBN24_14325	hypothetical protein
G5879	GI-6	11091	KAB7687683.1	GBN24_14320	hypothetical protein
G5879	GI-6	11091	KAB7687682.1	GBN24_14315	hypothetical protein
G5879	GI-6	11091	KAB7687681.1	GBN24_14310	hypothetical protein
G5879	GI-6	11091	KAB7687680.1	GBN24_14305	hypothetical protein
G5879	GI-6	11091	KAB7687679.1	GBN24_14300	GFA family protein
G5879	GI-6	11091		GBN24_14295	DUF3265 domain-containing protein
G5879	GI-6	11091	KAB7687678.1	GBN24_14290	peptidase
G5879	GI-6	11091	KAB7687677.1	GBN24_14285	MBL fold metallo-hydrolase
G5879	GI-6	11091	KAB7687676.1	GBN24_14280	hypothetical protein
G5879	GI-6	11091	KAB7687675.1	GBN24_14275	hypothetical protein
G5879	GI-6	11091	KAB7687674.1	GBN24_14270	MmcQ/YjbR family DNA-binding protein
G5879	GI-6	11091	KAB7687673.1	GBN24_14265	hypothetical protein
G5879	GI-6	11091	KAB7687672.1	GBN24_14260	hypothetical protein
G5879	GI-7	5618	KAB7687932.1	GBN24_13800	tyrosine-type recombinase/integrase
G5879	GI-7	5618	KAB7687931.1	GBN24_13795	excisionase
G5879	GI-7	5618	KAB7687930.1	GBN24_13790	hypothetical protein
G5879	GI-7	5618	KAB7687929.1	GBN24_13785	hypothetical protein
G5879	GI-7	5618	KAB7687928.1	GBN24_13780	hypothetical protein
G5879	GI-7	5618	KAB7687927.1	GBN24_13775	DNA (cytosine-5-)-methyltransferase
G5879	GI-8	25108	KAB7687915.1	GBN24_13710	hypothetical protein
G5879	GI-8	25108	KAB7687914.1	GBN24_13705	hypothetical protein
G5879	GI-8	25108	KAB7687913.1	GBN24_13700	hypothetical protein
G5879	GI-8	25108	KAB7687912.1	GBN24_13695	response regulator
G5879	GI-8	25108	KAB7687911.1	GBN24_13690	hypothetical protein
G5879	GI-8	25108	KAB7687910.1	GBN24_13685	hypothetical protein
G5879	GI-8	25108	KAB7687909.1	GBN24_13680	aegerolysin
G5879	GI-8	25108	KAB7687908.1	GBN24_13675	hypothetical protein
G5879	GI-8	25108	KAB7687977.1	GBN24_13670	DUF4113 domain-containing protein
G5879	GI-8	25108	KAB7687907.1	GBN24_13665	AAA domain-containing protein
G5879	GI-8	25108	KAB7687906.1	GBN24_13660	hypothetical protein
G5879	GI-8	25108	KAB7687905.1	GBN24_13655	HAMP domain-containing protein
G5879	GI-8	25108	KAB7687904.1	GBN24_13650	DUF1367 family protein
G5879	GI-8	25108	KAB7687903.1	GBN24_13645	hypothetical protein
G5879	GI-8	25108		GBN24_13640	hypothetical protein
G5879	GI-8	25108	KAB7687902.1	GBN24_13635	hypothetical protein
G5879	GI-8	25108	KAB7687901.1	GBN24_13630	hypothetical protein
G5879	GI-8	25108	KAB7687900.1	GBN24_13625	alkene reductase
G5879	GI-8	25108	KAB7687976.1	GBN24_13620	HTH-type transcriptional regulator YidZ
G5879	GI-8	25108	KAB7687899.1	GBN24_13615	MdtL family multidrug efflux MFS transporter
G5879	GI-8	25108	KAB7687898.1	GBN24_13610	DNA breaking-rejoining protein
G5879	GI-8	25108	KAB7687897.1	GBN24_13605	DUF1349 domain-containing protein
G5879	GI-8	25108	KAB7687896.1	GBN24_13600	hypothetical protein
G5879	GI-8	25108	KAB7687895.1	GBN24_13595	hypothetical protein
G5879	GI-8	25108	KAB7687894.1	GBN24_13590	signal peptidase I
G5879	GI-8	25108	KAB7687893.1	GBN24_13585	putative selenium delivery protein YdfZ
G5879	GI-8	25108	KAB7687892.1	GBN24_13580	VOC family protein
G5879	GI-9	5903	KAB7688354.1	GBN24_12705	TetR family transcriptional regulator
G5879	GI-9	5903	KAB7688353.1	GBN24_12700	hypothetical protein
G5879	GI-9	5903	KAB7688352.1	GBN24_12695	META domain-containing protein
G5879	GI-9	5903	KAB7688351.1	GBN24_12690	lysine transporter LysE
G5879	GI-9	5903	KAB7688350.1	GBN24_12685	hypothetical protein
G5879	GI-9	5903	KAB7688349.1	GBN24_12680	hypothetical protein
G5879	GI-10	29937		GBN24_12605	IS3 family transposase
G5879	GI-10	29937	KAB7688389.1	GBN24_12600	DUF2971 domain-containing protein
G5879	GI-10	29937	KAB7688388.1	GBN24_12595	hypothetical protein
G5879	GI-10	29937	KAB7688387.1	GBN24_12590	hypothetical protein
G5879	GI-10	29937	KAB7691024.1	GBN24_07840	dioxygenase
G5879	GI-10	29937	KAB7692482.1	GBN24_05870	hypothetical protein
G5879	GI-10	29937	KAB7692483.1	GBN24_05875	hypothetical protein
G5879	GI-10	29937	KAB7692484.1	GBN24_05880	hypothetical protein
G5879	GI-10	29937	KAB7691964.1	GBN24_06710	VOC family protein
G5879	GI-10	29937	KAB7691963.1	GBN24_06705	multidrug transporter
G5879	GI-10	29937	KAB7688991.1	GBN24_11975	hypothetical protein
G5879	GI-10	29937	KAB7688992.1	GBN24_11980	hypothetical protein
G5879	GI-10	29937	KAB7688993.1	GBN24_11985	GNAT family N-acetyltransferase
G5879	GI-10	29937	KAB7688994.1	GBN24_11990	hypothetical protein
G5879	GI-10	29937	KAB7688995.1	GBN24_11995	hypothetical protein
G5879	GI-10	29937	KAB7691796.1	GBN24_06775	prephenate dehydrogenase/arogenate dehydrogenase family protein
G5879	GI-10	29937	KAB7691795.1	GBN24_06770	VOC family protein
G5879	GI-10	29937	KAB7691794.1	GBN24_06765	hypothetical protein
G5879	GI-10	29937	KAB7691793.1	GBN24_06760	hypothetical protein
G5879	GI-10	29937	KAB7689047.1	GBN24_11960	IS3 family transposase
G5879	GI-10	29937	KAB7691268.1	GBN24_07815	DUF922 domain-containing protein
G5879	GI-10	29937	KAB7691267.1	GBN24_07810	DUF2971 domain-containing protein
G5879	GI-11	7700	KAB7691481.1	GBN24_06970	hypothetical protein
G5879	GI-11	7700	KAB7691498.1	GBN24_06965	adenylosuccinate lyase family protein
G5879	GI-11	7700	KAB7691480.1	GBN24_06960	C4-dicarboxylate ABC transporter
G5879	GI-11	7700	KAB7691497.1	GBN24_06955	hypothetical protein
G5879	GI-11	7700	KAB7691479.1	GBN24_06950	MurR/RpiR family transcriptional regulator
G5879	GI-11	7700	KAB7691478.1	GBN24_06945	substrate-binding domain-containing protein
G5879	GI-12	4429	KAB7691473.1	GBN24_06920	hypothetical protein
G5879	GI-12	4429	KAB7691472.1	GBN24_06915	hypothetical protein
G5879	GI-12	4429	KAB7689149.1	GBN24_11940	DUF4102 domain-containing protein
G5879	GI-13	11648	KAB7690014.1	GBN24_10155	UDP-4-amino-4, 6-dideoxy-N-acetyl-beta-L-altrosamine transaminase
G5879	GI-13	11648	KAB7690013.1	GBN24_10150	N-acetylneuraminic acid synthase
G5879	GI-13	11648	KAB7690012.1	GBN24_10145	methyltransferase domain-containing protein
G5879	GI-13	11648	KAB7690011.1	GBN24_10140	methyltransferase domain-containing protein
G5879	GI-13	11648	KAB7690010.1	GBN24_10135	1-deoxy-D-xylulose-5-phosphate synthase
G5879	GI-13	11648	KAB7690009.1	GBN24_10130	glucose 1-dehydrogenase
G5879	GI-13	11648	KAB7690074.1	GBN24_10125	ATP-grasp domain-containing protein
G5879	GI-13	11648	KAB7690008.1	GBN24_10120	glycoside hydrolase
G5879	GI-13	11648	KAB7690007.1	GBN24_10115	NTP transferase domain-containing protein
G5879	GI-14	20600	KAB7689979.1	GBN24_09965	DUF202 domain-containing protein
G5879	GI-14	20600	KAB7689978.1	GBN24_09960	DUF202 domain-containing protein
G5879	GI-14	20600	KAB7689977.1	GBN24_09955	esterase-like activity of phytase family protein
G5879	GI-14	20600	KAB7689976.1	GBN24_09950	DNA sulfur modification protein DndB
G5879	GI-14	20600	KAB7689975.1	GBN24_09945	DNA phosphorothioation system sulfurtransferase DndC
G5879	GI-14	20600	KAB7689974.1	GBN24_09940	DNA sulfur modification protein DndD
G5879	GI-14	20600	KAB7689973.1	GBN24_09935	DNA sulfur modification protein DndE
G5879	GI-14	20600	KAB7689972.1	GBN24_09930	AAA family ATPase
G5879	GI-14	20600	KAB7689971.1	GBN24_09925	DUF262 domain-containing protein
G5879	GI-14	20600	KAB7689970.1	GBN24_09920	DNA phosphorothioation-dependent restriction protein DptH
G5879	GI-14	20600	KAB7689969.1	GBN24_09915	DNA phosphorothioation-dependent restriction protein DptG
G5879	GI-14	20600	KAB7689968.1	GBN24_09910	DNA phosphorothioation-dependent restriction protein DptF
G5879	GI-14	20600	KAB7689967.1	GBN24_09905	tyrosine-type recombinase/integrase
G5879	GI-15	5512	KAB7689927.1	GBN24_09680	hypothetical protein
G5879	GI-15	5512		GBN24_09675	hypothetical protein
G5879	GI-15	5512		GBN24_09670	IS1 family transposase
G5879	GI-15	5512		GBN24_09665	DDE-type integrase/transposase/recombinase
G5879	GI-15	5512	KAB7689926.1	GBN24_09660	hypothetical protein
G5879	GI-15	5512	KAB7689925.1	GBN24_09655	hypothetical protein
G5879	GI-16	15826	KAB7690400.1	GBN24_08730	glycosyltransferase
G5879	GI-16	15826	KAB7690401.1	GBN24_08735	EamA family transporter
G5879	GI-16	15826	KAB7690515.1	GBN24_08740	TIM barrel protein
G5879	GI-16	15826	KAB7690402.1	GBN24_08745	pyridine nucleotide transhydrogenase
G5879	GI-16	15826	KAB7690403.1	GBN24_08750	glycosyl transferase family 2
G5879	GI-16	15826	KAB7690404.1	GBN24_08755	FAD-dependent oxidoreductase
G5879	GI-16	15826	KAB7690405.1	GBN24_08760	glycosyltransferase
G5879	GI-16	15826	KAB7690406.1	GBN24_08765	methyltransferase domain-containing protein
G5879	GI-16	15826	KAB7690407.1	GBN24_08770	glycosyltransferase
G5879	GI-16	15826	KAB7690516.1	GBN24_08775	glycosyltransferase
G5879	GI-16	15826	KAB7690408.1	GBN24_08780	ATP-binding cassette domain-containing protein
G5879	GI-16	15826	KAB7690409.1	GBN24_08785	ABC transporter permease
G5879	GI-16	15826	KAB7690410.1	GBN24_08790	glycosyltransferase
G5879	GI-17	8281	KAB7692143.1	GBN24_06320	pantetheine-phosphate adenylyltransferase
G5879	GI-17	8281	KAB7692144.1	GBN24_06325	glycosyltransferase
G5879	GI-17	8281	KAB7692145.1	GBN24_06330	3-deoxy-D-manno-octulosonic acid transferase
G5879	GI-17	8281	KAB7692146.1	GBN24_06335	glycosyltransferase
G5879	GI-17	8281	KAB7692147.1	GBN24_06340	hypothetical protein
G5879	GI-17	8281	KAB7692148.1	GBN24_06345	hypothetical protein
G5879	GI-17	8281	KAB7692149.1	GBN24_06350	glycosyltransferase
G5879	GI-17	8281	KAB7692150.1	GBN24_06355	putative lipopolysaccharide heptosyltransferase III
G5879	GI-17	8281	KAB7692151.1	GBN24_06360	lipopolysaccharide heptosyltransferase RfaC
G5879	GI-18	5353	KAB7688922.1	GBN24_12030	3-phenylpropionate MFS transporter
G5879	GI-18	5353	KAB7688855.1	GBN24_12035	response regulator
G5879	GI-19	78981	KAB7692057.1	GBN24_06660	sugar O-acetyltransferase
G5879	GI-19	78981	KAB7692058.1	GBN24_06665	NUDIX domain-containing protein
G5879	GI-19	78981	KAB7692059.1	GBN24_06670	hypothetical protein
G5879	GI-19	78981	KAB7692060.1	GBN24_06675	hypothetical protein
G5879	GI-19	78981	KAB7692061.1	GBN24_06680	cupin domain-containing protein
G5879	GI-19	78981	KAB7692062.1	GBN24_06685	hypothetical protein
G5879	GI-19	78981	KAB7692063.1	GBN24_06690	putative adenosine monophosphate-protein transferase Fic
G5879	GI-19	78981	KAB7692064.1	GBN24_06695	DUF2559 family protein
G5879	GI-19	78981	KAB7690751.1	GBN24_07960	hypothetical protein
G5879	GI-19	78981	KAB7690750.1	GBN24_07955	hypothetical protein
G5879	GI-19	78981	KAB7690749.1	GBN24_07950	carbon-nitrogen hydrolase family protein
G5879	GI-19	78981	KAB7690748.1	GBN24_07945	hypothetical protein
G5879	GI-19	78981	KAB7690747.1	GBN24_07940	hypothetical protein
G5879	GI-19	78981	KAB7691129.1	GBN24_07820	VOC family protein
G5879	GI-19	78981	KAB7691128.1	GBN24_07825	glutathione S-transferase
G5879	GI-19	78981	KAB7691658.1	GBN24_06795	hypothetical protein
G5879	GI-19	78981	KAB7691659.1	GBN24_06800	hypothetical protein
G5879	GI-19	78981	KAB7691660.1	GBN24_06805	hypothetical protein
G5879	GI-19	78981	KAB7693153.1	GBN24_04260	VOC family protein
G5879	GI-19	78981	KAB7693161.1	GBN24_04265	GNAT family N-acetyltransferase
G5879	GI-19	78981	KAB7693154.1	GBN24_04270	sugar O-acetyltransferase
G5879	GI-19	78981	KAB7693155.1	GBN24_04275	GNAT family N-acetyltransferase
G5879	GI-19	78981	KAB7693156.1	GBN24_04280	DUF1778 domain-containing protein
G5879	GI-19	78981	KAB7693157.1	GBN24_04285	YkgJ family cysteine cluster protein
G5879	GI-19	78981	KAB7693158.1	GBN24_04290	hypothetical protein
G5879	GI-19	78981	KAB7693159.1	GBN24_04295	hypothetical protein
G5879	GI-19	78981	KAB7693160.1	GBN24_04300	hypothetical protein
G5879	GI-19	78981	KAB7688997.1	GBN24_11965	hypothetical protein
G5879	GI-19	78981	KAB7688998.1	GBN24_11970	DUF3265 domain-containing protein
G5879	GI-19	78981	KAB7685796.1	GBN24_16770	hypothetical protein
G5879	GI-19	78981	KAB7685797.1	GBN24_16775	hypothetical protein
G5879	GI-19	78981	KAB7685798.1	GBN24_16780	HNH endonuclease
G5879	GI-19	78981	KAB7693220.1	GBN24_04045	hypothetical protein
G5879	GI-19	78981	KAB7693221.1	GBN24_04050	hypothetical protein
G5879	GI-19	78981	KAB7693222.1	GBN24_04055	hypothetical protein
G5879	GI-19	78981	KAB7691842.1	GBN24_06755	hypothetical protein
G5879	GI-19	78981	KAB7685799.1	GBN24_16725	GNAT family N-acetyltransferase
G5879	GI-19	78981	KAB7685800.1	GBN24_16730	DUF1778 domain-containing protein
G5879	GI-19	78981	KAB7685801.1	GBN24_16735	hypothetical protein
G5879	GI-19	78981		GBN24_16740	sporadically distributed protein, TIGR04141 family
G5879	GI-19	78981	KAB7685805.1	GBN24_16745	cell filamentation protein Fic
G5879	GI-19	78981	KAB7685802.1	GBN24_16750	hypothetical protein
G5879	GI-19	78981	KAB7685806.1	GBN24_16755	hypothetical protein
G5879	GI-19	78981	KAB7685803.1	GBN24_16760	hypothetical protein
G5879	GI-19	78981	KAB7685804.1	GBN24_16765	hypothetical protein
G5879	GI-19	78981	KAB7692597.1	GBN24_05865	YkgJ family cysteine cluster protein
G5879	GI-19	78981	KAB7690886.1	GBN24_07900	GNAT family N-acetyltransferase
G5879	GI-19	78981	KAB7690887.1	GBN24_07905	DUF1778 domain-containing protein
G5879	GI-19	78981	KAB7690888.1	GBN24_07910	DUF3800 domain-containing protein
G5879	GI-19	78981	KAB7691765.1	GBN24_06785	DUF1778 domain-containing protein
[truncated: 3,725 more rows]

## Sheet: Plasmid
Strain name	Accession number	Query plasmid	Query plasmid accession number	Query plasmid name
302-73	AQQO01000058.1	IncFIA_1	AP001918	Escherichia coli K-12 plasmid F DNA
FM82	PYSI01000059.1	ColRNAI_1	DQ298019	Klebsiella pneumoniae plasmid pIGMS32
G5270	WEKF01000087.1	Col(MGD2)_1	NC_003789	Klebsiella sp. KCL-2 plasmid pMGD2
G5881	WEKB01000002.1	Col(MGD2)_1	NC_003789	Klebsiella sp. KCL-2 plasmid pMGD2
G5881	WEKB01000003.1	ColRNAI_1	DQ298019	Klebsiella pneumoniae plasmid pIGMS32
G5885	WEJZ01000006.1	ColRNAI_1	DQ298019	Klebsiella pneumoniae plasmid pIGMS32
G5885	WEJZ01000007.1	ColRNAI_1	DQ298019	Klebsiella pneumoniae plasmid pIGMS32
G5889	WEJX01000002.1	Col(MGD2)_1	NC_003789	Klebsiella sp. KCL-2 plasmid pMGD2
MS-17-188	CP027853.1	pPS-MS-17-188-1	CP027853.1	Plesiomonas shigelloides strain MS-17-188 plasmid pPS-MS-17-188-1
MS-17-188	CP027854.1	pPS-MS-17-188-2	CP027854.1	Plesiomonas shigelloides strain MS-17-188 plasmid pPS-MS-17-188-2
MS-17-188	CP027855.1	IncP6_1	JF785550	Serratia marcescens strain RIO-5 plasmid pRIO-5
NCTC10363	UGTC01000004.1	Col(MGD2)_1	NC_003789	Klebsiella sp. KCL-2 plasmid pMGD2
NCTC10363	UGTC01000005.1	ColRNAI_1	DQ298019	Klebsiella pneumoniae plasmid pIGMS32

## Sheet: Virulence factors (VFDB)
Gene name	VFDB ID	Protein ID	Function class	Function	Functional description for virulence	Strain name
csgG	VFG000462	NP_460110	Adherence	curli production assembly/transport protein CsgG	Aids in attachment to the villi of enterocytes, also cause the bacteria to become attached to each other	Salmonella enterica subsp. enterica serovar Typhimurium str. LT2
IlpA	VFG045346	NP_933683	Adherence	immunogenic lipoprotein A	Dual functions as an adhesin and an immunostimulant	Vibrio vulnificus YJ016
htpB	VFG001855	YP_094724	Adherence	Hsp60, 60K heat shock protein HtpB	Mediate a complement-independent attachment to mammalian and amoebal host cells	Legionella pneumophila subsp. pneumophila str. Philadelphia 1
CBU_1566	VFG039536	NP_820549	Effector	Coxiella Dot/Icm type IVB secretion system translocated effector	Coxiella Dot/Icm type IVB secretion system translocated effector	Coxiella burnetii RSA 493
acrB	VFG049144	YP_002918165.1	Efflux pump	acriflavine resistance protein B	May mediate resistance against host-derived antimicrobial peptides	Klebsiella pneumoniae subsp. pneumoniae NTUH-K2044
katA	VFG037028	NP_273273	Stress protein	catalase	Protects against ROS (Reactive oxygen species), a family of chemical that are oxidized version of molecular oxygen, including hydrogen peroxide, superoxide and hydroxyl radicals	Neisseria meningitidis MC58
katB	VFG001862	YP_096397	Stress protein	catalase-peroxidase KatB	A periplasmic catalase, expressed maximally during the post-exponential phase	Legionella pneumophila subsp. pneumophila str. Philadelphia 1
sodB	VFG001867	YP_096960	Stress protein	superoxide dismutase	Important for intracellular survival and transmission	Legionella pneumophila subsp. pneumophila str. Philadelphia 1
clpP	VFG000077	NP_465991	Stress protein	ATP-dependent Clp protease proteolytic subunit	Serine protease involved in proteolysis and is required for growth under stress conditions	Listeria monocytogenes EGD-e
luxS	VFG018241	NP_230208	Regulation	S-ribosylhomocysteinase	LuxPQ receptor complex responds to the AI-2 molecule. Information from AI-2 is transduced through the LuxO protein to control the levels of the master transcription factor HapR. At low cell density, in the absence of autoinducers, HapR is not produced, so virulence factors are expressed and biofilms are formed. At high cell density, in the presence of autoinducers, LuxO is inactivated, HapR is pr…	Vibrio cholerae O1 biovar El Tor str. N16961
algU	VFG000121	NP_249453	Antiphagocytosis	alginate biosynthesis protein AlgZ/FimS	Contributes to the persistence of the bacteria in the CF lung: act as an adhesin, preventing the bacteria from being expelled from the lung, and alginate slime layer makes it more difficult for phagocytes to ingest and kill the bacteria	Pseudomonas aeruginosa PAO1
AHA_3493	VFG038904	YP_857967	Toxin	hemolysin III	hemolytic activity, cytotoxicity, cardiotoxicity, and enterotoxicity	Aeromonas hydrophila subsp. hydrophila ATCC 7966
basG	VFG037288	YP_001847235	Iron uptake	acinetobactin biosynthesis protein BasF	High-affinity catechol-hydroxamate siderophore competing with host cells for iron	Acinetobacter baumannii ACICU
stcE	VFG000846	YP_325591	Protease	metalloprotease	Specifically cleaves the C1 esterase inhibitor (C1-INH), which is an essential regulator of classical and alternative complement, intrinsic coagulation and contact activation, therefore disrupts complement cascade and contributes to the tissue damage, intestinal oedema and thrombotic cytopenia	Escherichia coli O157:H7 str. EDL933

## Sheet: Reistance genes (CARD)
Resistance gene	Proteins ID	Nucleotide ID	Name	ARO Accession	Class	Drug class	Resistance Mechanism	Function	Definition
Res1	AAC74000.1	U00096.3	msbA	ARO:3003950	Multi-drug resistance	macrolide antibiotic;fluoroquinolone antibiotic;cephalosporin;penam;tetracycline antibiotic;peptide antibiotic;acridine dye;rifamycin antibiotic;pleuromutilin antibiotic;nitroimidazole antibiotic	antibiotic efflux	ATP-binding cassette (ABC) antibiotic efflux pump	MsbA is a multidrug resistance transporter homolog from E. coli and belongs to a superfamily of transporters that contain an adenosine triphosphate (ATP) binding cassette (ABC) which is also called a nucleotide-binding domain (NBD). MsbA is a member of the MDR-ABC transporter group by sequence homology. MsbA transports lipid A, a major component of the bacterial outer cell membrane, and is the on…
Res2	AAC75733.1	U00096	emrB	ARO:3000074	Multi-drug resistance	macrolide antibiotic;fluoroquinolone antibiotic;lincosamide antibiotic;fosfomycin;cephalosporin;glycylcycline;bicyclomycin;penam;nucleoside antibiotic;tetracycline antibiotic;peptide antibiotic;acridine dye;oxazolidinone antibiotic;rifamycin antibiotic;diaminopyrimidine antibiotic;phenicol antibiotic;isoniazid;benzalkonium chloride;rhodamine;antibacterial free fatty acids;nitroimidazole antibiotic	antibiotic efflux	major facilitator superfamily (MFS) antibiotic efflux pump	emrB is a translocase in the emrB -TolC efflux protein in E. coli. It recognizes substrates including carbonyl cyanide m-chlorophenylhydrazone (CCCP), nalidixic acid, and thioloactomycin.
Res3	AAC73564.1	U00096.3	acrB	ARO:3000216	Multi-drug resistance	macrolide antibiotic;fluoroquinolone antibiotic;monobactam;aminoglycoside antibiotic;carbapenem;cephalosporin;glycylcycline;penam;tetracycline antibiotic;acridine dye;aminocoumarin antibiotic;rifamycin antibiotic;diaminopyrimidine antibiotic;phenicol antibiotic;triclosan;antibacterial free fatty acids	antibiotic efflux	resistance-nodulation-cell division (RND) antibiotic efflux pump	Protein subunit of AcrA-AcrB-TolC multidrug efflux complex. AcrB functions as a herterotrimer which forms the inner membrane component and is primarily responsible for substrate recognition and energy transduction by acting as a drug/proton antiporter.
Res4	AAN06707.1	AF534183.1	tet(A)	ARO:3000165	Multi-drug resistance	macrolide antibiotic;fluoroquinolone antibiotic;lincosamide antibiotic;fosfomycin;cephalosporin;glycylcycline;bicyclomycin;penam;nucleoside antibiotic;tetracycline antibiotic;peptide antibiotic;acridine dye;oxazolidinone antibiotic;rifamycin antibiotic;diaminopyrimidine antibiotic;phenicol antibiotic;isoniazid;benzalkonium chloride;rhodamine;antibacterial free fatty acids;nitroimidazole antibiotic	antibiotic efflux	major facilitator superfamily (MFS) antibiotic efflux pump	TetA is a tetracycline efflux pump found in many species of Gram-negative bacteria.
Res5	AAL75563.1	AF467077.1	tet(D)	ARO:3000168	Multi-drug resistance	macrolide antibiotic;fluoroquinolone antibiotic;lincosamide antibiotic;fosfomycin;cephalosporin;glycylcycline;bicyclomycin;penam;nucleoside antibiotic;tetracycline antibiotic;peptide antibiotic;acridine dye;oxazolidinone antibiotic;rifamycin antibiotic;diaminopyrimidine antibiotic;phenicol antibiotic;isoniazid;benzalkonium chloride;rhodamine;antibacterial free fatty acids;nitroimidazole antibiotic	antibiotic efflux	major facilitator superfamily (MFS) antibiotic efflux pump	TetD is a tetracycline efflux pump found exclusively in Gram-negative bacteria.
Res6	EOU56998.1	ASTU01000063.1	kpnH	ARO:3004597	Multi-drug resistance	macrolide antibiotic;fluoroquinolone antibiotic;aminoglycoside antibiotic;lincosamide antibiotic;carbapenem;fosfomycin;cephalosporin;glycylcycline;bicyclomycin;penam;nucleoside antibiotic;tetracycline antibiotic;peptide antibiotic;acridine dye;oxazolidinone antibiotic;rifamycin antibiotic;diaminopyrimidine antibiotic;phenicol antibiotic;isoniazid;penem;benzalkonium chloride;rhodamine;antibacteria…	antibiotic efflux	major facilitator superfamily (MFS) antibiotic efflux pump	KpnH consists of ~511 residues, resembles EmrB of E. coli, and is probably a translocase in the KpnGH-TolC efflux protein in K. pneumoniae. Disruption of the pump components KpnG-KpnH signficantly decrease resistance to azithromycin, ceftazidime, ciprofloxacin, ertapenem, erythromycin, gentamicin, imipenem, ticarcillin, norfloxacin, polymyxin-B, piperacillin, spectinomycin, tobramycin, and strept…
Res7	AAG16656.1	AF231986	floR	ARO:3002705	Multi-drug resistance	macrolide antibiotic;fluoroquinolone antibiotic;lincosamide antibiotic;fosfomycin;cephalosporin;glycylcycline;bicyclomycin;penam;nucleoside antibiotic;tetracycline antibiotic;peptide antibiotic;acridine dye;oxazolidinone antibiotic;rifamycin antibiotic;diaminopyrimidine antibiotic;phenicol antibiotic;isoniazid;benzalkonium chloride;rhodamine;antibacterial free fatty acids;nitroimidazole antibiotic	antibiotic efflux	major facilitator superfamily (MFS) antibiotic efflux pump	floR is a plasmid or chromosome-encoded chloramphenicol exporter that is found in Bordetella bronchiseptica, Escherichia coli, Klebsiella pneumoniae,\nSalmonella enterica subsp. enterica serovar Typhimurium str. DT104 and Vibrio cholerae
Res8	AAC76093.1	U00096.3	bacA	ARO:3002986	Bacitracin	peptide antibiotic	antibiotic target alteration	undecaprenyl pyrophosphate related proteins	The bacA gene product (BacA) recycles undecaprenyl pyrophosphate during cell wall biosynthesis which confers resistance to bacitracin.
Res9	AAL68645.1	AF462019	catB9	ARO:3002681	phenicol	phenicol antibiotic	antibiotic inactivation	chloramphenicol acetyltransferase (CAT)	catB9 is a chromosome-encoded variant of the cat gene found in Vibrio cholerae
Res10	AAC75089.1	U00096	ugd	ARO:3003577	Cationic antimicrobial peptides	peptide antibiotic	antibiotic target alteration	pmr phosphoethanolamine transferase	PmrE is required for the synthesis and transfer of 4-amino-4-deoxy-L-arabinose (Ara4N) to Lipid A, which allows gram-negative bacteria to resist the antimicrobial activity of cationic antimicrobial peptides and antibiotics such as polymyxin
Res11	AAA25550.1	J03306	dfrA3	ARO:3003105	diaminopyrimidine	diaminopyrimidine antibiotic	antibiotic target replacement	trimethoprim resistant dihydrofolate reductase dfr	dfrA3 is an integron-encoded dihydrofolate reductase found in Escherichia coli
