# Supplementary material for: Horizontal Gene Transfer Clarifies Taxonomic Confusion and Promotes the Genetic Diversity and Pathogenicity of Plesiomonas shigelloides
Source: mSystems. 2020 Sep 15;5(5):e00448-20. doi: 10.1128/mSystems.00448-20 (PMC7498682; doi:10.1128/mSystems.00448-20)
Supplement: TABLE S7 [file mSystems.00448-20-st007.xlsx]

## Sheet: 307 single-copy core genes
Gene family	Reference protein	Locus_tag	Genome	Function	Location
single-copy core gene family 1	AVQ85842.1	C7R88_00065	CP027852.1	exodeoxyribonuclease III	complement(12168..12974)
single-copy core gene family 2	AVQ85882.1	C7R88_00290	CP027852.1	adenine phosphoribosyltransferase	61133..61678
single-copy core gene family 3	AVQ85884.1	C7R88_00300	CP027852.1	nucleoid-associated protein, YbaB/EbfC family	64184..64516
single-copy core gene family 4	AVQ85886.1	C7R88_00315	CP027852.1	adenylate kinase	67559..68203
single-copy core gene family 5	AVQ85892.1	C7R88_00345	CP027852.1	ATP-dependent Clp endopeptidase proteolytic subunit ClpP	75743..76366
single-copy core gene family 6	AVQ85893.1	C7R88_00350	CP027852.1	ATP-dependent protease ATP-binding subunit ClpX	76450..77724
single-copy core gene family 7	AVQ85909.1	C7R88_00430	CP027852.1	DUF412 domain-containing protein	96688..97143
single-copy core gene family 8	AVQ85917.1	C7R88_00480	CP027852.1	pyridoxal phosphate-dependent aminotransferase	complement(108764..109978)
single-copy core gene family 9	AVQ85934.1	C7R88_00585	CP027852.1	3-phosphoserine/phosphohydroxythreonine transaminase	135365..136453
single-copy core gene family 10	AVQ85935.1	C7R88_00590	CP027852.1	phosphogluconate dehydrogenase (NADP(+)-dependent, decarboxylating)	complement(136564..137988)
single-copy core gene family 11	AVQ85938.1	C7R88_00605	CP027852.1	(d)CMP kinase	141113..141793
single-copy core gene family 12	AVQ85940.1	C7R88_00615	CP027852.1	integration host factor subunit beta	143682..143969
single-copy core gene family 13	AVQ85941.1	C7R88_00620	CP027852.1	DUF1049 domain-containing protein	144131..144445
single-copy core gene family 14	AVQ85961.1	C7R88_00720	CP027852.1	Free methionine-R-sulfoxide reductase	164044..164514
single-copy core gene family 15	AVQ85969.1	C7R88_00760	CP027852.1	nicotinate phosphoribosyltransferase	complement(173501..174706)
single-copy core gene family 16	AVQ85973.1	C7R88_00780	CP027852.1	quinone-dependent dihydroorotate dehydrogenase	178817..179827
single-copy core gene family 17	AVQ85988.1	C7R88_00880	CP027852.1	NADH-quinone oxidoreductase subunit NuoH	202406..203383
single-copy core gene family 18	AVQ85989.1	C7R88_00885	CP027852.1	NADH-quinone oxidoreductase subunit NuoI	203407..203946
single-copy core gene family 19	AVQ85990.1	C7R88_00890	CP027852.1	NADH-quinone oxidoreductase subunit J	203957..204478
single-copy core gene family 20	AVQ85999.1	C7R88_00935	CP027852.1	acyl-CoA thioester hydrolase YciA	complement(214246..214686)
single-copy core gene family 21	AVQ86007.1	C7R88_00975	CP027852.1	tryptophan synthase subunit beta	complement(223044..224237)
single-copy core gene family 22	AVQ86008.1	C7R88_00980	CP027852.1	bifunctional indole-3-glycerol phosphate synthase/phosphoribosylanthranilate isomerase	complement(224234..225619)
single-copy core gene family 23	AVQ86016.1	C7R88_01025	CP027852.1	protease SohB	233858..234922
single-copy core gene family 24	AVQ86019.1	C7R88_01045	CP027852.1	type I DNA topoisomerase	237698..240313
single-copy core gene family 25	AVQ86030.1	C7R88_01105	CP027852.1	pyruvate kinase	complement(254343..255755)
single-copy core gene family 26	AVQ86052.1	C7R88_01225	CP027852.1	dCTP deaminase	284636..285217
single-copy core gene family 27	AVQ86057.1	C7R88_01250	CP027852.1	23S rRNA pseudouridine(955/2504/2580) synthase RluC	293665..294627
single-copy core gene family 28	AVQ86059.1	C7R88_01260	CP027852.1	23S rRNA accumulation protein YceD	295580..296101
single-copy core gene family 29	AVQ86061.1	C7R88_01275	CP027852.1	ketoacyl-ACP synthase III	297337..298296
single-copy core gene family 30	AVQ86065.1	C7R88_01295	CP027852.1	beta-ketoacyl-ACP synthase II	300741..301979
single-copy core gene family 31	AVQ86070.1	C7R88_01320	CP027852.1	metal-dependent hydrolase	305616..306404
single-copy core gene family 32	AVQ86075.1	C7R88_01345	CP027852.1	histidine triad nucleotide-binding protein	312947..313297
single-copy core gene family 33	AVQ86095.1	C7R88_01445	CP027852.1	elongation factor P	337616..338185
single-copy core gene family 34	AVQ86101.1	C7R88_01475	CP027852.1	transcriptional regulator FNR	complement(343100..343849)
single-copy core gene family 35	AVQ86169.1	C7R88_01905	CP027852.1	adenylosuccinate lyase	complement(436181..437548)
single-copy core gene family 36	AVQ86171.1	C7R88_01915	CP027852.1	tRNA 2-thiouridine(34) synthase MnmA	complement(438207..439310)
single-copy core gene family 37	AVQ86536.1	C7R88_03950	CP027852.1	exodeoxyribonuclease I	845928..847352
single-copy core gene family 38	AVQ86554.1	C7R88_04060	CP027852.1	GTP cyclohydrolase I FolE	complement(868054..868710)
single-copy core gene family 39	AVQ86569.1	C7R88_04140	CP027852.1	excinuclease ABC subunit B	complement(882685..884703)
single-copy core gene family 40	AVQ86581.1	C7R88_04205	CP027852.1	outer-membrane lipoprotein carrier protein LolA	complement(899454..900065)
single-copy core gene family 41	AVQ86588.1	C7R88_04240	CP027852.1	leucyl/phenylalanyl-tRNA--protein transferase	911846..912607
single-copy core gene family 42	AVQ86590.1	C7R88_04250	CP027852.1	translation initiation factor IF-1	913468..913686
single-copy core gene family 43	AVQ86591.1	C7R88_04255	CP027852.1	ATP-dependent Clp protease ATP-binding subunit ClpA	complement(913791..916094)
single-copy core gene family 44	AVQ86592.1	C7R88_04260	CP027852.1	ATP-dependent Clp protease adapter ClpS	complement(916169..916486)
single-copy core gene family 45	AVQ86625.1	C7R88_04450	CP027852.1	chromosome partition protein MukE	complement(964897..965601)
single-copy core gene family 46	AVQ86634.1	C7R88_04495	CP027852.1	tetraacyldisaccharide 4'-kinase	complement(973751..974755)
single-copy core gene family 47	AVQ86639.1	C7R88_04520	CP027852.1	ABC transporter ATP-binding protein	complement(980153..982078)
single-copy core gene family 48	AVQ86641.1	C7R88_04530	CP027852.1	bifunctional 23S rRNA (guanine(2069)-N(7))-methyltransferase RlmK/23S rRNA (guanine(2445)-N(2))-methyltransferase RlmL	complement(982367..984496)
single-copy core gene family 49	AVQ86673.1	C7R88_04715	CP027852.1	excinuclease ABC subunit C	complement(1026981..1028822)
single-copy core gene family 50	AVQ86695.1	C7R88_04845	CP027852.1	envelope stress response membrane protein PspC	complement(1060266..1060649)
single-copy core gene family 51	AVQ86696.1	C7R88_04850	CP027852.1	envelope stress response membrane protein PspB	complement(1060646..1060876)
single-copy core gene family 52	AVQ86697.1	C7R88_04855	CP027852.1	phage shock protein PspA	complement(1061001..1061666)
single-copy core gene family 53	AVQ86701.1	C7R88_04875	CP027852.1	peptide ABC transporter permease SapC	1065912..1066787
single-copy core gene family 54	AVQ86702.1	C7R88_04880	CP027852.1	ABC transporter ATP-binding protein	1066787..1067785
single-copy core gene family 55	AVQ86733.1	C7R88_05040	CP027852.1	protein TolR	complement(1104694..1105125)
single-copy core gene family 56	AVQ86740.1	C7R88_05075	CP027852.1	Holliday junction branch migration DNA helicase RuvB	complement(1110452..1111465)
single-copy core gene family 57	AVQ86741.1	C7R88_05080	CP027852.1	Holliday junction branch migration protein RuvA	complement(1111538..1112161)
single-copy core gene family 58	AVQ86779.1	C7R88_05305	CP027852.1	heat shock protein HspQ	1155965..1156282
single-copy core gene family 59	AVQ86808.1	C7R88_05475	CP027852.1	co-chaperone YbbN	1196957..1197811
single-copy core gene family 60	AVQ86817.1	C7R88_05520	CP027852.1	50S ribosomal protein L25	1208283..1208573
single-copy core gene family 61	AVQ86818.1	C7R88_05525	CP027852.1	nucleoid-associated protein YejK	complement(1208645..1209655)
single-copy core gene family 62	AVQ86854.1	C7R88_05710	CP027852.1	outer membrane lipoprotein LolB	1255293..1255898
single-copy core gene family 63	AVQ86856.1	C7R88_05720	CP027852.1	ribose-phosphate pyrophosphokinase	1256918..1257865
single-copy core gene family 64	AVQ86857.1	C7R88_05725	CP027852.1	aminoacyl-tRNA hydrolase	1258026..1258616
single-copy core gene family 65	AVQ86858.1	C7R88_05730	CP027852.1	redox-regulated ATPase YchF	1258750..1259841
single-copy core gene family 66	AVQ86921.1	C7R88_06105	CP027852.1	bifunctional methylenetetrahydrofolate dehydrogenase/methenyltetrahydrofolate cyclohydrolase FolD	1351364..1352221
single-copy core gene family 67	AVQ86925.1	C7R88_06125	CP027852.1	UDP-2,3-diacylglucosamine diphosphatase	1355604..1356341
single-copy core gene family 68	AVQ86927.1	C7R88_06135	CP027852.1	5-(carboxyamino)imidazole ribonucleotide mutase	1357957..1358451
single-copy core gene family 69	AVQ86935.1	C7R88_06175	CP027852.1	amidophosphoribosyltransferase	complement(1364868..1366379)
single-copy core gene family 70	AVQ86937.1	C7R88_06185	CP027852.1	cell division protein DedD	complement(1367011..1367733)
single-copy core gene family 71	AVQ86964.1	C7R88_06340	CP027852.1	50S ribosomal protein L3 N(5)-glutamine methyltransferase	complement(1403185..1404117)
single-copy core gene family 72	AVQ86965.1	C7R88_06345	CP027852.1	endonuclease SmrB	1404194..1404718
single-copy core gene family 73	AVQ86966.1	C7R88_06350	CP027852.1	phosphohistidine phosphatase SixA	complement(1404803..1405279)
single-copy core gene family 74	AVQ86974.1	C7R88_06395	CP027852.1	phospholipid-binding lipoprotein MlaA	complement(1418886..1419650)
single-copy core gene family 75	AVQ87132.1	C7R88_07360	CP027852.1	ArsC family reductase	1630104..1630457
single-copy core gene family 76	AVQ87133.1	C7R88_07365	CP027852.1	succinyl-diaminopimelate desuccinylase	1630521..1631648
single-copy core gene family 77	AVQ87136.1	C7R88_07390	CP027852.1	phosphoribosylaminoimidazolesuccinocarboxamide synthase	complement(1644723..1645436)
single-copy core gene family 78	AVQ87137.1	C7R88_07395	CP027852.1	outer membrane protein assembly factor BamC	complement(1645500..1646579)
single-copy core gene family 79	AVQ87140.1	C7R88_07410	CP027852.1	thioredoxin-dependent thiol peroxidase	1648241..1648708
single-copy core gene family 80	AVQ87147.1	C7R88_07445	CP027852.1	DnaA inactivator Hda	complement(1653391..1654098)
single-copy core gene family 81	AVQ87151.1	C7R88_07465	CP027852.1	phosphoribosylglycinamide formyltransferase	1657887..1658537
single-copy core gene family 82	AVQ87164.1	C7R88_07535	CP027852.1	phosphate regulon transcriptional regulatory protein PhoB	complement(1675983..1676672)
single-copy core gene family 83	AVQ87180.1	C7R88_07620	CP027852.1	CDP-diacylglycerol--serine O-phosphatidyltransferase	1703648..1705006
single-copy core gene family 84	AVQ87203.1	C7R88_07770	CP027852.1	bifunctional tRNA (adenosine(37)-C2)-methyltransferase TrmG/ribosomal RNA large subunit methyltransferase RlmN	complement(1742667..1743788)
single-copy core gene family 85	AVQ87204.1	C7R88_07775	CP027852.1	nucleoside-diphosphate kinase	complement(1744022..1744450)
single-copy core gene family 86	AVQ87213.1	C7R88_07825	CP027852.1	Fe-S cluster assembly transcriptional regulator IscR	complement(1752784..1753284)
single-copy core gene family 87	AVQ87217.1	C7R88_07850	CP027852.1	protein translocase subunit SecD	complement(1756713..1758572)
single-copy core gene family 88	AVQ87218.1	C7R88_07855	CP027852.1	preprotein translocase subunit YajC	complement(1758600..1758935)
single-copy core gene family 89	AVQ87220.1	C7R88_07865	CP027852.1	tRNA preQ1(34) S-adenosylmethionine ribosyltransferase-isomerase QueA	complement(1760223..1761269)
single-copy core gene family 90	AVQ87226.1	C7R88_07900	CP027852.1	class II glutamine amidotransferase	complement(1768648..1769418)
single-copy core gene family 91	AVQ87227.1	C7R88_07905	CP027852.1	phosphoheptose isomerase	complement(1769543..1770124)
single-copy core gene family 92	AVQ87231.1	C7R88_07940	CP027852.1	DNA polymerase III subunit epsilon	complement(1776045..1776776)
single-copy core gene family 93	AVQ87234.1	C7R88_07955	CP027852.1	hydroxyacylglutathione hydrolase	1778178..1778936
single-copy core gene family 94	AVQ87276.1	C7R88_08180	CP027852.1	ribosomal-protein-alanine N-acetyltransferase	complement(1831210..1831659)
single-copy core gene family 95	AVQ87292.1	C7R88_08310	CP027852.1	lipopolysaccharide ABC transporter permease LptG	complement(1861220..1862287)
single-copy core gene family 96	AVQ87314.1	C7R88_08445	CP027852.1	multifunctional CCA addition/repair protein	1897805..1899040
single-copy core gene family 97	AVQ87316.1	C7R88_08460	CP027852.1	bifunctional dihydroneopterin aldolase/7,8-dihydroneopterin epimerase	complement(1900624..1900980)
single-copy core gene family 98	AVQ87317.1	C7R88_08465	CP027852.1	glycerol-3-phosphate 1-O-acyltransferase PlsY	1901105..1901719
single-copy core gene family 99	AVQ87318.1	C7R88_08470	CP027852.1	tRNA (adenosine(37)-N6)-threonylcarbamoyltransferase complex transferase subunit TsaD	complement(1902012..1903031)
single-copy core gene family 100	AVQ87320.1	C7R88_08480	CP027852.1	DNA primase	1903691..1905448
single-copy core gene family 101	AVQ87321.1	C7R88_08485	CP027852.1	RNA polymerase sigma factor RpoD	1905524..1907392
single-copy core gene family 102	AVQ87323.1	C7R88_08495	CP027852.1	iron-sulfur cluster insertion protein ErpA	complement(1908963..1909307)
single-copy core gene family 103	AVQ87333.1	C7R88_08545	CP027852.1	RNA polymerase-binding transcription factor DksA	1921940..1922392
single-copy core gene family 104	AVQ87341.1	C7R88_08590	CP027852.1	ABC transporter	complement(1930793..1931758)
single-copy core gene family 105	AVQ87349.1	C7R88_08630	CP027852.1	hypothetical protein	complement(1941444..1941806)
single-copy core gene family 106	AVQ87355.1	C7R88_08660	CP027852.1	esterase YqiA	1950976..1951563
single-copy core gene family 107	AVQ87356.1	C7R88_08665	CP027852.1	DNA topoisomerase IV subunit B	1951621..1953510
single-copy core gene family 108	AVQ87360.1	C7R88_08690	CP027852.1	pyruvate dehydrogenase (acetyl-transferring), homodimeric type	complement(1961908..1964565)
single-copy core gene family 109	AVQ87370.1	C7R88_08755	CP027852.1	dephospho-CoA kinase	1976254..1976862
single-copy core gene family 110	AVQ87380.1	C7R88_08805	CP027852.1	cell division protein FtsZ	complement(1984276..1985445)
single-copy core gene family 111	AVQ87381.1	C7R88_08810	CP027852.1	cell division protein FtsA	complement(1985485..1986741)
single-copy core gene family 112	AVQ87382.1	C7R88_08815	CP027852.1	cell division protein FtsQ	complement(1986745..1987593)
single-copy core gene family 113	AVQ87385.1	C7R88_08835	CP027852.1	cell division protein FtsW	complement(1991032..1992228)
single-copy core gene family 114	AVQ87387.1	C7R88_08845	CP027852.1	phospho-N-acetylmuramoyl-pentapeptide-transferase	complement(1993548..1994630)
single-copy core gene family 115	AVQ87391.1	C7R88_08865	CP027852.1	cell division protein FtsL	complement(1999237..1999551)
single-copy core gene family 116	AVQ87393.1	C7R88_08875	CP027852.1	cell division/cell wall cluster transcriptional repressor MraZ	complement(2000492..2000950)
single-copy core gene family 117	AVQ87399.1	C7R88_08910	CP027852.1	ClpXP protease specificity-enhancing factor	complement(2006256..2006750)
single-copy core gene family 118	AVQ87400.1	C7R88_08915	CP027852.1	stringent starvation protein A	complement(2006754..2007395)
single-copy core gene family 119	AVQ87404.1	C7R88_08935	CP027852.1	30S ribosomal protein S9	complement(2010305..2010697)
single-copy core gene family 120	AVQ87405.1	C7R88_08940	CP027852.1	50S ribosomal protein L13	complement(2010713..2011141)
single-copy core gene family 121	AVQ87407.1	C7R88_08950	CP027852.1	cytochrome D ubiquinol oxidase subunit III	2012647..2013030
single-copy core gene family 122	AVQ87409.1	C7R88_08960	CP027852.1	outer membrane-stress sensor serine endopeptidase DegS	2014558..2015622
single-copy core gene family 123	AVQ87410.1	C7R88_08965	CP027852.1	UDP-N-acetylglucosamine 1-carboxyvinyltransferase	complement(2015755..2017017)
single-copy core gene family 124	AVQ87411.1	C7R88_08970	CP027852.1	BolA family transcriptional regulator	complement(2017037..2017294)
single-copy core gene family 125	AVQ87412.1	C7R88_08975	CP027852.1	STAS domain-containing protein	complement(2017304..2017621)
single-copy core gene family 126	AVQ87414.1	C7R88_08985	CP027852.1	outer membrane lipid asymmetry maintenance protein MlaD	complement(2018289..2018798)
single-copy core gene family 127	AVQ87415.1	C7R88_08990	CP027852.1	ABC transporter permease	complement(2018804..2019586)
single-copy core gene family 128	AVQ87416.1	C7R88_08995	CP027852.1	phospholipid ABC transporter ATP-binding protein MlaF	complement(2019586..2020389)
single-copy core gene family 129	AVQ87417.1	C7R88_09000	CP027852.1	arabinose-5-phosphate isomerase KdsD	2020671..2021654
single-copy core gene family 130	AVQ87418.1	C7R88_09005	CP027852.1	3-deoxy-manno-octulosonate-8-phosphatase KdsC	2021654..2022205
single-copy core gene family 131	AVQ87420.1	C7R88_09015	CP027852.1	lipopolysaccharide ABC transporter substrate-binding protein LptA	2022740..2023264
single-copy core gene family 132	AVQ87421.1	C7R88_09020	CP027852.1	lipopolysaccharide ABC transporter ATP-binding protein	2023265..2023990
single-copy core gene family 133	AVQ87434.1	C7R88_09085	CP027852.1	septum formation inhibitor Maf	complement(2038504..2039067)
single-copy core gene family 134	AVQ87435.1	C7R88_09090	CP027852.1	rod shape-determining protein MreD	complement(2039076..2039564)
single-copy core gene family 135	AVQ87437.1	C7R88_09100	CP027852.1	rod shape-determining protein	complement(2040778..2041821)
single-copy core gene family 136	AVQ87460.1	C7R88_09245	CP027852.1	peptide deformylase	2069770..2070282
single-copy core gene family 137	AVQ87461.1	C7R88_09250	CP027852.1	methionyl-tRNA formyltransferase	2070295..2071242
single-copy core gene family 138	AVQ87497.1	C7R88_09455	CP027852.1	lysis protein	2096401..2096622
single-copy core gene family 139	AVQ87498.1	C7R88_09460	CP027852.1	peptidylprolyl isomerase	complement(2096791..2097399)
single-copy core gene family 140	AVQ87504.1	C7R88_09490	CP027852.1	hypothetical protein	2103413..2103631
single-copy core gene family 141	AVQ87519.1	C7R88_09575	CP027852.1	tryptophan--tRNA ligase	complement(2123133..2124155)
single-copy core gene family 142	AVQ87521.1	C7R88_09585	CP027852.1	ribulose-phosphate 3-epimerase	complement(2124900..2125571)
single-copy core gene family 143	AVQ87524.1	C7R88_09600	CP027852.1	3-dehydroquinate synthase	complement(2128249..2129334)
single-copy core gene family 144	AVQ87525.1	C7R88_09605	CP027852.1	shikimate kinase AroK	complement(2129357..2129878)
single-copy core gene family 145	AVQ87546.1	C7R88_09715	CP027852.1	ribosome-associated heat shock protein Hsp15	2152625..2153041
single-copy core gene family 146	AVQ87547.1	C7R88_09720	CP027852.1	Hsp33 family molecular chaperone HslO	2153071..2153952
single-copy core gene family 147	AVQ87564.1	C7R88_09820	CP027852.1	thiosulfate sulfurtransferase GlpE	complement(2175762..2176094)
single-copy core gene family 148	AVQ87572.1	C7R88_09860	CP027852.1	RNA polymerase sigma factor RpoH	complement(2183541..2184392)
single-copy core gene family 149	AVQ87573.1	C7R88_09870	CP027852.1	cell division ATP-binding protein FtsE	complement(2185672..2186337)
single-copy core gene family 150	AVQ87576.1	C7R88_09885	CP027852.1	hypothetical protein	2188867..2189184
single-copy core gene family 151	AVQ87577.1	C7R88_09895	CP027852.1	aspartate-semialdehyde dehydrogenase	2190256..2191368
single-copy core gene family 152	AVQ87581.1	C7R88_09915	CP027852.1	sugar/pyridoxal phosphate phosphatase YigL	2194221..2195018
single-copy core gene family 153	AVQ87597.1	C7R88_09995	CP027852.1	DNA helicase RecQ	complement(2214537..2216357)
single-copy core gene family 154	AVQ87610.1	C7R88_10075	CP027852.1	transcriptional regulator AsnC	2233595..2234056
single-copy core gene family 155	AVQ87729.1	C7R88_10725	CP027852.1	DNA replication/repair protein RecF	complement(2385111..2386187)
single-copy core gene family 156	AVQ87731.1	C7R88_10735	CP027852.1	chromosomal replication initiator protein DnaA	complement(2387324..2388709)
single-copy core gene family 157	AVQ87736.1	C7R88_10760	CP027852.1	membrane protein insertase YidC	2390080..2391702
single-copy core gene family 158	AVQ87737.1	C7R88_10765	CP027852.1	tRNA uridine-5-carboxymethylaminomethyl(34) synthesis GTPase MnmE	2391771..2393129
single-copy core gene family 159	AVQ87739.1	C7R88_10775	CP027852.1	FMN-binding protein MioC	2395805..2396251
single-copy core gene family 160	AVQ87740.1	C7R88_10780	CP027852.1	tRNA uridine-5-carboxymethylaminomethyl(34) synthesis enzyme MnmG	2396654..2398543
single-copy core gene family 161	AVQ87741.1	C7R88_10785	CP027852.1	16S rRNA (guanine(527)-N(7))-methyltransferase RsmG	2398575..2399201
single-copy core gene family 162	AVQ87743.1	C7R88_10795	CP027852.1	F0F1 ATP synthase subunit A	2400309..2401109
single-copy core gene family 163	AVQ87744.1	C7R88_10800	CP027852.1	F0F1 ATP synthase subunit C	2401167..2401424
single-copy core gene family 164	AVQ87746.1	C7R88_10810	CP027852.1	F0F1 ATP synthase subunit delta	2401947..2402480
single-copy core gene family 165	AVQ87747.1	C7R88_10815	CP027852.1	F0F1 ATP synthase subunit alpha	2402493..2404034
single-copy core gene family 166	AVQ87748.1	C7R88_10820	CP027852.1	F0F1 ATP synthase subunit gamma	2404086..2404949
single-copy core gene family 167	AVQ87749.1	C7R88_10825	CP027852.1	F0F1 ATP synthase subunit beta	2404980..2406356
single-copy core gene family 168	AVQ87750.1	C7R88_10830	CP027852.1	F0F1 ATP synthase subunit epsilon	2406378..2406806
single-copy core gene family 169	AVQ87781.1	C7R88_11025	CP027852.1	twin-arginine translocase subunit TatC	2450773..2451537
single-copy core gene family 170	AVQ87786.1	C7R88_11050	CP027852.1	ATP-dependent RNA helicase RhlB	complement(2455216..2456502)
single-copy core gene family 171	AVQ87788.1	C7R88_11060	CP027852.1	transcription termination factor Rho	2457152..2458411
single-copy core gene family 172	AVQ87789.1	C7R88_11070	CP027852.1	polysaccharide chain length modulation protein	2459866..2460795
single-copy core gene family 173	AVQ87796.1	C7R88_11110	CP027852.1	TDP-N-acetylfucosamine:lipid II N-acetylfucosaminyltransferase	2468312..2469424
single-copy core gene family 174	AVQ87797.1	C7R88_11115	CP027852.1	O-antigen assembly polymerase	2469421..2470752
single-copy core gene family 175	AVQ87798.1	C7R88_11120	CP027852.1	lipopolysaccharide N-acetylmannosaminouronosyltransferase	2470745..2471479
single-copy core gene family 176	AVQ87810.1	C7R88_11285	CP027852.1	4-hydroxy-3-polyprenylbenzoate decarboxylase	2510857..2512353
single-copy core gene family 177	AVQ87814.1	C7R88_11305	CP027852.1	uroporphyrinogen-III synthase	complement(2515762..2516505)
single-copy core gene family 178	AVQ87815.1	C7R88_11310	CP027852.1	hydroxymethylbilane synthase	complement(2516524..2517462)
single-copy core gene family 179	AVQ87821.1	C7R88_11340	CP027852.1	DUF484 family protein	2523250..2523984
single-copy core gene family 180	AVQ87842.1	C7R88_11460	CP027852.1	GTPase-activating protein	2554973..2555527
single-copy core gene family 181	AVQ87844.1	C7R88_11470	CP027852.1	oxygen-independent coproporphyrinogen III oxidase	2556041..2557429
single-copy core gene family 182	AVQ87849.1	C7R88_11495	CP027852.1	glutamate--ammonia ligase	complement(2562303..2563712)
single-copy core gene family 183	AVQ87862.1	C7R88_11560	CP027852.1	DNA-directed RNA polymerase subunit omega	complement(2579667..2579942)
single-copy core gene family 184	AVQ87871.1	C7R88_11610	CP027852.1	ribonuclease PH	2590714..2591430
single-copy core gene family 185	AVQ87872.1	C7R88_11615	CP027852.1	orotate phosphoribosyltransferase	2591677..2592330
single-copy core gene family 186	AVQ87877.1	C7R88_11640	CP027852.1	dUTP diphosphatase	complement(2595337..2595792)
single-copy core gene family 187	AVQ87879.1	C7R88_11650	CP027852.1	hypothetical protein	2597295..2597978
single-copy core gene family 188	AVQ87880.1	C7R88_11655	CP027852.1	50S ribosomal protein L28	2598299..2598535
single-copy core gene family 189	AVQ87881.1	C7R88_11660	CP027852.1	50S ribosomal protein L33	2598547..2598714
single-copy core gene family 190	AVQ87883.1	C7R88_11670	CP027852.1	pantetheine-phosphate adenylyltransferase	complement(2599969..2600451)
single-copy core gene family 191	AVQ87885.1	C7R88_11680	CP027852.1	3-deoxy-D-manno-octulosonic acid transferase	complement(2601226..2602527)
single-copy core gene family 192	AVQ87894.1	C7R88_11725	CP027852.1	ADP-glyceromanno-heptose 6-epimerase	complement(2610348..2611295)
single-copy core gene family 193	AVQ87900.1	C7R88_11755	CP027852.1	rhodanese-like domain-containing protein	2616962..2617396
single-copy core gene family 194	AVQ87974.1	C7R88_12215	CP027852.1	uroporphyrinogen decarboxylase	2726871..2727938
single-copy core gene family 195	AVQ87987.1	C7R88_12285	CP027852.1	hypothetical protein	2743243..2743776
single-copy core gene family 196	AVQ87988.1	C7R88_12290	CP027852.1	co-chaperone GroES	2744089..2744382
single-copy core gene family 197	AVQ88002.1	C7R88_12360	CP027852.1	elongation factor P--(R)-beta-lysine ligase	2755808..2756782
single-copy core gene family 198	AVQ88005.1	C7R88_12380	CP027852.1	oligoribonuclease	2762891..2763436
single-copy core gene family 199	AVQ88051.1	C7R88_12645	CP027852.1	inorganic diphosphatase	complement(2821320..2821847)
single-copy core gene family 200	AVQ88052.1	C7R88_12650	CP027852.1	class 1 fructose-bisphosphatase	complement(2822011..2823027)
single-copy core gene family 201	AVQ88061.1	C7R88_12695	CP027852.1	50S ribosomal protein L27	2831182..2831439
single-copy core gene family 202	AVQ88081.1	C7R88_12800	CP027852.1	bifunctional tRNA pseudouridine(32) synthase/23S rRNA pseudouridine(746) synthase RluA	2856670..2857419
single-copy core gene family 203	AVQ88090.1	C7R88_12845	CP027852.1	3-isopropylmalate dehydrogenase	complement(2863965..2865062)
single-copy core gene family 204	AVQ88100.1	C7R88_12910	CP027852.1	5'-methylthioadenosine/S-adenosylhomocysteine nucleosidase	complement(2878236..2878934)
single-copy core gene family 205	AVQ88106.1	C7R88_12940	CP027852.1	two-component system response regulator ArcA	complement(2890466..2891182)
single-copy core gene family 206	AVQ88125.1	C7R88_13035	CP027852.1	ATP-dependent RNA helicase SrmB	complement(2910940..2912352)
single-copy core gene family 207	AVQ88169.1	C7R88_13290	CP027852.1	DNA mismatch repair endonuclease MutH	complement(2965548..2966237)
single-copy core gene family 208	AVQ88173.1	C7R88_13310	CP027852.1	prolipoprotein diacylglyceryl transferase	2970689..2971498
single-copy core gene family 209	AVQ88183.1	C7R88_13370	CP027852.1	isoleucine--tRNA ligase	2980242..2983052
single-copy core gene family 210	AVQ88184.1	C7R88_13375	CP027852.1	lipoprotein signal peptidase	2983052..2983573
single-copy core gene family 211	AVQ88185.1	C7R88_13385	CP027852.1	4-hydroxy-3-methylbut-2-enyl diphosphate reductase	2984280..2985224
single-copy core gene family 212	AVQ88190.1	C7R88_13415	CP027852.1	serine-type D-Ala-D-Ala carboxypeptidase	complement(2991266..2992696)
single-copy core gene family 213	AVQ88191.1	C7R88_13420	CP027852.1	transcription elongation factor GreA	2992916..2993392
single-copy core gene family 214	AVQ88192.1	C7R88_13425	CP027852.1	ribosome assembly RNA-binding protein YhbY	complement(2993594..2993887)
single-copy core gene family 215	AVQ88193.1	C7R88_13430	CP027852.1	23S rRNA (uridine(2552)-2'-O)-methyltransferase RlmE	2994000..2994629
single-copy core gene family 216	AVQ88195.1	C7R88_13440	CP027852.1	dihydropteroate synthase	2996809..2997639
single-copy core gene family 217	AVQ88199.1	C7R88_13470	CP027852.1	transcription termination/antitermination protein NusA	3000520..3002013
single-copy core gene family 218	AVQ88200.1	C7R88_13475	CP027852.1	translation initiation factor IF-2	3002039..3004753
single-copy core gene family 219	AVQ88201.1	C7R88_13480	CP027852.1	30S ribosome-binding factor RbfA	3004838..3005248
single-copy core gene family 220	AVQ88202.1	C7R88_13485	CP027852.1	tRNA pseudouridine(55) synthase TruB	3005248..3006183
single-copy core gene family 221	AVQ88204.1	C7R88_13495	CP027852.1	polyribonucleotide nucleotidyltransferase	3007072..3009186
single-copy core gene family 222	AVQ88205.1	C7R88_13500	CP027852.1	lipoprotein NlpI	3009288..3010166
single-copy core gene family 223	AVQ88206.1	C7R88_13505	CP027852.1	DEAD/DEAH family ATP-dependent RNA helicase	3010323..3012251
single-copy core gene family 224	AVQ88226.1	C7R88_13665	CP027852.1	oxidative damage protection protein	complement(3045553..3045825)
single-copy core gene family 225	AVQ88235.1	C7R88_13720	CP027852.1	YggT family protein	complement(3053629..3054183)
single-copy core gene family 226	AVQ88244.1	C7R88_13765	CP027852.1	glutathione synthase	complement(3059782..3060735)
single-copy core gene family 227	AVQ88250.1	C7R88_13800	CP027852.1	SprT family protein	complement(3066034..3066642)
single-copy core gene family 228	AVQ88254.1	C7R88_13825	CP027852.1	2,3,4,5-tetrahydropyridine-2,6-dicarboxylate N-succinyltransferase	complement(3072665..3073489)
single-copy core gene family 229	AVQ88258.1	C7R88_13845	CP027852.1	elongation factor Ts	3078258..3079112
single-copy core gene family 230	AVQ88259.1	C7R88_13850	CP027852.1	UMP kinase	3079259..3079981
single-copy core gene family 231	AVQ88260.1	C7R88_13855	CP027852.1	ribosome recycling factor	3080067..3080624
single-copy core gene family 232	AVQ88261.1	C7R88_13865	CP027852.1	(2E,6E)-farnesyl-diphosphate-specific ditrans,polycis-undecaprenyl-diphosphate synthase	3082342..3083088
single-copy core gene family 233	AVQ88266.1	C7R88_13895	CP027852.1	3-hydroxyacyl-[acyl-carrier-protein	3089568..3090044
single-copy core gene family 234	AVQ88267.1	C7R88_13900	CP027852.1	acyl-ACP--UDP-N-acetylglucosamine O-acyltransferase	3090048..3090836
single-copy core gene family 235	AVQ88281.1	C7R88_13970	CP027852.1	proline--tRNA ligase	complement(3108261..3109979)
single-copy core gene family 236	AVQ88282.1	C7R88_13975	CP027852.1	tRNA (N6-threonylcarbamoyladenosine(37)-N6)-methyltransferase TrmO	complement(3110067..3110795)
single-copy core gene family 237	AVQ88287.1	C7R88_14000	CP027852.1	D-glycero-beta-D-manno-heptose 1,7-bisphosphate 7-phosphatase	3114386..3114967
single-copy core gene family 238	AVQ88340.1	C7R88_14345	CP027852.1	SecY-interacting protein	3197565..3198131
single-copy core gene family 239	AVQ88349.1	C7R88_14390	CP027852.1	phosphoglycerate kinase	3207034..3208197
single-copy core gene family 240	AVQ88350.1	C7R88_14395	CP027852.1	class II fructose-bisphosphate aldolase	3208523..3209599
single-copy core gene family 241	AVQ88353.1	C7R88_14410	CP027852.1	ribose-5-phosphate isomerase RpiA	3212305..3212964
single-copy core gene family 242	AVQ88374.1	C7R88_14530	CP027852.1	RNA polymerase sigma factor RpoE	3243991..3244566
single-copy core gene family 243	AVQ88375.1	C7R88_14535	CP027852.1	anti-sigma-E factor RseA	3244715..3245323
single-copy core gene family 244	AVQ88378.1	C7R88_14550	CP027852.1	elongation factor 4	3247163..3248956
single-copy core gene family 245	AVQ88382.1	C7R88_14570	CP027852.1	DNA repair protein RecO	3251486..3252202
single-copy core gene family 246	AVQ88383.1	C7R88_14575	CP027852.1	pyridoxine 5'-phosphate synthase	3252195..3252926
single-copy core gene family 247	AVQ88388.1	C7R88_14600	CP027852.1	nucleoside triphosphate pyrophosphohydrolase	3260290..3261180
single-copy core gene family 248	AVQ88391.1	C7R88_14625	CP027852.1	2-C-methyl-D-erythritol 2,4-cyclodiphosphate synthase	3265849..3266331
single-copy core gene family 249	AVQ88394.1	C7R88_14640	CP027852.1	protein-L-isoaspartate(D-aspartate) O-methyltransferase	3268103..3268732
single-copy core gene family 250	AVQ88408.1	C7R88_14755	CP027852.1	S-ribosylhomocysteine lyase	3285618..3286121
single-copy core gene family 251	AVQ88411.1	C7R88_14770	CP027852.1	signal recognition particle protein	3288668..3290029
single-copy core gene family 252	AVQ88413.1	C7R88_14780	CP027852.1	ribosome maturation factor RimM	3290459..3290989
single-copy core gene family 253	AVQ88414.1	C7R88_14785	CP027852.1	tRNA (guanosine(37)-N1)-methyltransferase TrmD	3291054..3291806
single-copy core gene family 254	AVQ88415.1	C7R88_14790	CP027852.1	50S ribosomal protein L19	3291840..3292187
single-copy core gene family 255	AVQ88424.1	C7R88_14835	CP027852.1	3-deoxy-7-phosphoheptulonate synthase	3300410..3301486
single-copy core gene family 256	AVQ88425.1	C7R88_14840	CP027852.1	bifunctional chorismate mutase/prephenate dehydrogenase	3301508..3302638
single-copy core gene family 257	AVQ88428.1	C7R88_14855	CP027852.1	outer membrane protein assembly factor BamD	complement(3306172..3306909)
single-copy core gene family 258	AVQ88429.1	C7R88_14860	CP027852.1	23S rRNA pseudouridine(1911/1915/1917) synthase RluD	3307055..3308032
single-copy core gene family 259	AVQ88434.1	C7R88_14890	CP027852.1	transcriptional regulator NrdR	3314636..3315085
single-copy core gene family 260	AVQ88439.1	C7R88_14915	CP027852.1	6,7-dimethyl-8-ribityllumazine synthase	3319596..3320060
single-copy core gene family 261	AVQ88440.1	C7R88_14920	CP027852.1	transcription antitermination factor NusB	3320093..3320503
single-copy core gene family 262	AVQ88444.1	C7R88_14940	CP027852.1	(2E,6E)-farnesyl diphosphate synthase	complement(3324085..3324978)
single-copy core gene family 263	AVQ88448.1	C7R88_14960	CP027852.1	tRNA 4-thiouridine(8) synthase ThiI	3327448..3328902
single-copy core gene family 264	AVQ88455.1	C7R88_15000	CP027852.1	hypothetical protein	complement(3334669..3335244)
single-copy core gene family 265	AVQ88458.1	C7R88_15015	CP027852.1	BolA family transcriptional regulator	3337197..3337508
single-copy core gene family 266	AVQ88469.1	C7R88_15070	CP027852.1	xanthine phosphoribosyltransferase	3349050..3349511
single-copy core gene family 267	AVQ88472.1	C7R88_15085	CP027852.1	glutamate 5-kinase	3351436..3352539
single-copy core gene family 268	AVQ88480.1	C7R88_15135	CP027852.1	rod shape-determining protein RodA	complement(3364366..3365484)
single-copy core gene family 269	AVQ88482.1	C7R88_15145	CP027852.1	23S rRNA (pseudouridine(1915)-N(3))-methyltransferase RlmH	complement(3367420..3367890)
single-copy core gene family 270	AVQ88483.1	C7R88_15150	CP027852.1	ribosome silencing factor RsfS	complement(3367894..3368211)
single-copy core gene family 271	AVQ88484.1	C7R88_15155	CP027852.1	nicotinic acid mononucleotide adenylyltransferase	complement(3368287..3368964)
single-copy core gene family 272	AVQ88485.1	C7R88_15160	CP027852.1	DNA polymerase III subunit delta	complement(3368961..3369998)
single-copy core gene family 273	AVQ88486.1	C7R88_15165	CP027852.1	LPS assembly lipoprotein LptE	complement(3370009..3370575)
single-copy core gene family 274	AVQ88490.1	C7R88_15185	CP027852.1	magnesium/cobalt transporter CorC	complement(3375588..3376466)
single-copy core gene family 275	AVQ88491.1	C7R88_15190	CP027852.1	rRNA maturation RNase YbeY	complement(3376484..3376957)
single-copy core gene family 276	AVQ88493.1	C7R88_15200	CP027852.1	tRNA (N6-isopentenyl adenosine(37)-C2)-methylthiotransferase MiaB	complement(3378125..3379549)
single-copy core gene family 277	AVQ88498.1	C7R88_15275	CP027852.1	N-acetylglucosamine-6-phosphate deacetylase	complement(3388467..3389606)
single-copy core gene family 278	AVQ88505.1	C7R88_15310	CP027852.1	flavodoxin FldA	complement(3398612..3399139)
single-copy core gene family 279	AVQ88526.1	C7R88_15415	CP027852.1	zinc ABC transporter ATP-binding protein ZnuC	complement(3420308..3421069)
single-copy core gene family 280	AVQ88527.1	C7R88_15420	CP027852.1	zinc ABC transporter substrate-binding protein	3421192..3422103
single-copy core gene family 281	AVQ88528.1	C7R88_15425	CP027852.1	murein DD-endopeptidase MepM	3422122..3423441
single-copy core gene family 282	AVQ88536.1	C7R88_15480	CP027852.1	glucose-6-phosphate dehydrogenase	3436983..3438452
single-copy core gene family 283	AVQ88567.1	C7R88_15635	CP027852.1	bifunctional phosphoribosyl-AMP cyclohydrolase/phosphoribosyl-ATP diphosphatase HisIE	complement(3466291..3466908)
single-copy core gene family 284	AVQ88568.1	C7R88_15640	CP027852.1	imidazole glycerol phosphate synthase subunit HisF	complement(3466902..3467678)
single-copy core gene family 285	AVQ88571.1	C7R88_15655	CP027852.1	bifunctional histidinol-phosphatase/imidazoleglycerol-phosphate dehydratase	complement(3469012..3470199)
single-copy core gene family 286	AVQ88578.1	C7R88_15695	CP027852.1	ribonuclease D	3480334..3481470
single-copy core gene family 287	AVQ88579.1	C7R88_15700	CP027852.1	cell division topological specificity factor MinE	complement(3481490..3481750)
single-copy core gene family 288	AVQ88580.1	C7R88_15705	CP027852.1	septum site-determining protein MinD	complement(3481754..3482566)
single-copy core gene family 289	AVQ88581.1	C7R88_15710	CP027852.1	septum site-determining protein MinC	complement(3482597..3483298)
single-copy core gene family 290	AVQ88593.1	C7R88_15780	CP027852.1	type I glyceraldehyde-3-phosphate dehydrogenase	complement(3499881..3500876)
single-copy core gene family 291	AVQ88598.1	C7R88_00310	CP027852.1	molecular chaperone HtpG	65439..67322
single-copy core gene family 292	AVQ88615.1	C7R88_01585	CP027852.1	Grx4 family monothiol glutaredoxin	365614..365952
single-copy core gene family 293	AVQ88652.1	C7R88_04200	CP027852.1	replication-associated recombination protein A	complement(897945..899285)
single-copy core gene family 294	AVQ88706.1	C7R88_08325	CP027852.1	DNA polymerase III subunit chi	1865213..1865683
single-copy core gene family 295	AVQ88707.1	C7R88_08330	CP027852.1	valine--tRNA ligase	1865697..1868552
single-copy core gene family 296	AVQ88708.1	C7R88_08370	CP027852.1	1-acyl-sn-glycerol-3-phosphate acyltransferase	complement(1876093..1876833)
single-copy core gene family 297	AVQ88712.1	C7R88_08555	CP027852.1	polynucleotide adenylyltransferase PcnB	1923721..1925172
single-copy core gene family 298	AVQ88728.1	C7R88_09865	CP027852.1	cell division protein FtsX	complement(2184714..2185664)
single-copy core gene family 299	AVQ88750.1	C7R88_11565	CP027852.1	guanylate kinase	complement(2580006..2580629)
single-copy core gene family 300	AVQ88754.1	C7R88_12375	CP027852.1	ribosome biogenesis GTPase RsgA	complement(2761761..2762804)
single-copy core gene family 301	AVQ88768.1	C7R88_13400	CP027852.1	carbamoyl-phosphate synthase small subunit	2986568..2987728
single-copy core gene family 302	AVQ88776.1	C7R88_13860	CP027852.1	1-deoxy-D-xylulose-5-phosphate reductoisomerase	3080863..3082053
single-copy core gene family 303	AVQ88786.1	C7R88_14515	CP027852.1	FAD assembly factor SdhE	3241118..3241384
single-copy core gene family 304	AVQ88787.1	C7R88_14615	CP027852.1	cell division protein FtsB	3264740..3265033
single-copy core gene family 305	AVQ88791.1	C7R88_15115	CP027852.1	octanoyltransferase	complement(3361076..3361741)
single-copy core gene family 306	AVQ88792.1	C7R88_15120	CP027852.1	hypothetical protein	complement(3361803..3362069)
single-copy core gene family 307	AVQ88793.1	C7R88_15205	CP027852.1	2-octaprenyl-3-methyl-6-methoxy-1,4-benzoquinol hydroxylase	3379854..3381041

## Sheet: 1522 single-copy core genes
Gene family	Reference protein	Locus_tag	Genome	Function	Location
single-copy core gene family 1	AVQ85831.1	C7R88_00010	CP027852.1	NADPH-dependent 2,4-dienoyl-CoA reductase	232..2247
single-copy core gene family 2	AVQ85832.1	C7R88_00015	CP027852.1	NAD(P)H nitroreductase	2405..2953
single-copy core gene family 3	AVQ85833.1	C7R88_00020	CP027852.1	selenide, water dikinase SelD	3059..4105
single-copy core gene family 4	AVQ85834.1	C7R88_00025	CP027852.1	tRNA 2-selenouridine(34) synthase MnmH	4093..5196
single-copy core gene family 5	AVQ85836.1	C7R88_00035	CP027852.1	hypothetical protein	7333..7812
single-copy core gene family 6	AVQ85837.1	C7R88_00040	CP027852.1	NTP pyrophosphohydrolase	complement(7988..8401)
single-copy core gene family 7	AVQ85838.1	C7R88_00045	CP027852.1	histidine/lysine/arginine/ornithine ABC transporter ATP-binding protein	8713..9483
single-copy core gene family 8	AVQ85839.1	C7R88_00050	CP027852.1	nickel transporter	9651..10445
single-copy core gene family 9	AVQ85840.1	C7R88_00055	CP027852.1	arginine ABC transporter permease ArtQ	10557..11258
single-copy core gene family 10	AVQ85842.1	C7R88_00065	CP027852.1	exodeoxyribonuclease III	complement(12168..12974)
single-copy core gene family 11	AVQ85843.1	C7R88_00090	CP027852.1	hypothetical protein	13957..14460
single-copy core gene family 12	AVQ85844.1	C7R88_00095	CP027852.1	formyltetrahydrofolate deformylase	complement(14711..15544)
single-copy core gene family 13	AVQ85845.1	C7R88_00100	CP027852.1	hypothetical protein	complement(15697..16248)
single-copy core gene family 14	AVQ85849.1	C7R88_00120	CP027852.1	UTP--glucose-1-phosphate uridylyltransferase	20425..21333
single-copy core gene family 15	AVQ85850.1	C7R88_00125	CP027852.1	UDP-glucose 4-epimerase GalE	21356..22369
single-copy core gene family 16	AVQ85851.1	C7R88_00130	CP027852.1	UDP-glucose 6-dehydrogenase	22402..23751
single-copy core gene family 17	AVQ85852.1	C7R88_00135	CP027852.1	protein CapI	23799..24806
single-copy core gene family 18	AVQ85853.1	C7R88_00140	CP027852.1	transcriptional regulator	complement(24962..25372)
single-copy core gene family 19	AVQ85854.1	C7R88_00145	CP027852.1	Na+/H+ antiporter	25970..27556
single-copy core gene family 20	AVQ85855.1	C7R88_00150	CP027852.1	thymidine kinase	27671..28252
single-copy core gene family 21	AVQ85856.1	C7R88_00155	CP027852.1	hypothetical protein	complement(28394..28924)
single-copy core gene family 22	AVQ85857.1	C7R88_00160	CP027852.1	multidrug ABC transporter permease/ATP-binding protein	29116..30885
single-copy core gene family 23	AVQ85858.1	C7R88_00165	CP027852.1	multidrug ABC transporter permease/ATP-binding protein	30879..32633
single-copy core gene family 24	AVQ85859.1	C7R88_00170	CP027852.1	transporter	complement(32823..33233)
single-copy core gene family 25	AVQ85860.1	C7R88_00175	CP027852.1	hypothetical protein	complement(33258..33695)
single-copy core gene family 26	AVQ85861.1	C7R88_00180	CP027852.1	CoA-disulfide reductase	complement(33846..35498)
single-copy core gene family 27	AVQ85862.1	C7R88_00185	CP027852.1	acyl-CoA thioesterase II	complement(35656..36525)
single-copy core gene family 28	AVQ85863.1	C7R88_00190	CP027852.1	hypothetical protein	36865..37599
single-copy core gene family 29	AVQ85864.1	C7R88_00200	CP027852.1	hypothetical protein	38340..38843
single-copy core gene family 30	AVQ85865.1	C7R88_00205	CP027852.1	sulfate transporter subunit	38970..39971
single-copy core gene family 31	AVQ85866.1	C7R88_00210	CP027852.1	sulfate ABC transporter permease subunit CysT	40274..41113
single-copy core gene family 32	AVQ85867.1	C7R88_00215	CP027852.1	sulfate ABC transporter permease subunit CysW	41110..41955
single-copy core gene family 33	AVQ85871.1	C7R88_00235	CP027852.1	ammonia channel protein	complement(44864..46264)
single-copy core gene family 34	AVQ85872.1	C7R88_00240	CP027852.1	transcriptional regulator	complement(46287..46625)
single-copy core gene family 35	AVQ85873.1	C7R88_00245	CP027852.1	lysine transporter	complement(47236..48762)
single-copy core gene family 36	AVQ85874.1	C7R88_00250	CP027852.1	mechanosensitive channel MscK	49165..52584
single-copy core gene family 37	AVQ85875.1	C7R88_00255	CP027852.1	primosomal protein	complement(52727..52891)
single-copy core gene family 38	AVQ85876.1	C7R88_00260	CP027852.1	GlsB/YeaQ/YmgE family stress response membrane protein	complement(52935..53183)
single-copy core gene family 39	AVQ85877.1	C7R88_00265	CP027852.1	prephenate dehydrogenase	complement(53482..54021)
single-copy core gene family 40	AVQ85878.1	C7R88_00270	CP027852.1	ATP-dependent DNA helicase DinG	complement(54117..56177)
single-copy core gene family 41	AVQ85879.1	C7R88_00275	CP027852.1	hypothetical protein	56741..57913
single-copy core gene family 42	AVQ85880.1	C7R88_00280	CP027852.1	DUF454 domain-containing protein	58640..58996
single-copy core gene family 43	AVQ85881.1	C7R88_00285	CP027852.1	dipeptide/tripeptide permease DtpA	complement(59240..60700)
single-copy core gene family 44	AVQ85882.1	C7R88_00290	CP027852.1	adenine phosphoribosyltransferase	61133..61678
single-copy core gene family 45	AVQ85884.1	C7R88_00300	CP027852.1	nucleoid-associated protein, YbaB/EbfC family	64184..64516
single-copy core gene family 46	AVQ85886.1	C7R88_00315	CP027852.1	adenylate kinase	67559..68203
single-copy core gene family 47	AVQ85888.1	C7R88_00325	CP027852.1	inosine/guanosine kinase	69749..71059
single-copy core gene family 48	AVQ85889.1	C7R88_00330	CP027852.1	dicarboxylate/amino acid:cation symporter	71409..72596
single-copy core gene family 49	AVQ85890.1	C7R88_00335	CP027852.1	L,D-transpeptidase	72929..73864
single-copy core gene family 50	AVQ85891.1	C7R88_00340	CP027852.1	trigger factor	74336..75640
single-copy core gene family 51	AVQ85892.1	C7R88_00345	CP027852.1	ATP-dependent Clp endopeptidase proteolytic subunit ClpP	75743..76366
single-copy core gene family 52	AVQ85893.1	C7R88_00350	CP027852.1	ATP-dependent protease ATP-binding subunit ClpX	76450..77724
single-copy core gene family 53	AVQ85895.1	C7R88_00360	CP027852.1	DNA-binding protein HU-beta	80508..80783
single-copy core gene family 54	AVQ85899.1	C7R88_00380	CP027852.1	coniferyl aldehyde dehydrogenase	84580..85995
single-copy core gene family 55	AVQ85900.1	C7R88_00385	CP027852.1	7-cyano-7-deazaguanine synthase QueC	complement(86124..86816)
single-copy core gene family 56	AVQ85901.1	C7R88_00390	CP027852.1	hypothetical protein	86957..88078
single-copy core gene family 57	AVQ85904.1	C7R88_00405	CP027852.1	acetyl-CoA C-acyltransferase	90345..91526
single-copy core gene family 58	AVQ85905.1	C7R88_00410	CP027852.1	phosphodiesterase	91667..92218
single-copy core gene family 59	AVQ85906.1	C7R88_00415	CP027852.1	NUDIX hydrolase YfcD	92245..92757
single-copy core gene family 60	AVQ85907.1	C7R88_00420	CP027852.1	phosphate acetyltransferase	complement(92953..95091)
single-copy core gene family 61	AVQ85908.1	C7R88_00425	CP027852.1	acetate kinase	complement(95167..96369)
single-copy core gene family 62	AVQ85909.1	C7R88_00430	CP027852.1	DUF412 domain-containing protein	96688..97143
single-copy core gene family 63	AVQ85911.1	C7R88_00440	CP027852.1	pyruvate formate lyase 1-activating protein	complement(98516..99256)
single-copy core gene family 64	AVQ85912.1	C7R88_00445	CP027852.1	formate C-acetyltransferase	complement(99825..102107)
single-copy core gene family 65	AVQ85913.1	C7R88_00455	CP027852.1	30S ribosomal protein S12 methylthiotransferase accessory protein YcaO	complement(103697..105451)
single-copy core gene family 66	AVQ85914.1	C7R88_00460	CP027852.1	hypothetical protein	complement(105560..106141)
single-copy core gene family 67	AVQ85915.1	C7R88_00470	CP027852.1	hypothetical protein	complement(107482..107919)
single-copy core gene family 68	AVQ85917.1	C7R88_00480	CP027852.1	pyridoxal phosphate-dependent aminotransferase	complement(108764..109978)
single-copy core gene family 69	AVQ85918.1	C7R88_00490	CP027852.1	2-succinyl-5-enolpyruvyl-6-hydroxy-3-cyclohexene-1-carboxylic-acid synthase	111692..113386
single-copy core gene family 70	AVQ85919.1	C7R88_00500	CP027852.1	1,4-dihydroxy-2-naphthoyl-CoA synthase	114376..115233
single-copy core gene family 71	AVQ85920.1	C7R88_00505	CP027852.1	o-succinylbenzoate synthase	115255..116226
single-copy core gene family 72	AVQ85921.1	C7R88_00515	CP027852.1	GNAT family N-acetyltransferase	complement(117859..118296)
single-copy core gene family 73	AVQ85922.1	C7R88_00520	CP027852.1	GNAT family N-acetyltransferase	118619..119110
single-copy core gene family 74	AVQ85923.1	C7R88_00530	CP027852.1	tyrosine transporter TyrP	complement(121569..122780)
single-copy core gene family 75	AVQ85924.1	C7R88_00535	CP027852.1	tyrosine transporter TyrP	complement(122815..124026)
single-copy core gene family 76	AVQ85925.1	C7R88_00540	CP027852.1	competence/damage-inducible protein A	124485..125747
single-copy core gene family 77	AVQ85926.1	C7R88_00545	CP027852.1	2Fe-2S ferredoxin	complement(125806..126075)
single-copy core gene family 78	AVQ85928.1	C7R88_00555	CP027852.1	ribonucleoside-diphosphate reductase subunit alpha	complement(127401..129686)
single-copy core gene family 79	AVQ85929.1	C7R88_00560	CP027852.1	HAD family hydrolase	complement(130193..130855)
single-copy core gene family 80	AVQ85930.1	C7R88_00565	CP027852.1	bifunctional 2-polyprenyl-6-hydroxyphenol methylase/3-demethylubiquinol 3-O-methyltransferase UbiG	complement(130855..131568)
single-copy core gene family 81	AVQ85931.1	C7R88_00570	CP027852.1	DNA gyrase subunit A	131831..134458
single-copy core gene family 82	AVQ85932.1	C7R88_00575	CP027852.1	hypothetical protein	complement(134655..135074)
single-copy core gene family 83	AVQ85934.1	C7R88_00585	CP027852.1	3-phosphoserine/phosphohydroxythreonine transaminase	135365..136453
single-copy core gene family 84	AVQ85935.1	C7R88_00590	CP027852.1	phosphogluconate dehydrogenase (NADP(+)-dependent, decarboxylating)	complement(136564..137988)
single-copy core gene family 85	AVQ85936.1	C7R88_00595	CP027852.1	histidinol-phosphate transaminase	138339..139442
single-copy core gene family 86	AVQ85937.1	C7R88_00600	CP027852.1	3-phosphoshikimate 1-carboxyvinyltransferase	139503..140804
single-copy core gene family 87	AVQ85938.1	C7R88_00605	CP027852.1	(d)CMP kinase	141113..141793
single-copy core gene family 88	AVQ85939.1	C7R88_00610	CP027852.1	30S ribosomal protein S1	141944..143614
single-copy core gene family 89	AVQ85940.1	C7R88_00615	CP027852.1	integration host factor subunit beta	143682..143969
single-copy core gene family 90	AVQ85941.1	C7R88_00620	CP027852.1	DUF1049 domain-containing protein	144131..144445
single-copy core gene family 91	AVQ85943.1	C7R88_00630	CP027852.1	orotidine-5'-phosphate decarboxylase	145769..146476
single-copy core gene family 92	AVQ85944.1	C7R88_00635	CP027852.1	stress response translation initiation inhibitor YciH	146518..146841
single-copy core gene family 93	AVQ85959.1	C7R88_00710	CP027852.1	MCE family protein	complement(160013..162661)
single-copy core gene family 94	AVQ85960.1	C7R88_00715	CP027852.1	hypothetical protein	complement(162633..163871)
single-copy core gene family 95	AVQ85961.1	C7R88_00720	CP027852.1	Free methionine-R-sulfoxide reductase	164044..164514
single-copy core gene family 96	AVQ85963.1	C7R88_00730	CP027852.1	carboxy terminal-processing peptidase	165287..167308
single-copy core gene family 97	AVQ85965.1	C7R88_00740	CP027852.1	hypothetical protein	167840..168511
single-copy core gene family 98	AVQ85966.1	C7R88_00745	CP027852.1	Re/Si-specific NAD(P)(+) transhydrogenase subunit alpha	168946..170481
single-copy core gene family 99	AVQ85967.1	C7R88_00750	CP027852.1	Re/Si-specific NAD(P)(+) transhydrogenase subunit beta	170492..171868
single-copy core gene family 100	AVQ85968.1	C7R88_00755	CP027852.1	RNA helicase	complement(172016..173359)
single-copy core gene family 101	AVQ85969.1	C7R88_00760	CP027852.1	nicotinate phosphoribosyltransferase	complement(173501..174706)
single-copy core gene family 102	AVQ85970.1	C7R88_00765	CP027852.1	DNA mismatch repair protein MutT	174932..175483
single-copy core gene family 103	AVQ85971.1	C7R88_00770	CP027852.1	aminopeptidase N	175678..178296
single-copy core gene family 104	AVQ85973.1	C7R88_00780	CP027852.1	quinone-dependent dihydroorotate dehydrogenase	178817..179827
single-copy core gene family 105	AVQ85974.1	C7R88_00785	CP027852.1	cell division protein ZapC	179951..180493
single-copy core gene family 106	AVQ85975.1	C7R88_00790	CP027852.1	DUF1097 domain-containing protein	180664..181203
single-copy core gene family 107	AVQ85976.1	C7R88_00795	CP027852.1	kinase	complement(181353..182435)
single-copy core gene family 108	AVQ85987.1	C7R88_00875	CP027852.1	NADH-quinone oxidoreductase subunit G	199683..202409
single-copy core gene family 109	AVQ85988.1	C7R88_00880	CP027852.1	NADH-quinone oxidoreductase subunit NuoH	202406..203383
single-copy core gene family 110	AVQ85989.1	C7R88_00885	CP027852.1	NADH-quinone oxidoreductase subunit NuoI	203407..203946
single-copy core gene family 111	AVQ85990.1	C7R88_00890	CP027852.1	NADH-quinone oxidoreductase subunit J	203957..204478
single-copy core gene family 112	AVQ85993.1	C7R88_00905	CP027852.1	NADH-quinone oxidoreductase subunit M	206652..208169
single-copy core gene family 113	AVQ85994.1	C7R88_00910	CP027852.1	NADH-quinone oxidoreductase subunit NuoN	208174..209637
single-copy core gene family 114	AVQ85999.1	C7R88_00935	CP027852.1	acyl-CoA thioester hydrolase YciA	complement(214246..214686)
single-copy core gene family 115	AVQ86000.1	C7R88_00940	CP027852.1	septation protein A	complement(214797..215366)
single-copy core gene family 116	AVQ86001.1	C7R88_00945	CP027852.1	hypothetical protein	complement(215489..216364)
single-copy core gene family 117	AVQ86002.1	C7R88_00950	CP027852.1	oligopeptidase B	216358..218499
single-copy core gene family 118	AVQ86003.1	C7R88_00955	CP027852.1	sodium-independent anion transporter	218749..220467
single-copy core gene family 119	AVQ86004.1	C7R88_00960	CP027852.1	hypothetical protein	complement(220641..221366)
single-copy core gene family 120	AVQ86005.1	C7R88_00965	CP027852.1	YkgJ family cysteine cluster protein	complement(221516..221893)
single-copy core gene family 121	AVQ86006.1	C7R88_00970	CP027852.1	tryptophan synthase subunit alpha	complement(222238..223047)
single-copy core gene family 122	AVQ86007.1	C7R88_00975	CP027852.1	tryptophan synthase subunit beta	complement(223044..224237)
single-copy core gene family 123	AVQ86008.1	C7R88_00980	CP027852.1	bifunctional indole-3-glycerol phosphate synthase/phosphoribosylanthranilate isomerase	complement(224234..225619)
single-copy core gene family 124	AVQ86009.1	C7R88_00985	CP027852.1	anthranilate phosphoribosyltransferase	complement(225622..226620)
single-copy core gene family 125	AVQ86011.1	C7R88_01000	CP027852.1	phosphatase	229517..230440
single-copy core gene family 126	AVQ86012.1	C7R88_01005	CP027852.1	threonylcarbamoyl-AMP synthase	230442..231062
single-copy core gene family 127	AVQ86013.1	C7R88_01010	CP027852.1	23S rRNA pseudouridine(2605) synthase RluB	231193..232059
single-copy core gene family 128	AVQ86014.1	C7R88_01015	CP027852.1	hypothetical protein	complement(232152..232724)
single-copy core gene family 129	AVQ86015.1	C7R88_01020	CP027852.1	YciK family oxidoreductase	complement(232951..233748)
single-copy core gene family 130	AVQ86016.1	C7R88_01025	CP027852.1	protease SohB	233858..234922
single-copy core gene family 131	AVQ86017.1	C7R88_01030	CP027852.1	hypothetical protein	235116..235538
single-copy core gene family 132	AVQ86019.1	C7R88_01045	CP027852.1	type I DNA topoisomerase	237698..240313
single-copy core gene family 133	AVQ86022.1	C7R88_01060	CP027852.1	methyltransferase	243312..244547
single-copy core gene family 134	AVQ86023.1	C7R88_01070	CP027852.1	HAAAP family serine/threonine permease	complement(246198..247472)
single-copy core gene family 135	AVQ86024.1	C7R88_01075	CP027852.1	CoA pyrophosphatase	complement(247673..248245)
single-copy core gene family 136	AVQ86025.1	C7R88_01080	CP027852.1	aminodeoxychorismate synthase component I	complement(248211..249770)
single-copy core gene family 137	AVQ86026.1	C7R88_01085	CP027852.1	fumarate hydratase	249974..251488
single-copy core gene family 138	AVQ86027.1	C7R88_01090	CP027852.1	YoaH family protein	251650..251907
single-copy core gene family 139	AVQ86028.1	C7R88_01095	CP027852.1	adenine permease PurP	complement(252030..253364)
single-copy core gene family 140	AVQ86029.1	C7R88_01100	CP027852.1	hypothetical protein	253837..254223
single-copy core gene family 141	AVQ86030.1	C7R88_01105	CP027852.1	pyruvate kinase	complement(254343..255755)
single-copy core gene family 142	AVQ86031.1	C7R88_01110	CP027852.1	ribosome biogenesis GTPase YlqF	256978..257898
single-copy core gene family 143	AVQ86037.1	C7R88_01140	CP027852.1	paraquat-inducible membrane protein A	266830..268059
single-copy core gene family 144	AVQ86038.1	C7R88_01145	CP027852.1	intermembrane transport protein PqiB	268049..269686
single-copy core gene family 145	AVQ86039.1	C7R88_01150	CP027852.1	hypothetical protein	269702..270265
single-copy core gene family 146	AVQ86040.1	C7R88_01155	CP027852.1	7-alpha-hydroxysteroid dehydrogenase	270364..271131
single-copy core gene family 147	AVQ86041.1	C7R88_01160	CP027852.1	lipoate--protein ligase	271282..272313
single-copy core gene family 148	AVQ86042.1	C7R88_01165	CP027852.1	[Ni/Fe	272536..273663
single-copy core gene family 149	AVQ86043.1	C7R88_01170	CP027852.1	hydrogenase 2 large subunit	273675..275468
single-copy core gene family 150	AVQ86044.1	C7R88_01180	CP027852.1	HyaD/HybD family hydrogenase maturation endopeptidase	276367..277008
single-copy core gene family 151	AVQ86045.1	C7R88_01185	CP027852.1	hydrogenase-1 operon protein HyaE	276995..277429
single-copy core gene family 152	AVQ86046.1	C7R88_01190	CP027852.1	hydrogenase expression/formation protein	277338..278282
single-copy core gene family 153	AVQ86047.1	C7R88_01195	CP027852.1	rubredoxin	278275..278475
single-copy core gene family 154	AVQ86048.1	C7R88_01200	CP027852.1	[NiFe	278506..279039
single-copy core gene family 155	AVQ86049.1	C7R88_01210	CP027852.1	methionine--tRNA ligase	complement(280318..282363)
single-copy core gene family 156	AVQ86050.1	C7R88_01215	CP027852.1	iron-sulfur cluster carrier protein ApbC	282629..283741
single-copy core gene family 157	AVQ86051.1	C7R88_01220	CP027852.1	uridine kinase	283826..284470
single-copy core gene family 158	AVQ86052.1	C7R88_01225	CP027852.1	dCTP deaminase	284636..285217
single-copy core gene family 159	AVQ86053.1	C7R88_01230	CP027852.1	hypothetical protein	285278..287254
single-copy core gene family 160	AVQ86054.1	C7R88_01235	CP027852.1	anhydro-N-acetylmuramic acid kinase	287372..288463
single-copy core gene family 161	AVQ86055.1	C7R88_01240	CP027852.1	hypothetical protein	288670..289473
single-copy core gene family 162	AVQ86057.1	C7R88_01250	CP027852.1	23S rRNA pseudouridine(955/2504/2580) synthase RluC	293665..294627
single-copy core gene family 163	AVQ86058.1	C7R88_01255	CP027852.1	septum formation inhibitor Maf	complement(294837..295424)
single-copy core gene family 164	AVQ86059.1	C7R88_01260	CP027852.1	23S rRNA accumulation protein YceD	295580..296101
single-copy core gene family 165	AVQ86060.1	C7R88_01265	CP027852.1	50S ribosomal protein L32	296121..296288
single-copy core gene family 166	AVQ86061.1	C7R88_01275	CP027852.1	ketoacyl-ACP synthase III	297337..298296
single-copy core gene family 167	AVQ86062.1	C7R88_01280	CP027852.1	[acyl-carrier-protein	298527..299456
single-copy core gene family 168	AVQ86063.1	C7R88_01285	CP027852.1	3-oxoacyl-ACP reductase FabG	299535..300269
single-copy core gene family 169	AVQ86064.1	C7R88_01290	CP027852.1	acyl carrier protein	300428..300661
single-copy core gene family 170	AVQ86065.1	C7R88_01295	CP027852.1	beta-ketoacyl-ACP synthase II	300741..301979
single-copy core gene family 171	AVQ86066.1	C7R88_01300	CP027852.1	aminodeoxychorismate lyase	302166..302975
single-copy core gene family 172	AVQ86067.1	C7R88_01305	CP027852.1	endolytic transglycosylase MltG	302975..303991
single-copy core gene family 173	AVQ86068.1	C7R88_01310	CP027852.1	dTMP kinase	303988..304623
single-copy core gene family 174	AVQ86070.1	C7R88_01320	CP027852.1	metal-dependent hydrolase	305616..306404
single-copy core gene family 175	AVQ86072.1	C7R88_01330	CP027852.1	PTS glucose transporter subunit IIBC	307361..308818
single-copy core gene family 176	AVQ86073.1	C7R88_01335	CP027852.1	dihydroorotase	complement(309004..310353)
single-copy core gene family 177	AVQ86074.1	C7R88_01340	CP027852.1	methyl-accepting chemotaxis protein	complement(310641..312704)
single-copy core gene family 178	AVQ86075.1	C7R88_01345	CP027852.1	histidine triad nucleotide-binding protein	312947..313297
single-copy core gene family 179	AVQ86076.1	C7R88_01350	CP027852.1	hypothetical protein	313448..313903
single-copy core gene family 180	AVQ86078.1	C7R88_01360	CP027852.1	beta-N-acetylhexosaminidase	315024..316055
single-copy core gene family 181	AVQ86079.1	C7R88_01365	CP027852.1	diguanylate phosphodiesterase	316579..318105
single-copy core gene family 182	AVQ86080.1	C7R88_01370	CP027852.1	galactoside O-acetyltransferase	318163..318771
single-copy core gene family 183	AVQ86081.1	C7R88_01375	CP027852.1	protein deglycase HchA	319121..319981
single-copy core gene family 184	AVQ86082.1	C7R88_01380	CP027852.1	hypothetical protein	320343..320885
single-copy core gene family 185	AVQ86083.1	C7R88_01385	CP027852.1	NAD(P)/FAD-dependent oxidoreductase	321017..322309
single-copy core gene family 186	AVQ86084.1	C7R88_01390	CP027852.1	transcription-repair coupling factor	complement(322497..325967)
single-copy core gene family 187	AVQ86085.1	C7R88_01395	CP027852.1	PilZ domain-containing protein	complement(325971..326537)
single-copy core gene family 188	AVQ86086.1	C7R88_01400	CP027852.1	lipoprotein-releasing system transmembrane subunit LolC	326827..328032
single-copy core gene family 189	AVQ86087.1	C7R88_01405	CP027852.1	lipoprotein-releasing ABC transporter ATP-binding protein LolD	328025..328729
single-copy core gene family 190	AVQ86088.1	C7R88_01410	CP027852.1	lipoprotein-releasing ABC transporter permease subunit LolE	328726..329973
single-copy core gene family 191	AVQ86089.1	C7R88_01415	CP027852.1	paraslipin	330062..331000
single-copy core gene family 192	AVQ86090.1	C7R88_01420	CP027852.1	DUF4131 domain-containing protein	330997..331455
single-copy core gene family 193	AVQ86091.1	C7R88_01425	CP027852.1	hypothetical protein	331644..332180
single-copy core gene family 194	AVQ86093.1	C7R88_01435	CP027852.1	ABC-F family ATPase	complement(334597..336192)
single-copy core gene family 195	AVQ86094.1	C7R88_01440	CP027852.1	elongation factor P maturation arginine rhamnosyltransferase EarP	336426..337571
single-copy core gene family 196	AVQ86095.1	C7R88_01445	CP027852.1	elongation factor P	337616..338185
single-copy core gene family 197	AVQ86096.1	C7R88_01450	CP027852.1	tRNA 2-thiocytidine(32) synthetase TtcA	complement(338285..339223)
single-copy core gene family 198	AVQ86097.1	C7R88_01455	CP027852.1	SIMPL domain-containing protein	339699..340415
single-copy core gene family 199	AVQ86099.1	C7R88_01465	CP027852.1	cation transporter	340943..341863
single-copy core gene family 200	AVQ86100.1	C7R88_01470	CP027852.1	universal stress protein UspE	complement(342010..342957)
single-copy core gene family 201	AVQ86101.1	C7R88_01475	CP027852.1	transcriptional regulator FNR	complement(343100..343849)
single-copy core gene family 202	AVQ86102.1	C7R88_01480	CP027852.1	cytochrome biogenesis protein	complement(343915..344598)
single-copy core gene family 203	AVQ86103.1	C7R88_01485	CP027852.1	cbb3-type cytochrome oxidase assembly protein CcoS	complement(344595..344822)
single-copy core gene family 204	AVQ86108.1	C7R88_01510	CP027852.1	cytochrome-c oxidase, cbb3-type subunit II	complement(349197..349814)
single-copy core gene family 205	AVQ86109.1	C7R88_01520	CP027852.1	hypothetical protein	351872..352354
single-copy core gene family 206	AVQ86114.1	C7R88_01555	CP027852.1	Crp/Fnr family transcriptional regulator	358513..359205
single-copy core gene family 207	AVQ86115.1	C7R88_01565	CP027852.1	nicotinamide riboside transporter PnuC	360082..360810
single-copy core gene family 208	AVQ86117.1	C7R88_01575	CP027852.1	class B acid phosphatase	complement(363624..364340)
single-copy core gene family 209	AVQ86118.1	C7R88_01580	CP027852.1	superoxide dismutase [Fe	complement(364630..365211)
single-copy core gene family 210	AVQ86119.1	C7R88_01590	CP027852.1	uracil-xanthine permease	366318..367568
single-copy core gene family 211	AVQ86120.1	C7R88_01595	CP027852.1	hypothetical protein	367734..368186
single-copy core gene family 212	AVQ86121.1	C7R88_01605	CP027852.1	NADH oxidoreductase	complement(369802..370926)
single-copy core gene family 213	AVQ86122.1	C7R88_01610	CP027852.1	hydroxylamine reductase	complement(371036..372694)
single-copy core gene family 214	AVQ86123.1	C7R88_01615	CP027852.1	lysine exporter LysO family protein	complement(373023..373922)
single-copy core gene family 215	AVQ86137.1	C7R88_01725	CP027852.1	spermidine/putrescine ABC transporter substrate-binding protein PotD	complement(391450..392502)
single-copy core gene family 216	AVQ86138.1	C7R88_01730	CP027852.1	spermidine/putrescine ABC transporter permease PotC	complement(392617..393390)
single-copy core gene family 217	AVQ86139.1	C7R88_01735	CP027852.1	spermidine/putrescine ABC transporter permease PotB	complement(393387..394244)
single-copy core gene family 218	AVQ86140.1	C7R88_01740	CP027852.1	spermidine/putrescine ABC transporter ATP-binding protein PotA	complement(394228..395346)
single-copy core gene family 219	AVQ86141.1	C7R88_01745	CP027852.1	hypothetical protein	395799..396491
single-copy core gene family 220	AVQ86142.1	C7R88_01750	CP027852.1	peptidase T	396559..397794
single-copy core gene family 221	AVQ86143.1	C7R88_01755	CP027852.1	Hpt domain-containing protein	398171..398545
single-copy core gene family 222	AVQ86144.1	C7R88_01765	CP027852.1	hybrid sensor histidine kinase/response regulator	399116..401377
single-copy core gene family 223	AVQ86150.1	C7R88_01805	CP027852.1	NC domain protein	complement(412794..413228)
single-copy core gene family 224	AVQ86151.1	C7R88_01810	CP027852.1	3-deoxy-7-phosphoheptulonate synthase	complement(413405..414454)
single-copy core gene family 225	AVQ86152.1	C7R88_01815	CP027852.1	phosphoenolpyruvate synthase regulatory protein	complement(414604..415437)
single-copy core gene family 226	AVQ86153.1	C7R88_01820	CP027852.1	phosphoenolpyruvate synthase	415731..418112
single-copy core gene family 227	AVQ86164.1	C7R88_01880	CP027852.1	cyclic di-GMP phosphodiesterase	430053..431573
single-copy core gene family 228	AVQ86166.1	C7R88_01890	CP027852.1	50S ribosomal protein L16 arginine hydroxylase	complement(432575..433711)
single-copy core gene family 229	AVQ86167.1	C7R88_01895	CP027852.1	two-component system sensor histidine kinase PhoQ	complement(433735..435216)
single-copy core gene family 230	AVQ86168.1	C7R88_01900	CP027852.1	two-component system response regulator PhoP	complement(435213..435890)
single-copy core gene family 231	AVQ86169.1	C7R88_01905	CP027852.1	adenylosuccinate lyase	complement(436181..437548)
single-copy core gene family 232	AVQ86171.1	C7R88_01915	CP027852.1	tRNA 2-thiouridine(34) synthase MnmA	complement(438207..439310)
single-copy core gene family 233	AVQ86172.1	C7R88_01920	CP027852.1	NUDIX hydrolase	complement(439501..439947)
single-copy core gene family 234	AVQ86173.1	C7R88_01925	CP027852.1	23S rRNA pseudouridine(2457) synthase RluE	complement(439937..440608)
single-copy core gene family 235	AVQ86174.1	C7R88_01930	CP027852.1	NADP-dependent isocitrate dehydrogenase	440746..441999
single-copy core gene family 236	AVQ86297.1	C7R88_02605	CP027852.1	hydrogenase 2 small subunit	561155..562300
single-copy core gene family 237	AVQ86298.1	C7R88_02610	CP027852.1	hydrogenase 2 operon protein HybA	562305..563327
single-copy core gene family 238	AVQ86299.1	C7R88_02615	CP027852.1	Ni/Fe-hydrogenase cytochrome b subunit	563314..564507
single-copy core gene family 239	AVQ86300.1	C7R88_02620	CP027852.1	hydrogenase 2 large subunit	564504..566207
single-copy core gene family 240	AVQ86301.1	C7R88_02625	CP027852.1	HyaD/HybD family hydrogenase maturation endopeptidase	566207..566782
single-copy core gene family 241	AVQ86302.1	C7R88_02630	CP027852.1	HypC/HybG/HupF family hydrogenase formation chaperone	566782..567072
single-copy core gene family 242	AVQ86304.1	C7R88_02640	CP027852.1	hypothetical protein	567715..568875
single-copy core gene family 243	AVQ86305.1	C7R88_02645	CP027852.1	hydrogenase maturation nickel metallochaperone HypA	568990..569331
single-copy core gene family 244	AVQ86307.1	C7R88_02655	CP027852.1	HypC/HybG/HupF family hydrogenase formation chaperone	570572..570874
single-copy core gene family 245	AVQ86311.1	C7R88_02680	CP027852.1	rhomboid family intramembrane serine protease	576061..576687
single-copy core gene family 246	AVQ86313.1	C7R88_02690	CP027852.1	anaerobic ribonucleoside-triphosphate reductase	579261..581381
single-copy core gene family 247	AVQ86314.1	C7R88_02695	CP027852.1	anaerobic ribonucleoside-triphosphate reductase-activating protein	581603..582070
single-copy core gene family 248	AVQ86315.1	C7R88_02700	CP027852.1	hypothetical protein	582585..583007
single-copy core gene family 249	AVQ86316.1	C7R88_02705	CP027852.1	SDR family oxidoreductase	complement(583097..583909)
single-copy core gene family 250	AVQ86317.1	C7R88_02710	CP027852.1	polyhydroxyalkanoic acid system protein	584105..584386
single-copy core gene family 251	AVQ86318.1	C7R88_02715	CP027852.1	hypothetical protein	584663..585178
single-copy core gene family 252	AVQ86319.1	C7R88_02720	CP027852.1	hypothetical protein	585231..585590
single-copy core gene family 253	AVQ86321.1	C7R88_02730	CP027852.1	alpha/beta hydrolase	587334..588281
single-copy core gene family 254	AVQ86323.1	C7R88_02740	CP027852.1	hypothetical protein	complement(588916..589416)
single-copy core gene family 255	AVQ86324.1	C7R88_02745	CP027852.1	short chain dehydrogenase	complement(589508..591490)
single-copy core gene family 256	AVQ86325.1	C7R88_02755	CP027852.1	biotin synthase	593781..594842
single-copy core gene family 257	AVQ86326.1	C7R88_02760	CP027852.1	8-amino-7-oxononanoate synthase	594873..596153
single-copy core gene family 258	AVQ86327.1	C7R88_02770	CP027852.1	ATP-dependent dethiobiotin synthetase BioD	596972..597652
single-copy core gene family 259	AVQ86329.1	C7R88_02780	CP027852.1	protease HtpX	598354..599229
single-copy core gene family 260	AVQ86330.1	C7R88_02785	CP027852.1	hypothetical protein	599377..600195
single-copy core gene family 261	AVQ86331.1	C7R88_02790	CP027852.1	Bcr/CflA family multidrug efflux MFS transporter	complement(600401..601588)
single-copy core gene family 262	AVQ86332.1	C7R88_02800	CP027852.1	ABC transporter substrate-binding protein	complement(602753..603946)
single-copy core gene family 263	AVQ86333.1	C7R88_02805	CP027852.1	GNAT family N-acetyltransferase	complement(604280..604768)
single-copy core gene family 264	AVQ86334.1	C7R88_02815	CP027852.1	DNA-binding response regulator	complement(606565..607260)
single-copy core gene family 265	AVQ86335.1	C7R88_02825	CP027852.1	short chain dehydrogenase	complement(607957..608817)
single-copy core gene family 266	AVQ86336.1	C7R88_02830	CP027852.1	biliverdin-producing heme oxygenase	complement(608814..609494)
single-copy core gene family 267	AVQ86337.1	C7R88_02835	CP027852.1	long-chain acyl-CoA synthetase	complement(609491..611122)
single-copy core gene family 268	AVQ86338.1	C7R88_02840	CP027852.1	thermostable hemolysin	complement(611128..611823)
single-copy core gene family 269	AVQ86339.1	C7R88_02845	CP027852.1	DNA damage-inducible protein I	complement(611903..612136)
single-copy core gene family 270	AVQ86341.1	C7R88_02855	CP027852.1	hypothetical protein	complement(613716..614258)
single-copy core gene family 271	AVQ86349.1	C7R88_02900	CP027852.1	EamA family transporter	complement(622725..623630)
single-copy core gene family 272	AVQ86352.1	C7R88_02915	CP027852.1	hypothetical protein	625206..625727
single-copy core gene family 273	AVQ86402.1	C7R88_03205	CP027852.1	iron ABC transporter permease	686008..687060
single-copy core gene family 274	AVQ86403.1	C7R88_03210	CP027852.1	hypothetical protein	687066..687941
single-copy core gene family 275	AVQ86404.1	C7R88_03215	CP027852.1	TonB-dependent receptor	688378..690483
single-copy core gene family 276	AVQ86405.1	C7R88_03220	CP027852.1	beta-mannosidase	complement(690916..693546)
single-copy core gene family 277	AVQ86407.1	C7R88_03230	CP027852.1	DUF2867 domain-containing protein	complement(694854..696287)
single-copy core gene family 278	AVQ86412.1	C7R88_03260	CP027852.1	SDR family NAD(P)-dependent oxidoreductase	complement(703746..704474)
single-copy core gene family 279	AVQ86430.1	C7R88_03355	CP027852.1	N-acetyltransferase	complement(722897..723382)
single-copy core gene family 280	AVQ86433.1	C7R88_03370	CP027852.1	GNAT family N-acetyltransferase	complement(724951..725466)
single-copy core gene family 281	AVQ86434.1	C7R88_03375	CP027852.1	catalase/peroxidase HPI	726024..728201
single-copy core gene family 282	AVQ86435.1	C7R88_03380	CP027852.1	hypothetical protein	728423..728989
single-copy core gene family 283	AVQ86436.1	C7R88_03385	CP027852.1	hypothetical protein	729326..729607
single-copy core gene family 284	AVQ86437.1	C7R88_03390	CP027852.1	cell division protein FtsX	complement(729727..732174)
single-copy core gene family 285	AVQ86438.1	C7R88_03395	CP027852.1	ABC transporter	complement(732304..732993)
single-copy core gene family 286	AVQ86439.1	C7R88_03400	CP027852.1	arylesterase	732992..733600
single-copy core gene family 287	AVQ86440.1	C7R88_03405	CP027852.1	GNAT family N-acetyltransferase	complement(733674..734162)
single-copy core gene family 288	AVQ86502.1	C7R88_03740	CP027852.1	TMAO reductase system periplasmic protein TorT	800962..801987
single-copy core gene family 289	AVQ86503.1	C7R88_03745	CP027852.1	two-component system response regulator TorR	complement(802025..802720)
single-copy core gene family 290	AVQ86504.1	C7R88_03750	CP027852.1	pentaheme c-type cytochrome TorC	802857..804020
single-copy core gene family 291	AVQ86505.1	C7R88_03755	CP027852.1	trimethylamine-N-oxide reductase TorA	804032..806611
single-copy core gene family 292	AVQ86506.1	C7R88_03760	CP027852.1	molecular chaperone TorD	806753..807454
single-copy core gene family 293	AVQ86507.1	C7R88_03775	CP027852.1	DsbE family thiol:disulfide interchange protein	complement(809362..809973)
single-copy core gene family 294	AVQ86508.1	C7R88_03780	CP027852.1	heme lyase NrfEFG subunit NrfE	complement(809970..811937)
single-copy core gene family 295	AVQ86533.1	C7R88_03935	CP027852.1	putative transporter	complement(841757..843418)
single-copy core gene family 296	AVQ86534.1	C7R88_03940	CP027852.1	flagellar motor protein MotB	complement(843864..844784)
single-copy core gene family 297	AVQ86535.1	C7R88_03945	CP027852.1	flagellar motor protein	complement(844890..845630)
single-copy core gene family 298	AVQ86536.1	C7R88_03950	CP027852.1	exodeoxyribonuclease I	845928..847352
single-copy core gene family 299	AVQ86538.1	C7R88_03965	CP027852.1	alkaline phosphatase	complement(849300..850754)
single-copy core gene family 300	AVQ86540.1	C7R88_03980	CP027852.1	hypothetical protein	853724..854203
single-copy core gene family 301	AVQ86549.1	C7R88_04030	CP027852.1	hypothetical protein	861074..862000
single-copy core gene family 302	AVQ86550.1	C7R88_04035	CP027852.1	hypothetical protein	862255..862596
single-copy core gene family 303	AVQ86553.1	C7R88_04055	CP027852.1	DUF418 domain-containing protein	complement(866338..867507)
single-copy core gene family 304	AVQ86554.1	C7R88_04060	CP027852.1	GTP cyclohydrolase I FolE	complement(868054..868710)
single-copy core gene family 305	AVQ86555.1	C7R88_04065	CP027852.1	molybdopterin molybdotransferase	869144..870397
single-copy core gene family 306	AVQ86556.1	C7R88_04070	CP027852.1	molybdopterin-synthase adenylyltransferase MoeB	870403..871203
single-copy core gene family 307	AVQ86557.1	C7R88_04075	CP027852.1	molybdenum ABC transporter ATP-binding protein	complement(871405..872472)
single-copy core gene family 308	AVQ86558.1	C7R88_04080	CP027852.1	molybdate ABC transporter permease subunit	complement(872472..873152)
single-copy core gene family 309	AVQ86559.1	C7R88_04085	CP027852.1	molybdate ABC transporter substrate-binding protein	complement(873176..873955)
single-copy core gene family 310	AVQ86560.1	C7R88_04090	CP027852.1	molybdopterin synthase catalytic subunit MoaE	complement(873940..874407)
single-copy core gene family 311	AVQ86561.1	C7R88_04095	CP027852.1	molybdopterin synthase sulfur carrier subunit	complement(874412..874657)
single-copy core gene family 312	AVQ86562.1	C7R88_04100	CP027852.1	cyclic pyranopterin monophosphate synthase MoaC	complement(874654..875136)
single-copy core gene family 313	AVQ86563.1	C7R88_04105	CP027852.1	molybdenum cofactor biosynthesis protein B	complement(875165..875677)
single-copy core gene family 314	AVQ86564.1	C7R88_04115	CP027852.1	divalent metal cation transporter	complement(877349..878596)
single-copy core gene family 315	AVQ86565.1	C7R88_04120	CP027852.1	hypothetical protein	879043..879300
single-copy core gene family 316	AVQ86566.1	C7R88_04125	CP027852.1	mechanosensitive ion channel protein MscS	880109..881107
single-copy core gene family 317	AVQ86567.1	C7R88_04130	CP027852.1	hypothetical protein	881309..881515
single-copy core gene family 318	AVQ86569.1	C7R88_04140	CP027852.1	excinuclease ABC subunit B	complement(882685..884703)
single-copy core gene family 319	AVQ86570.1	C7R88_04145	CP027852.1	hypothetical protein	886016..887584
single-copy core gene family 320	AVQ86573.1	C7R88_04160	CP027852.1	electron transport complex subunit RsxC	888893..891448
single-copy core gene family 321	AVQ86574.1	C7R88_04165	CP027852.1	electron transport complex subunit RsxD	891449..892495
single-copy core gene family 322	AVQ86575.1	C7R88_04170	CP027852.1	electron transport complex subunit RsxG	892505..893134
single-copy core gene family 323	AVQ86576.1	C7R88_04175	CP027852.1	electron transport complex subunit RsxE	893162..893863
single-copy core gene family 324	AVQ86579.1	C7R88_04190	CP027852.1	hypothetical protein	complement(895406..896230)
single-copy core gene family 325	AVQ86580.1	C7R88_04195	CP027852.1	serine--tRNA ligase	complement(896552..897841)
single-copy core gene family 326	AVQ86581.1	C7R88_04205	CP027852.1	outer-membrane lipoprotein carrier protein LolA	complement(899454..900065)
single-copy core gene family 327	AVQ86583.1	C7R88_04215	CP027852.1	leucine-responsive transcriptional regulator Lrp	complement(904826..905320)
single-copy core gene family 328	AVQ86584.1	C7R88_04220	CP027852.1	alanine dehydrogenase	905474..906601
single-copy core gene family 329	AVQ86585.1	C7R88_04225	CP027852.1	thioredoxin-disulfide reductase	906762..907718
single-copy core gene family 330	AVQ86586.1	C7R88_04230	CP027852.1	cysteine/glutathione ABC transporter permease/ATP-binding protein CydD	908054..909871
single-copy core gene family 331	AVQ86587.1	C7R88_04235	CP027852.1	cysteine/glutathione ABC transporter ATP-binding protein/permease CydC	909874..911619
single-copy core gene family 332	AVQ86588.1	C7R88_04240	CP027852.1	leucyl/phenylalanyl-tRNA--protein transferase	911846..912607
single-copy core gene family 333	AVQ86589.1	C7R88_04245	CP027852.1	arginyltransferase	912648..913367
single-copy core gene family 334	AVQ86590.1	C7R88_04250	CP027852.1	translation initiation factor IF-1	913468..913686
single-copy core gene family 335	AVQ86591.1	C7R88_04255	CP027852.1	ATP-dependent Clp protease ATP-binding subunit ClpA	complement(913791..916094)
single-copy core gene family 336	AVQ86592.1	C7R88_04260	CP027852.1	ATP-dependent Clp protease adapter ClpS	complement(916169..916486)
single-copy core gene family 337	AVQ86593.1	C7R88_04265	CP027852.1	cold shock domain protein CspD	916728..916955
single-copy core gene family 338	AVQ86594.1	C7R88_04270	CP027852.1	hypothetical protein	917284..918426
single-copy core gene family 339	AVQ86595.1	C7R88_04275	CP027852.1	Crp/Fnr family transcriptional regulator	918480..919154
single-copy core gene family 340	AVQ86596.1	C7R88_04280	CP027852.1	MFS transporter TsgA	complement(919320..920498)
single-copy core gene family 341	AVQ86597.1	C7R88_04285	CP027852.1	purine-nucleoside phosphorylase	complement(920571..921278)
single-copy core gene family 342	AVQ86598.1	C7R88_04290	CP027852.1	heme utilization protein HutZ	complement(921774..922313)
single-copy core gene family 343	AVQ86599.1	C7R88_04295	CP027852.1	heme utilization cystosolic carrier protein HutX	complement(922496..923092)
single-copy core gene family 344	AVQ86600.1	C7R88_04300	CP027852.1	heme anaerobic degradation radical SAM methyltransferase ChuW/HutW	complement(923201..924553)
single-copy core gene family 345	AVQ86601.1	C7R88_04305	CP027852.1	TonB-dependent receptor	complement(924553..926619)
single-copy core gene family 346	AVQ86608.1	C7R88_04340	CP027852.1	transcriptional regulator	complement(931824..933041)
single-copy core gene family 347	AVQ86609.1	C7R88_04350	CP027852.1	7-carboxy-7-deazaguanine synthase QueE	935114..935815
single-copy core gene family 348	AVQ86611.1	C7R88_04370	CP027852.1	hypothetical protein	complement(938676..939656)
single-copy core gene family 349	AVQ86612.1	C7R88_04380	CP027852.1	Cd(II)/Pb(II)-responsive transcriptional regulator	942429..942977
single-copy core gene family 350	AVQ86613.1	C7R88_04385	CP027852.1	aspartate aminotransferase family protein	complement(943120..944826)
single-copy core gene family 351	AVQ86614.1	C7R88_04395	CP027852.1	hypothetical protein	947205..948389
single-copy core gene family 352	AVQ86623.1	C7R88_04440	CP027852.1	L,D-transpeptidase	complement(958569..960197)
single-copy core gene family 353	AVQ86624.1	C7R88_04445	CP027852.1	chromosome partition protein MukB	complement(960424..964890)
single-copy core gene family 354	AVQ86625.1	C7R88_04450	CP027852.1	chromosome partition protein MukE	complement(964897..965601)
single-copy core gene family 355	AVQ86626.1	C7R88_04455	CP027852.1	chromosome partition protein MukF	complement(965582..966904)
single-copy core gene family 356	AVQ86627.1	C7R88_04460	CP027852.1	tRNA uridine 5-oxyacetic acid(34) methyltransferase CmoM	complement(966915..967718)
single-copy core gene family 357	AVQ86630.1	C7R88_04475	CP027852.1	envelope biogenesis factor ElyC	970993..971748
single-copy core gene family 358	AVQ86631.1	C7R88_04480	CP027852.1	hypothetical protein	complement(971780..972670)
single-copy core gene family 359	AVQ86633.1	C7R88_04490	CP027852.1	hypothetical protein	complement(973557..973739)
single-copy core gene family 360	AVQ86634.1	C7R88_04495	CP027852.1	tetraacyldisaccharide 4'-kinase	complement(973751..974755)
single-copy core gene family 361	AVQ86636.1	C7R88_04505	CP027852.1	DNA internalization-related competence protein ComEC/Rec2	complement(976646..979033)
single-copy core gene family 362	AVQ86637.1	C7R88_04510	CP027852.1	DUF2062 domain-containing protein	979013..979534
single-copy core gene family 363	AVQ86638.1	C7R88_04515	CP027852.1	ribosome modulation factor	complement(979737..979910)
single-copy core gene family 364	AVQ86639.1	C7R88_04520	CP027852.1	ABC transporter ATP-binding protein	complement(980153..982078)
single-copy core gene family 365	AVQ86640.1	C7R88_04525	CP027852.1	NrdH-redoxin	complement(982065..982301)
single-copy core gene family 366	AVQ86641.1	C7R88_04530	CP027852.1	bifunctional 23S rRNA (guanine(2069)-N(7))-methyltransferase RlmK/23S rRNA (guanine(2445)-N(2))-methyltransferase RlmL	complement(982367..984496)
single-copy core gene family 367	AVQ86642.1	C7R88_04535	CP027852.1	Preprotein translocase subunit SecY	complement(984729..985739)
single-copy core gene family 368	AVQ86647.1	C7R88_04560	CP027852.1	LysR family transcriptional regulator	993288..994196
single-copy core gene family 369	AVQ86648.1	C7R88_04565	CP027852.1	EamA family transporter	complement(994307..995173)
single-copy core gene family 370	AVQ86649.1	C7R88_04570	CP027852.1	3-deoxy-7-phosphoheptulonate synthase	complement(995426..996484)
single-copy core gene family 371	AVQ86650.1	C7R88_04575	CP027852.1	tryptophan permease	997366..998625
single-copy core gene family 372	AVQ86651.1	C7R88_04580	CP027852.1	hypothetical protein	998944..999924
single-copy core gene family 373	AVQ86655.1	C7R88_04600	CP027852.1	phosphogluconate dehydratase	1002838..1004634
single-copy core gene family 374	AVQ86657.1	C7R88_04610	CP027852.1	transcriptional regulator	complement(1005550..1006545)
single-copy core gene family 375	AVQ86658.1	C7R88_04615	CP027852.1	hypothetical protein	1007055..1007384
single-copy core gene family 376	AVQ86659.1	C7R88_04620	CP027852.1	bifunctional hydroxymethylpyrimidine kinase/phosphomethylpyrimidine kinase	complement(1007728..1008594)
single-copy core gene family 377	AVQ86660.1	C7R88_04625	CP027852.1	hypothetical protein	complement(1009222..1010838)
single-copy core gene family 378	AVQ86661.1	C7R88_04630	CP027852.1	ferredoxin family protein	1011108..1011431
single-copy core gene family 379	AVQ86662.1	C7R88_04635	CP027852.1	RNA methyltransferase	complement(1011496..1012230)
single-copy core gene family 380	AVQ86673.1	C7R88_04715	CP027852.1	excinuclease ABC subunit C	complement(1026981..1028822)
single-copy core gene family 381	AVQ86674.1	C7R88_04720	CP027852.1	two-component system response regulator UvrY	complement(1028827..1029471)
single-copy core gene family 382	AVQ86675.1	C7R88_04725	CP027852.1	DUF2809 domain-containing protein	complement(1029723..1030160)
single-copy core gene family 383	AVQ86687.1	C7R88_04795	CP027852.1	porin	complement(1047736..1048785)
single-copy core gene family 384	AVQ86688.1	C7R88_04800	CP027852.1	hypothetical protein	complement(1048946..1049989)
single-copy core gene family 385	AVQ86690.1	C7R88_04810	CP027852.1	hypothetical protein	complement(1052345..1052758)
single-copy core gene family 386	AVQ86691.1	C7R88_04820	CP027852.1	MFS transporter	complement(1053631..1054770)
single-copy core gene family 387	AVQ86695.1	C7R88_04845	CP027852.1	envelope stress response membrane protein PspC	complement(1060266..1060649)
single-copy core gene family 388	AVQ86696.1	C7R88_04850	CP027852.1	envelope stress response membrane protein PspB	complement(1060646..1060876)
single-copy core gene family 389	AVQ86697.1	C7R88_04855	CP027852.1	phage shock protein PspA	complement(1061001..1061666)
single-copy core gene family 390	AVQ86698.1	C7R88_04860	CP027852.1	phage shock protein operon transcriptional activator	1062065..1063159
single-copy core gene family 391	AVQ86699.1	C7R88_04865	CP027852.1	peptide ABC transporter substrate-binding protein SapA	1063293..1064954
single-copy core gene family 392	AVQ86700.1	C7R88_04870	CP027852.1	peptide ABC transporter permease SapB	1064951..1065910
single-copy core gene family 393	AVQ86701.1	C7R88_04875	CP027852.1	peptide ABC transporter permease SapC	1065912..1066787
single-copy core gene family 394	AVQ86702.1	C7R88_04880	CP027852.1	ABC transporter ATP-binding protein	1066787..1067785
single-copy core gene family 395	AVQ86709.1	C7R88_04915	CP027852.1	phosphoribosylglycinamide formyltransferase 2	1076419..1077594
single-copy core gene family 396	AVQ86710.1	C7R88_04920	CP027852.1	metal-dependent hydrolase	1077732..1078262
single-copy core gene family 397	AVQ86711.1	C7R88_04925	CP027852.1	formate--tetrahydrofolate ligase	1078315..1080057
single-copy core gene family 398	AVQ86712.1	C7R88_04930	CP027852.1	phosphatase	complement(1080178..1080915)
single-copy core gene family 399	AVQ86713.1	C7R88_04935	CP027852.1	glycine zipper 2TM domain-containing protein	complement(1081087..1081299)
single-copy core gene family 400	AVQ86714.1	C7R88_04940	CP027852.1	amidohydrolase	complement(1081402..1082817)
single-copy core gene family 401	AVQ86716.1	C7R88_04950	CP027852.1	bifunctional murein DD-endopeptidase/murein LD-carboxypeptidase	1084539..1085108
single-copy core gene family 402	AVQ86717.1	C7R88_04955	CP027852.1	ABC transporter substrate-binding protein	1085185..1087002
single-copy core gene family 403	AVQ86724.1	C7R88_04995	CP027852.1	TIGR01621 family pseudouridine synthase	complement(1094021..1094746)
single-copy core gene family 404	AVQ86725.1	C7R88_05000	CP027852.1	cardiolipin synthase	1094902..1096371
single-copy core gene family 405	AVQ86726.1	C7R88_05005	CP027852.1	TerC family protein	1096976..1097938
single-copy core gene family 406	AVQ86727.1	C7R88_05010	CP027852.1	hypothetical protein	complement(1098167..1098919)
single-copy core gene family 407	AVQ86728.1	C7R88_05015	CP027852.1	L-cystine transporter	complement(1099148..1100527)
single-copy core gene family 408	AVQ86729.1	C7R88_05020	CP027852.1	tol-pal system protein YbgF	complement(1100839..1101639)
single-copy core gene family 409	AVQ86730.1	C7R88_05025	CP027852.1	peptidoglycan-associated lipoprotein Pal	complement(1101652..1102149)
single-copy core gene family 410	AVQ86731.1	C7R88_05030	CP027852.1	Tol-Pal system protein TolB	complement(1102186..1103478)
single-copy core gene family 411	AVQ86733.1	C7R88_05040	CP027852.1	protein TolR	complement(1104694..1105125)
single-copy core gene family 412	AVQ86734.1	C7R88_05045	CP027852.1	protein TolQ	complement(1105143..1105820)
single-copy core gene family 413	AVQ86735.1	C7R88_05050	CP027852.1	tol-pal system-associated acyl-CoA thioesterase	complement(1105822..1106232)
single-copy core gene family 414	AVQ86736.1	C7R88_05055	CP027852.1	cyd operon protein YbgE	complement(1106345..1106680)
single-copy core gene family 415	AVQ86737.1	C7R88_05060	CP027852.1	cytochrome bd-I oxidase subunit CydX	complement(1106634..1106738)
single-copy core gene family 416	AVQ86739.1	C7R88_05070	CP027852.1	cytochrome bd-I ubiquinol oxidase subunit CydA	complement(1107968..1109542)
single-copy core gene family 417	AVQ86740.1	C7R88_05075	CP027852.1	Holliday junction branch migration DNA helicase RuvB	complement(1110452..1111465)
single-copy core gene family 418	AVQ86741.1	C7R88_05080	CP027852.1	Holliday junction branch migration protein RuvA	complement(1111538..1112161)
single-copy core gene family 419	AVQ86742.1	C7R88_05085	CP027852.1	crossover junction endodeoxyribonuclease RuvC	complement(1112259..1112780)
single-copy core gene family 420	AVQ86743.1	C7R88_05095	CP027852.1	dihydroneopterin triphosphate diphosphatase	complement(1113583..1114023)
single-copy core gene family 421	AVQ86744.1	C7R88_05100	CP027852.1	aspartate--tRNA ligase	complement(1114026..1115795)
single-copy core gene family 422	AVQ86745.1	C7R88_05105	CP027852.1	BAX inhibitor (BI)-1/YccA family protein	complement(1116074..1116778)
single-copy core gene family 423	AVQ86747.1	C7R88_05115	CP027852.1	hypothetical protein	1117599..1119515
single-copy core gene family 424	AVQ86748.1	C7R88_05120	CP027852.1	hypothetical protein	1119654..1120046
single-copy core gene family 425	AVQ86753.1	C7R88_05145	CP027852.1	aspartate aminotransferase	1123963..1125129
single-copy core gene family 426	AVQ86754.1	C7R88_05150	CP027852.1	hypothetical protein	complement(1125310..1125771)
single-copy core gene family 427	AVQ86755.1	C7R88_05155	CP027852.1	glycine zipper 2TM domain-containing protein	complement(1126263..1126763)
single-copy core gene family 428	AVQ86756.1	C7R88_05160	CP027852.1	VOC family protein	complement(1126870..1127475)
single-copy core gene family 429	AVQ86757.1	C7R88_05165	CP027852.1	arginine--tRNA ligase	1127676..1129409
single-copy core gene family 430	AVQ86758.1	C7R88_05170	CP027852.1	DUF480 domain-containing protein	complement(1129518..1130195)
single-copy core gene family 431	AVQ86760.1	C7R88_05185	CP027852.1	ATP-binding protein	complement(1132681..1134015)
single-copy core gene family 432	AVQ86761.1	C7R88_05190	CP027852.1	DNA-binding response regulator	complement(1134005..1134664)
single-copy core gene family 433	AVQ86762.1	C7R88_05195	CP027852.1	hypothetical protein	complement(1134794..1135141)
single-copy core gene family 434	AVQ86763.1	C7R88_05200	CP027852.1	ABC transporter ATP-binding protein	1135860..1137584
single-copy core gene family 435	AVQ86766.1	C7R88_05215	CP027852.1	ABC transporter permease	1140262..1141197
single-copy core gene family 436	AVQ86767.1	C7R88_05225	CP027852.1	cytochrome c-type protein NapC	complement(1141701..1142318)
single-copy core gene family 437	AVQ86768.1	C7R88_05230	CP027852.1	nitrate reductase	complement(1142333..1142791)
single-copy core gene family 438	AVQ86769.1	C7R88_05235	CP027852.1	quinol dehydrogenase ferredoxin subunit NapH	complement(1142788..1143657)
single-copy core gene family 439	AVQ86772.1	C7R88_05255	CP027852.1	nitrate reductase catalytic subunit NapA	complement(1145829..1148315)
single-copy core gene family 440	AVQ86773.1	C7R88_05260	CP027852.1	nitrate reductase	complement(1148312..1148578)
single-copy core gene family 441	AVQ86774.1	C7R88_05265	CP027852.1	ferredoxin-type protein NapF	complement(1148571..1149080)
single-copy core gene family 442	AVQ86778.1	C7R88_05300	CP027852.1	23S rRNA (cytosine(1962)-C(5))-methyltransferase RlmI	1154408..1155598
single-copy core gene family 443	AVQ86779.1	C7R88_05305	CP027852.1	heat shock protein HspQ	1155965..1156282
single-copy core gene family 444	AVQ86780.1	C7R88_05310	CP027852.1	hypothetical protein	complement(1156391..1156807)
single-copy core gene family 445	AVQ86781.1	C7R88_05315	CP027852.1	DUF2057 domain-containing protein	1157009..1157698
single-copy core gene family 446	AVQ86782.1	C7R88_05320	CP027852.1	methylglyoxal synthase	1157828..1158286
single-copy core gene family 447	AVQ86784.1	C7R88_05330	CP027852.1	hypothetical protein	complement(1158977..1161154)
single-copy core gene family 448	AVQ86785.1	C7R88_05335	CP027852.1	YccF domain-containing protein	1161389..1161844
single-copy core gene family 449	AVQ86786.1	C7R88_05340	CP027852.1	TIGR01666 family membrane protein	1161865..1164024
single-copy core gene family 450	AVQ86787.1	C7R88_05345	CP027852.1	diguanylate cyclase response regulator	1164090..1165064
single-copy core gene family 451	AVQ86789.1	C7R88_05360	CP027852.1	cobinamide adenolsyltransferase	complement(1166682..1167359)
single-copy core gene family 452	AVQ86791.1	C7R88_05370	CP027852.1	hypothetical protein	complement(1168516..1169049)
single-copy core gene family 453	AVQ86792.1	C7R88_05375	CP027852.1	deoxyribonuclease IV	1169485..1170336
single-copy core gene family 454	AVQ86793.1	C7R88_05380	CP027852.1	hypothetical protein	complement(1170481..1171308)
single-copy core gene family 455	AVQ86794.1	C7R88_05385	CP027852.1	ADP-ribose pyrophosphatase	1171500..1171943
single-copy core gene family 456	AVQ86796.1	C7R88_05395	CP027852.1	MATE family efflux transporter	complement(1174314..1175726)
single-copy core gene family 457	AVQ86799.1	C7R88_05415	CP027852.1	SulP family inorganic anion transporter	1179899..1181590
single-copy core gene family 458	AVQ86802.1	C7R88_05445	CP027852.1	MarC family protein	complement(1188390..1189031)
single-copy core gene family 459	AVQ86803.1	C7R88_05450	CP027852.1	bifunctional acetaldehyde-CoA/alcohol dehydrogenase	1189721..1192384
single-copy core gene family 460	AVQ86804.1	C7R88_05455	CP027852.1	AI-2E family transporter	complement(1193181..1194263)
single-copy core gene family 461	AVQ86805.1	C7R88_05460	CP027852.1	dihydroneopterin triphosphate 2'-epimerase	1194621..1195022
single-copy core gene family 462	AVQ86806.1	C7R88_05465	CP027852.1	TIGR01777 family protein	1195042..1195947
single-copy core gene family 463	AVQ86807.1	C7R88_05470	CP027852.1	short-chain dehydrogenase	1196019..1196882
single-copy core gene family 464	AVQ86808.1	C7R88_05475	CP027852.1	co-chaperone YbbN	1196957..1197811
single-copy core gene family 465	AVQ86809.1	C7R88_05480	CP027852.1	LysR family transcriptional regulator	complement(1197908..1198843)
single-copy core gene family 466	AVQ86810.1	C7R88_05485	CP027852.1	C4-dicarboxylate ABC transporter	1198947..1199969
single-copy core gene family 467	AVQ86813.1	C7R88_05500	CP027852.1	DUF411 domain-containing protein	1203845..1204291
single-copy core gene family 468	AVQ86814.1	C7R88_05505	CP027852.1	conjugal transfer protein TraB	1204486..1205436
single-copy core gene family 469	AVQ86815.1	C7R88_05510	CP027852.1	hypothetical protein	1205685..1205927
single-copy core gene family 470	AVQ86816.1	C7R88_05515	CP027852.1	ATP-dependent helicase	1206274..1208040
single-copy core gene family 471	AVQ86817.1	C7R88_05520	CP027852.1	50S ribosomal protein L25	1208283..1208573
single-copy core gene family 472	AVQ86818.1	C7R88_05525	CP027852.1	nucleoid-associated protein YejK	complement(1208645..1209655)
single-copy core gene family 473	AVQ86819.1	C7R88_05530	CP027852.1	hypothetical protein	1209853..1210080
single-copy core gene family 474	AVQ86820.1	C7R88_05535	CP027852.1	hypothetical protein	1210104..1211954
single-copy core gene family 475	AVQ86838.1	C7R88_05630	CP027852.1	DUF945 domain-containing protein	complement(1234719..1235939)
single-copy core gene family 476	AVQ86840.1	C7R88_05640	CP027852.1	diguanylate cyclase response regulator	complement(1237832..1238758)
single-copy core gene family 477	AVQ86841.1	C7R88_05645	CP027852.1	Cys-tRNA(Pro) deacylase	1239201..1239680
single-copy core gene family 478	AVQ86842.1	C7R88_05650	CP027852.1	DUF1311 domain-containing protein	1239685..1240065
single-copy core gene family 479	AVQ86843.1	C7R88_05655	CP027852.1	transglycosylase	1241079..1241633
single-copy core gene family 480	AVQ86844.1	C7R88_05660	CP027852.1	bifunctional UDP-sugar hydrolase/5'-nucleotidase	complement(1241865..1243529)
single-copy core gene family 481	AVQ86845.1	C7R88_05665	CP027852.1	sodium:proton antiporter	complement(1243791..1245119)
single-copy core gene family 482	AVQ86847.1	C7R88_05675	CP027852.1	methyl-accepting chemotaxis protein	1247534..1249420
single-copy core gene family 483	AVQ86850.1	C7R88_05690	CP027852.1	hypothetical protein	complement(1251417..1251794)
single-copy core gene family 484	AVQ86851.1	C7R88_05695	CP027852.1	peptide chain release factor N(5)-glutamine methyltransferase	complement(1251887..1252747)
single-copy core gene family 485	AVQ86852.1	C7R88_05700	CP027852.1	peptide chain release factor 1	complement(1252753..1253835)
single-copy core gene family 486	AVQ86853.1	C7R88_05705	CP027852.1	glutamyl-tRNA reductase	complement(1253868..1255121)
single-copy core gene family 487	AVQ86854.1	C7R88_05710	CP027852.1	outer membrane lipoprotein LolB	1255293..1255898
single-copy core gene family 488	AVQ86855.1	C7R88_05715	CP027852.1	4-(cytidine 5'-diphospho)-2-C-methyl-D-erythritol kinase	1255882..1256769
single-copy core gene family 489	AVQ86856.1	C7R88_05720	CP027852.1	ribose-phosphate pyrophosphokinase	1256918..1257865
single-copy core gene family 490	AVQ86857.1	C7R88_05725	CP027852.1	aminoacyl-tRNA hydrolase	1258026..1258616
single-copy core gene family 491	AVQ86858.1	C7R88_05730	CP027852.1	redox-regulated ATPase YchF	1258750..1259841
single-copy core gene family 492	AVQ86863.1	C7R88_05755	CP027852.1	pyrimidine-specific ribonucleoside hydrolase RihA	1264900..1265847
single-copy core gene family 493	AVQ86890.1	C7R88_05920	CP027852.1	ASCH domain-containing protein	1303458..1303793
single-copy core gene family 494	AVQ86891.1	C7R88_05925	CP027852.1	murein lipoprotein	1304702..1304926
single-copy core gene family 495	AVQ86892.1	C7R88_05930	CP027852.1	phosphoethanolamine transferase	1305311..1306954
single-copy core gene family 496	AVQ86893.1	C7R88_05940	CP027852.1	ABC transporter substrate-binding protein	1309329..1310525
single-copy core gene family 497	AVQ86895.1	C7R88_05950	CP027852.1	ABC transporter ATP-binding protein	1312399..1313157
single-copy core gene family 498	AVQ86896.1	C7R88_05955	CP027852.1	hypothetical protein	1313150..1313809
single-copy core gene family 499	AVQ86899.1	C7R88_05975	CP027852.1	magnesium-translocating P-type ATPase	1317917..1320631
single-copy core gene family 500	AVQ86900.1	C7R88_05980	CP027852.1	DUF134 domain-containing protein	1320979..1321290
single-copy core gene family 501	AVQ86901.1	C7R88_05985	CP027852.1	hypothetical protein	1321259..1321819
single-copy core gene family 502	AVQ86902.1	C7R88_05990	CP027852.1	(Na+)-NQR maturation NqrM	1321832..1322068
single-copy core gene family 503	AVQ86903.1	C7R88_05995	CP027852.1	DUF2750 domain-containing protein	1322185..1322538
single-copy core gene family 504	AVQ86904.1	C7R88_06000	CP027852.1	hemolysin activation protein	1323023..1324705
single-copy core gene family 505	AVQ86921.1	C7R88_06105	CP027852.1	bifunctional methylenetetrahydrofolate dehydrogenase/methenyltetrahydrofolate cyclohydrolase FolD	1351364..1352221
single-copy core gene family 506	AVQ86922.1	C7R88_06110	CP027852.1	ion transporter	1352339..1353223
single-copy core gene family 507	AVQ86923.1	C7R88_06115	CP027852.1	cysteine--tRNA ligase	complement(1353317..1354702)
single-copy core gene family 508	AVQ86924.1	C7R88_06120	CP027852.1	peptidylprolyl isomerase	1355000..1355494
single-copy core gene family 509	AVQ86925.1	C7R88_06125	CP027852.1	UDP-2,3-diacylglucosamine diphosphatase	1355604..1356341
single-copy core gene family 510	AVQ86926.1	C7R88_06130	CP027852.1	acyltransferase	complement(1356548..1357696)
single-copy core gene family 511	AVQ86927.1	C7R88_06135	CP027852.1	5-(carboxyamino)imidazole ribonucleotide mutase	1357957..1358451
single-copy core gene family 512	AVQ86929.1	C7R88_06145	CP027852.1	N-acetyltransferase	1359782..1360204
single-copy core gene family 513	AVQ86930.1	C7R88_06150	CP027852.1	ribosome alternative rescue factor ArfA	complement(1360245..1360418)
single-copy core gene family 514	AVQ86932.1	C7R88_06160	CP027852.1	NCS2 family permease	complement(1361901..1363268)
single-copy core gene family 515	AVQ86933.1	C7R88_06165	CP027852.1	3-octaprenyl-4-hydroxybenzoate carboxy-lyase	complement(1363625..1364203)
single-copy core gene family 516	AVQ86934.1	C7R88_06170	CP027852.1	hypothetical protein	complement(1364185..1364664)
single-copy core gene family 517	AVQ86935.1	C7R88_06175	CP027852.1	amidophosphoribosyltransferase	complement(1364868..1366379)
single-copy core gene family 518	AVQ86936.1	C7R88_06180	CP027852.1	bacteriocin production protein	complement(1366433..1366927)
single-copy core gene family 519	AVQ86937.1	C7R88_06185	CP027852.1	cell division protein DedD	complement(1367011..1367733)
single-copy core gene family 520	AVQ86938.1	C7R88_06190	CP027852.1	bifunctional tetrahydrofolate synthase/dihydrofolate synthase	complement(1367735..1369054)
single-copy core gene family 521	AVQ86946.1	C7R88_06235	CP027852.1	PspA/IM30 family protein	1378992..1379684
single-copy core gene family 522	AVQ86947.1	C7R88_06240	CP027852.1	DUF2491 domain-containing protein	1379942..1380580
single-copy core gene family 523	AVQ86948.1	C7R88_06245	CP027852.1	DUF350 domain-containing protein	1380709..1381119
single-copy core gene family 524	AVQ86950.1	C7R88_06255	CP027852.1	hypothetical protein	1381832..1382995
single-copy core gene family 525	AVQ86953.1	C7R88_06275	CP027852.1	ATP-dependent RNA helicase RhlE	complement(1386576..1388051)
single-copy core gene family 526	AVQ86955.1	C7R88_06285	CP027852.1	beta-ketoacyl-[acyl-carrier-protein	complement(1389294..1390508)
single-copy core gene family 527	AVQ86956.1	C7R88_06290	CP027852.1	bifunctional tRNA (5-methylaminomethyl-2-thiouridine)(34)-methyltransferase MnmD/FAD-dependent 5-carboxymethylaminomethyl-2-thiouridine(34) oxidoreductase MnmC	1390648..1392732
single-copy core gene family 528	AVQ86957.1	C7R88_06295	CP027852.1	hypothetical protein	complement(1392923..1393198)
single-copy core gene family 529	AVQ86958.1	C7R88_06300	CP027852.1	trimeric intracellular cation channel family protein	1393868..1394488
single-copy core gene family 530	AVQ86959.1	C7R88_06310	CP027852.1	beta-aspartyl-peptidase	complement(1395591..1396733)
single-copy core gene family 531	AVQ86960.1	C7R88_06320	CP027852.1	LysR family transcriptional regulator	1397840..1398802
single-copy core gene family 532	AVQ86962.1	C7R88_06330	CP027852.1	penicillin-insensitive murein endopeptidase	complement(1400919..1401923)
single-copy core gene family 533	AVQ86963.1	C7R88_06335	CP027852.1	chorismate synthase	complement(1401920..1403020)
single-copy core gene family 534	AVQ86964.1	C7R88_06340	CP027852.1	50S ribosomal protein L3 N(5)-glutamine methyltransferase	complement(1403185..1404117)
single-copy core gene family 535	AVQ86965.1	C7R88_06345	CP027852.1	endonuclease SmrB	1404194..1404718
single-copy core gene family 536	AVQ86966.1	C7R88_06350	CP027852.1	phosphohistidine phosphatase SixA	complement(1404803..1405279)
single-copy core gene family 537	AVQ86967.1	C7R88_06355	CP027852.1	peptidase M16	1405548..1408325
single-copy core gene family 538	AVQ86971.1	C7R88_06375	CP027852.1	hypothetical protein	1412932..1414698
single-copy core gene family 539	AVQ86972.1	C7R88_06380	CP027852.1	DUF406 domain-containing protein	complement(1414893..1415183)
single-copy core gene family 540	AVQ86973.1	C7R88_06385	CP027852.1	long-chain fatty acid transporter	1415674..1416951
single-copy core gene family 541	AVQ86974.1	C7R88_06395	CP027852.1	phospholipid-binding lipoprotein MlaA	complement(1418886..1419650)
single-copy core gene family 542	AVQ86976.1	C7R88_06405	CP027852.1	transposase	complement(1420251..1421465)
single-copy core gene family 543	AVQ86977.1	C7R88_06410	CP027852.1	tryptophanase	complement(1421556..1423016)
single-copy core gene family 544	AVQ86990.1	C7R88_06475	CP027852.1	DUF2802 domain-containing protein	complement(1440836..1441258)
single-copy core gene family 545	AVQ86991.1	C7R88_06480	CP027852.1	chemotaxis protein CheW	complement(1441258..1441746)
single-copy core gene family 546	AVQ86993.1	C7R88_06490	CP027852.1	chemotaxis protein CheA	complement(1442977..1445190)
single-copy core gene family 547	AVQ87012.1	C7R88_06590	CP027852.1	flagellar basal body M-ring protein FliF	complement(1462990..1464699)
single-copy core gene family 548	AVQ87013.1	C7R88_06595	CP027852.1	flagellar hook-basal body complex protein FliE	complement(1464717..1465040)
single-copy core gene family 549	AVQ87050.1	C7R88_06795	CP027852.1	cysteine hydrolase	1504904..1505425
single-copy core gene family 550	AVQ87052.1	C7R88_06805	CP027852.1	lactoylglutathione lyase family protein	complement(1506002..1506499)
single-copy core gene family 551	AVQ87053.1	C7R88_06810	CP027852.1	LysR family transcriptional regulator	1506598..1507491
single-copy core gene family 552	AVQ87054.1	C7R88_06815	CP027852.1	acyltransferase	1508077..1509042
single-copy core gene family 553	AVQ87074.1	C7R88_06945	CP027852.1	LysR family transcriptional regulator	complement(1546598..1547515)
single-copy core gene family 554	AVQ87079.1	C7R88_06980	CP027852.1	dipeptidase	complement(1551513..1552979)
single-copy core gene family 555	AVQ87102.1	C7R88_07115	CP027852.1	C4-dicarboxylate ABC transporter	complement(1584601..1587195)
single-copy core gene family 556	AVQ87103.1	C7R88_07120	CP027852.1	C4-dicarboxylate ABC transporter substrate-binding protein	complement(1587290..1588261)
single-copy core gene family 557	AVQ87105.1	C7R88_07130	CP027852.1	alpha-glucosidase	complement(1591359..1593836)
single-copy core gene family 558	AVQ87106.1	C7R88_07135	CP027852.1	hypothetical protein	complement(1594066..1594986)
single-copy core gene family 559	AVQ87107.1	C7R88_07140	CP027852.1	hypothetical protein	1595520..1595861
single-copy core gene family 560	AVQ87108.1	C7R88_07145	CP027852.1	hypothetical protein	1595880..1597016
single-copy core gene family 561	AVQ87112.1	C7R88_07165	CP027852.1	hypothetical protein	1600270..1602846
single-copy core gene family 562	AVQ87113.1	C7R88_07170	CP027852.1	NAD-dependent malic enzyme	complement(1603006..1604721)
single-copy core gene family 563	AVQ87114.1	C7R88_07175	CP027852.1	lysine decarboxylase	1605748..1607883
single-copy core gene family 564	AVQ87123.1	C7R88_07315	CP027852.1	phosphocarrier protein Hpr	1623108..1623365
single-copy core gene family 565	AVQ87124.1	C7R88_07320	CP027852.1	phosphoenolpyruvate-protein phosphotransferase PtsI	1623423..1625150
single-copy core gene family 566	AVQ87126.1	C7R88_07330	CP027852.1	hypothetical protein	complement(1625832..1626167)
single-copy core gene family 567	AVQ87127.1	C7R88_07335	CP027852.1	peroxidase	complement(1626372..1627280)
single-copy core gene family 568	AVQ87128.1	C7R88_07340	CP027852.1	DUF1131 domain-containing protein	complement(1627330..1627911)
single-copy core gene family 569	AVQ87129.1	C7R88_07345	CP027852.1	DUF2919 domain-containing protein	complement(1628040..1628528)
single-copy core gene family 570	AVQ87131.1	C7R88_07355	CP027852.1	hypothetical protein	complement(1629523..1629807)
single-copy core gene family 571	AVQ87132.1	C7R88_07360	CP027852.1	ArsC family reductase	1630104..1630457
single-copy core gene family 572	AVQ87133.1	C7R88_07365	CP027852.1	succinyl-diaminopimelate desuccinylase	1630521..1631648
single-copy core gene family 573	AVQ87136.1	C7R88_07390	CP027852.1	phosphoribosylaminoimidazolesuccinocarboxamide synthase	complement(1644723..1645436)
single-copy core gene family 574	AVQ87137.1	C7R88_07395	CP027852.1	outer membrane protein assembly factor BamC	complement(1645500..1646579)
single-copy core gene family 575	AVQ87138.1	C7R88_07400	CP027852.1	4-hydroxy-tetrahydrodipicolinate synthase	complement(1646595..1647473)
single-copy core gene family 576	AVQ87139.1	C7R88_07405	CP027852.1	glycine cleavage system transcriptional repressor	1647626..1648186
single-copy core gene family 577	AVQ87140.1	C7R88_07410	CP027852.1	thioredoxin-dependent thiol peroxidase	1648241..1648708
single-copy core gene family 578	AVQ87141.1	C7R88_07415	CP027852.1	AI-2E family transporter	complement(1648829..1649899)
single-copy core gene family 579	AVQ87142.1	C7R88_07420	CP027852.1	hypothetical protein	complement(1649899..1650153)
single-copy core gene family 580	AVQ87143.1	C7R88_07425	CP027852.1	hypothetical protein	1650285..1651790
single-copy core gene family 581	AVQ87144.1	C7R88_07430	CP027852.1	arsenate reductase (glutaredoxin)	1651846..1652193
single-copy core gene family 582	AVQ87145.1	C7R88_07435	CP027852.1	NAD(P)H:quinone oxidoreductase	1652193..1652786
single-copy core gene family 583	AVQ87146.1	C7R88_07440	CP027852.1	DUF2069 domain-containing protein	1652842..1653267
single-copy core gene family 584	AVQ87147.1	C7R88_07445	CP027852.1	DnaA inactivator Hda	complement(1653391..1654098)
single-copy core gene family 585	AVQ87151.1	C7R88_07465	CP027852.1	phosphoribosylglycinamide formyltransferase	1657887..1658537
single-copy core gene family 586	AVQ87152.1	C7R88_07470	CP027852.1	polyphosphate kinase 2	1658760..1659587
single-copy core gene family 587	AVQ87153.1	C7R88_07475	CP027852.1	phosphate transport system regulator PhoU	complement(1659759..1660466)
single-copy core gene family 588	AVQ87154.1	C7R88_07480	CP027852.1	phosphate ABC transporter ATP-binding protein	complement(1660482..1661300)
single-copy core gene family 589	AVQ87155.1	C7R88_07485	CP027852.1	phosphate ABC transporter permease PtsA	complement(1661336..1662985)
single-copy core gene family 590	AVQ87156.1	C7R88_07490	CP027852.1	phosphate ABC transporter permease	complement(1662996..1665224)
single-copy core gene family 591	AVQ87157.1	C7R88_07495	CP027852.1	polyphosphate kinase 1	1665442..1667538
single-copy core gene family 592	AVQ87158.1	C7R88_07500	CP027852.1	exopolyphosphatase	1667516..1669072
single-copy core gene family 593	AVQ87159.1	C7R88_07505	CP027852.1	oxidoreductase	1669221..1670114
single-copy core gene family 594	AVQ87160.1	C7R88_07510	CP027852.1	hypothetical protein	1670353..1670748
single-copy core gene family 595	AVQ87161.1	C7R88_07515	CP027852.1	glycine C-acetyltransferase	1671054..1672244
single-copy core gene family 596	AVQ87162.1	C7R88_07525	CP027852.1	phosphate-binding protein	complement(1673452..1674423)
single-copy core gene family 597	AVQ87163.1	C7R88_07530	CP027852.1	two-component system sensor histidine kinase PhoR	complement(1674597..1675907)
single-copy core gene family 598	AVQ87164.1	C7R88_07535	CP027852.1	phosphate regulon transcriptional regulatory protein PhoB	complement(1675983..1676672)
single-copy core gene family 599	AVQ87165.1	C7R88_07540	CP027852.1	exonuclease SbcC	complement(1676812..1680597)
single-copy core gene family 600	AVQ87170.1	C7R88_07565	CP027852.1	methyl-accepting chemotaxis protein	1688904..1691006
single-copy core gene family 601	AVQ87171.1	C7R88_07570	CP027852.1	PTS sugar transporter subunit IIC	complement(1691146..1692522)
single-copy core gene family 602	AVQ87172.1	C7R88_07575	CP027852.1	N-acetylmuramic acid 6-phosphate etherase	complement(1692578..1693471)
single-copy core gene family 603	AVQ87173.1	C7R88_07580	CP027852.1	MurR/RpiR family transcriptional regulator	1693736..1694587
single-copy core gene family 604	AVQ87174.1	C7R88_07585	CP027852.1	4Fe-4S dicluster domain-containing protein	1694774..1695031
single-copy core gene family 605	AVQ87175.1	C7R88_07590	CP027852.1	tRNA/rRNA methyltransferase	complement(1695194..1697026)
single-copy core gene family 606	AVQ87180.1	C7R88_07620	CP027852.1	CDP-diacylglycerol--serine O-phosphatidyltransferase	1703648..1705006
single-copy core gene family 607	AVQ87181.1	C7R88_07625	CP027852.1	hypothetical protein	complement(1705162..1705797)
single-copy core gene family 608	AVQ87182.1	C7R88_07650	CP027852.1	serine hydroxymethyltransferase	complement(1711710..1712963)
single-copy core gene family 609	AVQ87183.1	C7R88_07655	CP027852.1	nitrogen regulatory protein P-II	complement(1713175..1713513)
single-copy core gene family 610	AVQ87184.1	C7R88_07660	CP027852.1	NAD+ synthase	complement(1713523..1715172)
single-copy core gene family 611	AVQ87186.1	C7R88_07670	CP027852.1	hypothetical protein	complement(1716650..1717465)
single-copy core gene family 612	AVQ87187.1	C7R88_07675	CP027852.1	sensor histidine kinase	complement(1717455..1718891)
single-copy core gene family 613	AVQ87189.1	C7R88_07690	CP027852.1	membrane-bound lytic murein transglycosylase MltF	1723873..1725438
single-copy core gene family 614	AVQ87190.1	C7R88_07695	CP027852.1	hypothetical protein	1725913..1726116
single-copy core gene family 615	AVQ87191.1	C7R88_07700	CP027852.1	tRNA adenosine(34) deaminase TadA	complement(1726221..1726712)
single-copy core gene family 616	AVQ87192.1	C7R88_07705	CP027852.1	aminobenzoyl-glutamate transporter	complement(1726967..1728523)
single-copy core gene family 617	AVQ87194.1	C7R88_07715	CP027852.1	glutamine-hydrolyzing GMP synthase	complement(1729643..1731220)
single-copy core gene family 618	AVQ87201.1	C7R88_07760	CP027852.1	cytoskeleton protein RodZ	complement(1740849..1741868)
single-copy core gene family 619	AVQ87202.1	C7R88_07765	CP027852.1	type IV pilus biogenesis/stability protein PilW	complement(1741858..1742613)
single-copy core gene family 620	AVQ87203.1	C7R88_07770	CP027852.1	bifunctional tRNA (adenosine(37)-C2)-methyltransferase TrmG/ribosomal RNA large subunit methyltransferase RlmN	complement(1742667..1743788)
single-copy core gene family 621	AVQ87204.1	C7R88_07775	CP027852.1	nucleoside-diphosphate kinase	complement(1744022..1744450)
single-copy core gene family 622	AVQ87205.1	C7R88_07780	CP027852.1	aminopeptidase PepB	complement(1744829..1746109)
single-copy core gene family 623	AVQ87206.1	C7R88_07790	CP027852.1	Fe-S assembly protein IscX	complement(1747754..1747954)
single-copy core gene family 624	AVQ87207.1	C7R88_07795	CP027852.1	ISC system 2Fe-2S type ferredoxin	complement(1748002..1748340)
single-copy core gene family 625	AVQ87208.1	C7R88_07800	CP027852.1	Fe-S protein assembly chaperone HscA	complement(1748343..1750196)
single-copy core gene family 626	AVQ87209.1	C7R88_07805	CP027852.1	co-chaperone HscB	complement(1750211..1750729)
single-copy core gene family 627	AVQ87210.1	C7R88_07810	CP027852.1	iron-sulfur cluster assembly protein IscA	complement(1750757..1751080)
single-copy core gene family 628	AVQ87211.1	C7R88_07815	CP027852.1	Fe-S cluster assembly scaffold IscU	complement(1751114..1751503)
single-copy core gene family 629	AVQ87213.1	C7R88_07825	CP027852.1	Fe-S cluster assembly transcriptional regulator IscR	complement(1752784..1753284)
single-copy core gene family 630	AVQ87214.1	C7R88_07830	CP027852.1	tRNA (cytosine(32)/uridine(32)-2'-O)-methyltransferase TrmJ	complement(1753362..1754111)
single-copy core gene family 631	AVQ87216.1	C7R88_07840	CP027852.1	inositol-1-monophosphatase	1754609..1755412
single-copy core gene family 632	AVQ87217.1	C7R88_07850	CP027852.1	protein translocase subunit SecD	complement(1756713..1758572)
single-copy core gene family 633	AVQ87218.1	C7R88_07855	CP027852.1	preprotein translocase subunit YajC	complement(1758600..1758935)
single-copy core gene family 634	AVQ87219.1	C7R88_07860	CP027852.1	tRNA-guanine(34) transglycosylase	complement(1758954..1760081)
single-copy core gene family 635	AVQ87220.1	C7R88_07865	CP027852.1	tRNA preQ1(34) S-adenosylmethionine ribosyltransferase-isomerase QueA	complement(1760223..1761269)
single-copy core gene family 636	AVQ87221.1	C7R88_07875	CP027852.1	CBS domain-containing protein	1762576..1763097
single-copy core gene family 637	AVQ87222.1	C7R88_07880	CP027852.1	isocitrate lyase	complement(1763281..1764591)
single-copy core gene family 638	AVQ87223.1	C7R88_07885	CP027852.1	malate synthase A	complement(1764655..1766265)
single-copy core gene family 639	AVQ87224.1	C7R88_07890	CP027852.1	hydrogen peroxide-inducible genes activator	complement(1766837..1767742)
single-copy core gene family 640	AVQ87225.1	C7R88_07895	CP027852.1	hypothetical protein	1767866..1768468
single-copy core gene family 641	AVQ87226.1	C7R88_07900	CP027852.1	class II glutamine amidotransferase	complement(1768648..1769418)
single-copy core gene family 642	AVQ87227.1	C7R88_07905	CP027852.1	phosphoheptose isomerase	complement(1769543..1770124)
single-copy core gene family 643	AVQ87231.1	C7R88_07940	CP027852.1	DNA polymerase III subunit epsilon	complement(1776045..1776776)
single-copy core gene family 644	AVQ87232.1	C7R88_07945	CP027852.1	ribonuclease HI	1776831..1777298
single-copy core gene family 645	AVQ87233.1	C7R88_07950	CP027852.1	methyltransferase domain-containing protein	complement(1777261..1778013)
single-copy core gene family 646	AVQ87234.1	C7R88_07955	CP027852.1	hydroxyacylglutathione hydrolase	1778178..1778936
single-copy core gene family 647	AVQ87235.1	C7R88_07960	CP027852.1	lytic transglycosylase	1779010..1780527
single-copy core gene family 648	AVQ87236.1	C7R88_07965	CP027852.1	endonuclease/exonuclease/phosphatase family protein	complement(1780653..1781630)
single-copy core gene family 649	AVQ87237.1	C7R88_07970	CP027852.1	monofunctional biosynthetic peptidoglycan transglycosylase	complement(1781870..1782574)
single-copy core gene family 650	AVQ87238.1	C7R88_07975	CP027852.1	hypothetical protein	complement(1782626..1783111)
single-copy core gene family 651	AVQ87239.1	C7R88_07980	CP027852.1	MDR efflux pump AcrAB transcriptional activator RobA	1783550..1784446
single-copy core gene family 652	AVQ87240.1	C7R88_07985	CP027852.1	phosphoglycerate mutase	complement(1784456..1785100)
single-copy core gene family 653	AVQ87241.1	C7R88_07990	CP027852.1	non-canonical purine NTP phosphatase	1785175..1785684
single-copy core gene family 654	AVQ87247.1	C7R88_08020	CP027852.1	phosphoserine phosphatase	complement(1795052..1796029)
single-copy core gene family 655	AVQ87248.1	C7R88_08025	CP027852.1	hypothetical protein	1796503..1797213
single-copy core gene family 656	AVQ87249.1	C7R88_08030	CP027852.1	purine-nucleoside phosphorylase	complement(1797345..1798064)
single-copy core gene family 657	AVQ87250.1	C7R88_08035	CP027852.1	phosphopentomutase	complement(1798136..1799353)
single-copy core gene family 658	AVQ87251.1	C7R88_08040	CP027852.1	thymidine phosphorylase	complement(1799370..1800701)
single-copy core gene family 659	AVQ87252.1	C7R88_08045	CP027852.1	deoxyribose-phosphate aldolase	complement(1800831..1801619)
single-copy core gene family 660	AVQ87253.1	C7R88_08060	CP027852.1	pyridoxamine 5'-phosphate oxidase	1804935..1805588
single-copy core gene family 661	AVQ87255.1	C7R88_08070	CP027852.1	hypothetical protein	1806121..1806486
single-copy core gene family 662	AVQ87256.1	C7R88_08075	CP027852.1	peptide chain release factor 3	complement(1806599..1808179)
single-copy core gene family 663	AVQ87276.1	C7R88_08180	CP027852.1	ribosomal-protein-alanine N-acetyltransferase	complement(1831210..1831659)
single-copy core gene family 664	AVQ87277.1	C7R88_08185	CP027852.1	DNA polymerase III subunit psi	complement(1831646..1832161)
single-copy core gene family 665	AVQ87278.1	C7R88_08190	CP027852.1	16S rRNA (guanine(1207)-N(2))-methyltransferase RsmC	1832160..1833182
single-copy core gene family 666	AVQ87279.1	C7R88_08215	CP027852.1	hybrid sensor histidine kinase/response regulator	1834242..1837712
single-copy core gene family 667	AVQ87281.1	C7R88_08225	CP027852.1	peptide ABC transporter substrate-binding protein	1838715..1840391
single-copy core gene family 668	AVQ87282.1	C7R88_08230	CP027852.1	ABC transporter permease	1840563..1841546
single-copy core gene family 669	AVQ87283.1	C7R88_08240	CP027852.1	ABC transporter ATP-binding protein	1842445..1843437
single-copy core gene family 670	AVQ87284.1	C7R88_08245	CP027852.1	ABC transporter ATP-binding protein	1843449..1844438
single-copy core gene family 671	AVQ87285.1	C7R88_08250	CP027852.1	chitobiase	1844449..1846155
single-copy core gene family 672	AVQ87286.1	C7R88_08255	CP027852.1	N-acetylglucosamine kinase	1846148..1847044
single-copy core gene family 673	AVQ87288.1	C7R88_08265	CP027852.1	N,N'-diacetylchitobiose phosphorylase	1849059..1851461
single-copy core gene family 674	AVQ87289.1	C7R88_08270	CP027852.1	phosphonomutase	1851529..1852941
single-copy core gene family 675	AVQ87291.1	C7R88_08305	CP027852.1	hypothetical protein	1860624..1861139
single-copy core gene family 676	AVQ87292.1	C7R88_08310	CP027852.1	lipopolysaccharide ABC transporter permease LptG	complement(1861220..1862287)
single-copy core gene family 677	AVQ87294.1	C7R88_08320	CP027852.1	leucyl aminopeptidase	1863634..1865142
single-copy core gene family 678	AVQ87295.1	C7R88_08335	CP027852.1	ribonuclease E inhibitor RraB	complement(1868783..1869214)
single-copy core gene family 679	AVQ87296.1	C7R88_08340	CP027852.1	ornithine carbamoyltransferase	1869401..1870405
single-copy core gene family 680	AVQ87297.1	C7R88_08345	CP027852.1	aspartate carbamoyltransferase	1870721..1871659
single-copy core gene family 681	AVQ87298.1	C7R88_08350	CP027852.1	aspartate carbamoyltransferase regulatory subunit	1871670..1872134
single-copy core gene family 682	AVQ87299.1	C7R88_08355	CP027852.1	2-iminobutanoate/2-iminopropanoate deaminase	1872268..1872657
single-copy core gene family 683	AVQ87301.1	C7R88_08365	CP027852.1	cell division protein FtsP	complement(1874544..1875965)
single-copy core gene family 684	AVQ87302.1	C7R88_08375	CP027852.1	hypothetical protein	1877569..1878459
single-copy core gene family 685	AVQ87304.1	C7R88_08385	CP027852.1	bifunctional heptose 7-phosphate kinase/heptose 1-phosphate adenyltransferase	complement(1879955..1881385)
single-copy core gene family 686	AVQ87307.1	C7R88_08400	CP027852.1	methyl-accepting chemotaxis protein	complement(1885717..1887246)
single-copy core gene family 687	AVQ87308.1	C7R88_08405	CP027852.1	carbon starvation protein A	1887700..1889757
single-copy core gene family 688	AVQ87309.1	C7R88_08415	CP027852.1	hypothetical protein	complement(1890125..1891657)
single-copy core gene family 689	AVQ87310.1	C7R88_08420	CP027852.1	TIGR00153 family protein	1891829..1892509
single-copy core gene family 690	AVQ87311.1	C7R88_08425	CP027852.1	phosphate permease	1892533..1893798
single-copy core gene family 691	AVQ87314.1	C7R88_08445	CP027852.1	multifunctional CCA addition/repair protein	1897805..1899040
single-copy core gene family 692	AVQ87315.1	C7R88_08455	CP027852.1	2-amino-4-hydroxy-6-hydroxymethyldihydropteridine diphosphokinase	complement(1900070..1900624)
single-copy core gene family 693	AVQ87316.1	C7R88_08460	CP027852.1	bifunctional dihydroneopterin aldolase/7,8-dihydroneopterin epimerase	complement(1900624..1900980)
single-copy core gene family 694	AVQ87317.1	C7R88_08465	CP027852.1	glycerol-3-phosphate 1-O-acyltransferase PlsY	1901105..1901719
single-copy core gene family 695	AVQ87318.1	C7R88_08470	CP027852.1	tRNA (adenosine(37)-N6)-threonylcarbamoyltransferase complex transferase subunit TsaD	complement(1902012..1903031)
single-copy core gene family 696	AVQ87319.1	C7R88_08475	CP027852.1	30S ribosomal protein S21	1903215..1903430
single-copy core gene family 697	AVQ87320.1	C7R88_08480	CP027852.1	DNA primase	1903691..1905448
single-copy core gene family 698	AVQ87321.1	C7R88_08485	CP027852.1	RNA polymerase sigma factor RpoD	1905524..1907392
single-copy core gene family 699	AVQ87322.1	C7R88_08490	CP027852.1	tyrosine--tRNA ligase	complement(1907545..1908747)
single-copy core gene family 700	AVQ87323.1	C7R88_08495	CP027852.1	iron-sulfur cluster insertion protein ErpA	complement(1908963..1909307)
single-copy core gene family 701	AVQ87324.1	C7R88_08500	CP027852.1	H(+)/Cl(-) exchange transporter ClcA	complement(1909413..1910882)
single-copy core gene family 702	AVQ87325.1	C7R88_08505	CP027852.1	glutamate-1-semialdehyde-2,1-aminomutase	1911122..1912408
single-copy core gene family 703	AVQ87326.1	C7R88_08510	CP027852.1	bifunctional glycosyl transferase/transpeptidase	complement(1912560..1915058)
single-copy core gene family 704	AVQ87330.1	C7R88_08530	CP027852.1	ATP-dependent helicase HrpB	complement(1917914..1920373)
single-copy core gene family 705	AVQ87332.1	C7R88_08540	CP027852.1	DNA/RNA nuclease SfsA	1921105..1921809
single-copy core gene family 706	AVQ87333.1	C7R88_08545	CP027852.1	RNA polymerase-binding transcription factor DksA	1921940..1922392
single-copy core gene family 707	AVQ87334.1	C7R88_08550	CP027852.1	tRNA glutamyl-Q(34) synthetase GluQRS	1922605..1923492
single-copy core gene family 708	AVQ87335.1	C7R88_08560	CP027852.1	2-amino-4-hydroxy-6-hydroxymethyldihydropteridine diphosphokinase	1925169..1925657
single-copy core gene family 709	AVQ87336.1	C7R88_08565	CP027852.1	3-methyl-2-oxobutanoate hydroxymethyltransferase	1925747..1926541
single-copy core gene family 710	AVQ87337.1	C7R88_08570	CP027852.1	pantoate--beta-alanine ligase	1926633..1927487
single-copy core gene family 711	AVQ87338.1	C7R88_08575	CP027852.1	aspartate 1-decarboxylase	1927636..1928016
single-copy core gene family 712	AVQ87340.1	C7R88_08585	CP027852.1	ABC transporter permease	complement(1930026..1930796)
single-copy core gene family 713	AVQ87341.1	C7R88_08590	CP027852.1	ABC transporter	complement(1930793..1931758)
single-copy core gene family 714	AVQ87342.1	C7R88_08595	CP027852.1	carbonate dehydratase	1931887..1932561
single-copy core gene family 715	AVQ87343.1	C7R88_08600	CP027852.1	hypoxanthine phosphoribosyltransferase	complement(1932644..1933174)
single-copy core gene family 716	AVQ87344.1	C7R88_08605	CP027852.1	porin OmpA	complement(1933486..1934556)
single-copy core gene family 717	AVQ87345.1	C7R88_08610	CP027852.1	ABC transporter ATP-binding protein	complement(1935371..1936405)
single-copy core gene family 718	AVQ87346.1	C7R88_08615	CP027852.1	iron ABC transporter permease	complement(1936407..1938038)
single-copy core gene family 719	AVQ87347.1	C7R88_08620	CP027852.1	iron ABC transporter substrate-binding protein	complement(1938158..1939177)
single-copy core gene family 720	AVQ87349.1	C7R88_08630	CP027852.1	hypothetical protein	complement(1941444..1941806)
single-copy core gene family 721	AVQ87350.1	C7R88_08635	CP027852.1	bifunctional aconitate hydratase 2/2-methylisocitrate dehydratase	complement(1942139..1944736)
single-copy core gene family 722	AVQ87351.1	C7R88_08640	CP027852.1	serine protease	complement(1944979..1947243)
single-copy core gene family 723	AVQ87352.1	C7R88_08645	CP027852.1	outer membrane channel protein TolC	complement(1947617..1948954)
single-copy core gene family 724	AVQ87353.1	C7R88_08650	CP027852.1	ADP-ribose diphosphatase	1949182..1949838
single-copy core gene family 725	AVQ87355.1	C7R88_08660	CP027852.1	esterase YqiA	1950976..1951563
single-copy core gene family 726	AVQ87356.1	C7R88_08665	CP027852.1	DNA topoisomerase IV subunit B	1951621..1953510
single-copy core gene family 727	AVQ87358.1	C7R88_08675	CP027852.1	methyl-accepting chemotaxis protein	1956122..1958050
single-copy core gene family 728	AVQ87359.1	C7R88_08685	CP027852.1	pyruvate dehydrogenase complex dihydrolipoyllysine-residue acetyltransferase	complement(1960000..1961895)
single-copy core gene family 729	AVQ87360.1	C7R88_08690	CP027852.1	pyruvate dehydrogenase (acetyl-transferring), homodimeric type	complement(1961908..1964565)
single-copy core gene family 730	AVQ87361.1	C7R88_08695	CP027852.1	pyruvate dehydrogenase complex transcriptional repressor PdhR	complement(1964695..1965459)
single-copy core gene family 731	AVQ87367.1	C7R88_08735	CP027852.1	type II secretion system protein F	1971925..1973160
single-copy core gene family 732	AVQ87369.1	C7R88_08745	CP027852.1	GMP reductase	complement(1974088..1975128)
single-copy core gene family 733	AVQ87370.1	C7R88_08755	CP027852.1	dephospho-CoA kinase	1976254..1976862
single-copy core gene family 734	AVQ87372.1	C7R88_08765	CP027852.1	cell division protein ZapD	1977359..1978111
single-copy core gene family 735	AVQ87374.1	C7R88_08775	CP027852.1	DNA gyrase inhibitor YacG	1978296..1978487
single-copy core gene family 736	AVQ87375.1	C7R88_08780	CP027852.1	8-oxo-dGTP diphosphatase MutT	complement(1978568..1979002)
single-copy core gene family 737	AVQ87376.1	C7R88_08785	CP027852.1	preprotein translocase subunit SecA	complement(1979114..1981822)
single-copy core gene family 738	AVQ87377.1	C7R88_08790	CP027852.1	hypothetical protein	complement(1981932..1982522)
single-copy core gene family 739	AVQ87378.1	C7R88_08795	CP027852.1	DUF721 domain-containing protein	1982608..1983096
single-copy core gene family 740	AVQ87379.1	C7R88_08800	CP027852.1	UDP-3-O-acyl-N-acetylglucosamine deacetylase	complement(1983209..1984126)
single-copy core gene family 741	AVQ87380.1	C7R88_08805	CP027852.1	cell division protein FtsZ	complement(1984276..1985445)
single-copy core gene family 742	AVQ87381.1	C7R88_08810	CP027852.1	cell division protein FtsA	complement(1985485..1986741)
single-copy core gene family 743	AVQ87382.1	C7R88_08815	CP027852.1	cell division protein FtsQ	complement(1986745..1987593)
single-copy core gene family 744	AVQ87384.1	C7R88_08830	CP027852.1	undecaprenyldiphospho-muramoylpentapeptide beta-N-acetylglucosaminyltransferase	complement(1989968..1991035)
single-copy core gene family 745	AVQ87385.1	C7R88_08835	CP027852.1	cell division protein FtsW	complement(1991032..1992228)
single-copy core gene family 746	AVQ87386.1	C7R88_08840	CP027852.1	UDP-N-acetylmuramoyl-L-alanine--D-glutamate ligase	complement(1992225..1993535)
single-copy core gene family 747	AVQ87387.1	C7R88_08845	CP027852.1	phospho-N-acetylmuramoyl-pentapeptide-transferase	complement(1993548..1994630)
single-copy core gene family 748	AVQ87388.1	C7R88_08850	CP027852.1	UDP-N-acetylmuramoyl-tripeptide--D-alanyl-D-alanine ligase	complement(1994624..1996000)
single-copy core gene family 749	AVQ87389.1	C7R88_08855	CP027852.1	UDP-N-acetylmuramoyl-L-alanyl-D-glutamate--2,6-diaminopimelate ligase	complement(1995997..1997484)
single-copy core gene family 750	AVQ87390.1	C7R88_08860	CP027852.1	peptidoglycan glycosyltransferase FtsI	complement(1997471..1999237)
single-copy core gene family 751	AVQ87391.1	C7R88_08865	CP027852.1	cell division protein FtsL	complement(1999237..1999551)
single-copy core gene family 752	AVQ87392.1	C7R88_08870	CP027852.1	16S rRNA (cytosine(1402)-N(4))-methyltransferase	complement(1999551..2000489)
single-copy core gene family 753	AVQ87393.1	C7R88_08875	CP027852.1	cell division/cell wall cluster transcriptional repressor MraZ	complement(2000492..2000950)
single-copy core gene family 754	AVQ87394.1	C7R88_08885	CP027852.1	16S rRNA (cytidine(1402)-2'-O)-methyltransferase	complement(2001629..2002495)
single-copy core gene family 755	AVQ87395.1	C7R88_08890	CP027852.1	penicillin-binding protein activator	2002554..2004497
single-copy core gene family 756	AVQ87396.1	C7R88_08895	CP027852.1	YraN family protein	2004494..2004859
single-copy core gene family 757	AVQ87397.1	C7R88_08900	CP027852.1	DnaA initiator-associating protein DiaA	2004868..2005458
single-copy core gene family 758	AVQ87398.1	C7R88_08905	CP027852.1	osmotically-inducible protein OsmY	2005486..2006061
single-copy core gene family 759	AVQ87399.1	C7R88_08910	CP027852.1	ClpXP protease specificity-enhancing factor	complement(2006256..2006750)
single-copy core gene family 760	AVQ87400.1	C7R88_08915	CP027852.1	stringent starvation protein A	complement(2006754..2007395)
single-copy core gene family 761	AVQ87401.1	C7R88_08920	CP027852.1	cytochrome c1	complement(2007494..2008234)
single-copy core gene family 762	AVQ87402.1	C7R88_08925	CP027852.1	cytochrome bc complex cytochrome b subunit	complement(2008231..2009445)
single-copy core gene family 763	AVQ87403.1	C7R88_08930	CP027852.1	ubiquinol-cytochrome c reductase iron-sulfur subunit	complement(2009446..2010042)
single-copy core gene family 764	AVQ87404.1	C7R88_08935	CP027852.1	30S ribosomal protein S9	complement(2010305..2010697)
single-copy core gene family 765	AVQ87405.1	C7R88_08940	CP027852.1	50S ribosomal protein L13	complement(2010713..2011141)
single-copy core gene family 766	AVQ87406.1	C7R88_08945	CP027852.1	cell division protein ZapE	complement(2011346..2012488)
single-copy core gene family 767	AVQ87407.1	C7R88_08950	CP027852.1	cytochrome D ubiquinol oxidase subunit III	2012647..2013030
single-copy core gene family 768	AVQ87408.1	C7R88_08955	CP027852.1	PDZ domain-containing protein	2013118..2014482
single-copy core gene family 769	AVQ87409.1	C7R88_08960	CP027852.1	outer membrane-stress sensor serine endopeptidase DegS	2014558..2015622
single-copy core gene family 770	AVQ87410.1	C7R88_08965	CP027852.1	UDP-N-acetylglucosamine 1-carboxyvinyltransferase	complement(2015755..2017017)
single-copy core gene family 771	AVQ87411.1	C7R88_08970	CP027852.1	BolA family transcriptional regulator	complement(2017037..2017294)
single-copy core gene family 772	AVQ87412.1	C7R88_08975	CP027852.1	STAS domain-containing protein	complement(2017304..2017621)
single-copy core gene family 773	AVQ87413.1	C7R88_08980	CP027852.1	phospholipid-binding protein MlaC	complement(2017632..2018255)
single-copy core gene family 774	AVQ87414.1	C7R88_08985	CP027852.1	outer membrane lipid asymmetry maintenance protein MlaD	complement(2018289..2018798)
single-copy core gene family 775	AVQ87415.1	C7R88_08990	CP027852.1	ABC transporter permease	complement(2018804..2019586)
single-copy core gene family 776	AVQ87416.1	C7R88_08995	CP027852.1	phospholipid ABC transporter ATP-binding protein MlaF	complement(2019586..2020389)
single-copy core gene family 777	AVQ87417.1	C7R88_09000	CP027852.1	arabinose-5-phosphate isomerase KdsD	2020671..2021654
single-copy core gene family 778	AVQ87418.1	C7R88_09005	CP027852.1	3-deoxy-manno-octulosonate-8-phosphatase KdsC	2021654..2022205
single-copy core gene family 779	AVQ87419.1	C7R88_09010	CP027852.1	LPS export ABC transporter periplasmic protein LptC	2022202..2022759
single-copy core gene family 780	AVQ87420.1	C7R88_09015	CP027852.1	lipopolysaccharide ABC transporter substrate-binding protein LptA	2022740..2023264
single-copy core gene family 781	AVQ87421.1	C7R88_09020	CP027852.1	lipopolysaccharide ABC transporter ATP-binding protein	2023265..2023990
single-copy core gene family 782	AVQ87422.1	C7R88_09025	CP027852.1	RNA polymerase factor sigma-54	2024056..2025555
single-copy core gene family 783	AVQ87423.1	C7R88_09030	CP027852.1	ribosome hibernation promoting factor	2025581..2025868
single-copy core gene family 784	AVQ87424.1	C7R88_09035	CP027852.1	PTS IIA-like nitrogen regulatory protein PtsN	2025871..2026317
single-copy core gene family 785	AVQ87425.1	C7R88_09040	CP027852.1	RNase adapter RapZ	2026331..2027203
single-copy core gene family 786	AVQ87428.1	C7R88_09055	CP027852.1	metalloprotease PmbA	complement(2028672..2030012)
single-copy core gene family 787	AVQ87429.1	C7R88_09060	CP027852.1	ribosome-associated protein	2030144..2030695
single-copy core gene family 788	AVQ87430.1	C7R88_09065	CP027852.1	metalloprotease TldD	complement(2030805..2032250)
single-copy core gene family 789	AVQ87434.1	C7R88_09085	CP027852.1	septum formation inhibitor Maf	complement(2038504..2039067)
single-copy core gene family 790	AVQ87435.1	C7R88_09090	CP027852.1	rod shape-determining protein MreD	complement(2039076..2039564)
single-copy core gene family 791	AVQ87436.1	C7R88_09095	CP027852.1	rod shape-determining protein MreC	complement(2039561..2040712)
single-copy core gene family 792	AVQ87437.1	C7R88_09100	CP027852.1	rod shape-determining protein	complement(2040778..2041821)
single-copy core gene family 793	AVQ87438.1	C7R88_09105	CP027852.1	RNase E specificity factor CsrD	complement(2042028..2043965)
single-copy core gene family 794	AVQ87439.1	C7R88_09110	CP027852.1	oxidoreductase	2044490..2045488
single-copy core gene family 795	AVQ87449.1	C7R88_09160	CP027852.1	hypothetical protein	complement(2054865..2056295)
single-copy core gene family 796	AVQ87458.1	C7R88_09235	CP027852.1	DNA-protecting protein DprA	complement(2067470..2068600)
single-copy core gene family 797	AVQ87459.1	C7R88_09240	CP027852.1	hypothetical protein	complement(2068584..2069654)
single-copy core gene family 798	AVQ87460.1	C7R88_09245	CP027852.1	peptide deformylase	2069770..2070282
single-copy core gene family 799	AVQ87461.1	C7R88_09250	CP027852.1	methionyl-tRNA formyltransferase	2070295..2071242
single-copy core gene family 800	AVQ87462.1	C7R88_09260	CP027852.1	Trk system potassium transporter TrkA	2072603..2073979
single-copy core gene family 801	AVQ87496.1	C7R88_09450	CP027852.1	FKBP-type peptidyl-prolyl cis-trans isomerase	complement(2095337..2096113)
single-copy core gene family 802	AVQ87497.1	C7R88_09455	CP027852.1	lysis protein	2096401..2096622
single-copy core gene family 803	AVQ87498.1	C7R88_09460	CP027852.1	peptidylprolyl isomerase	complement(2096791..2097399)
single-copy core gene family 804	AVQ87499.1	C7R88_09465	CP027852.1	hypothetical protein	complement(2097486..2097686)
single-copy core gene family 805	AVQ87500.1	C7R88_09470	CP027852.1	glutathione-regulated potassium-efflux system protein KefB	complement(2097679..2099490)
single-copy core gene family 806	AVQ87501.1	C7R88_09475	CP027852.1	glutathione-regulated potassium-efflux system ancillary protein KefG	complement(2099483..2100079)
single-copy core gene family 807	AVQ87502.1	C7R88_09480	CP027852.1	ABC transporter ATP-binding protein	2100197..2102128
single-copy core gene family 808	AVQ87503.1	C7R88_09485	CP027852.1	hydrolase	2102384..2103349
single-copy core gene family 809	AVQ87504.1	C7R88_09490	CP027852.1	hypothetical protein	2103413..2103631
single-copy core gene family 810	AVQ87505.1	C7R88_09495	CP027852.1	phosphoribulokinase	2103673..2104554
single-copy core gene family 811	AVQ87519.1	C7R88_09575	CP027852.1	tryptophan--tRNA ligase	complement(2123133..2124155)
single-copy core gene family 812	AVQ87520.1	C7R88_09580	CP027852.1	phosphoglycolate phosphatase	complement(2124217..2124903)
single-copy core gene family 813	AVQ87521.1	C7R88_09585	CP027852.1	ribulose-phosphate 3-epimerase	complement(2124900..2125571)
single-copy core gene family 814	AVQ87522.1	C7R88_09590	CP027852.1	adenine-specific DNA-methyltransferase	complement(2125639..2126472)
single-copy core gene family 815	AVQ87523.1	C7R88_09595	CP027852.1	hypothetical protein	complement(2126547..2128238)
single-copy core gene family 816	AVQ87524.1	C7R88_09600	CP027852.1	3-dehydroquinate synthase	complement(2128249..2129334)
single-copy core gene family 817	AVQ87525.1	C7R88_09605	CP027852.1	shikimate kinase AroK	complement(2129357..2129878)
single-copy core gene family 818	AVQ87527.1	C7R88_09615	CP027852.1	hypothetical protein	complement(2132187..2132738)
single-copy core gene family 819	AVQ87528.1	C7R88_09620	CP027852.1	fimbrial protein	complement(2132735..2133340)
single-copy core gene family 820	AVQ87545.1	C7R88_09710	CP027852.1	type II secretion system protein GspC	complement(2151303..2152169)
single-copy core gene family 821	AVQ87546.1	C7R88_09715	CP027852.1	ribosome-associated heat shock protein Hsp15	2152625..2153041
single-copy core gene family 822	AVQ87547.1	C7R88_09720	CP027852.1	Hsp33 family molecular chaperone HslO	2153071..2153952
single-copy core gene family 823	AVQ87548.1	C7R88_09725	CP027852.1	phosphoenolpyruvate carboxykinase (ATP)	2154101..2155729
single-copy core gene family 824	AVQ87549.1	C7R88_09730	CP027852.1	RNA-binding transcriptional accessory protein	complement(2156272..2158638)
single-copy core gene family 825	AVQ87550.1	C7R88_09735	CP027852.1	transcription elongation factor GreB	2158793..2159275
single-copy core gene family 826	AVQ87552.1	C7R88_09745	CP027852.1	two-component system sensor histidine kinase EnvZ	2160155..2161525
single-copy core gene family 827	AVQ87553.1	C7R88_09750	CP027852.1	hypothetical protein	complement(2161649..2162080)
single-copy core gene family 828	AVQ87554.1	C7R88_09755	CP027852.1	pimeloyl-[acyl-carrier protein	complement(2162113..2162892)
single-copy core gene family 829	AVQ87555.1	C7R88_09765	CP027852.1	iron-sulfur cluster biogenesis protein NfuA	2163784..2164362
single-copy core gene family 830	AVQ87556.1	C7R88_09775	CP027852.1	repressor LexA	complement(2165993..2166619)
single-copy core gene family 831	AVQ87557.1	C7R88_09785	CP027852.1	glycerol-3-phosphate 1-O-acyltransferase	2167261..2169702
single-copy core gene family 832	AVQ87558.1	C7R88_09790	CP027852.1	4-hydroxybenzoate octaprenyltransferase	complement(2169882..2170742)
single-copy core gene family 833	AVQ87559.1	C7R88_09795	CP027852.1	chorismate--pyruvate lyase	complement(2170736..2171329)
single-copy core gene family 834	AVQ87560.1	C7R88_09800	CP027852.1	flagellar basal body-associated protein FliL	2171446..2171868
single-copy core gene family 835	AVQ87561.1	C7R88_09805	CP027852.1	glycerol-3-phosphate dehydrogenase	complement(2172082..2173590)
single-copy core gene family 836	AVQ87562.1	C7R88_09810	CP027852.1	DeoR/GlpR family transcriptional regulator	complement(2174067..2174825)
single-copy core gene family 837	AVQ87563.1	C7R88_09815	CP027852.1	rhomboid family intramembrane serine protease GlpG	complement(2174886..2175725)
single-copy core gene family 838	AVQ87564.1	C7R88_09820	CP027852.1	thiosulfate sulfurtransferase GlpE	complement(2175762..2176094)
single-copy core gene family 839	AVQ87565.1	C7R88_09825	CP027852.1	hypothetical protein	2176488..2177228
single-copy core gene family 840	AVQ87566.1	C7R88_09830	CP027852.1	ABC transporter ATP-binding protein	complement(2177361..2178062)
single-copy core gene family 841	AVQ87567.1	C7R88_09835	CP027852.1	high-affinity branched-chain amino acid ABC transporter ATP-binding protein LivG	complement(2178177..2178941)
single-copy core gene family 842	AVQ87572.1	C7R88_09860	CP027852.1	RNA polymerase sigma factor RpoH	complement(2183541..2184392)
single-copy core gene family 843	AVQ87573.1	C7R88_09870	CP027852.1	cell division ATP-binding protein FtsE	complement(2185672..2186337)
single-copy core gene family 844	AVQ87575.1	C7R88_09880	CP027852.1	16S rRNA (guanine(966)-N(2))-methyltransferase	2188257..2188877
single-copy core gene family 845	AVQ87576.1	C7R88_09885	CP027852.1	hypothetical protein	2188867..2189184
single-copy core gene family 846	AVQ87577.1	C7R88_09895	CP027852.1	aspartate-semialdehyde dehydrogenase	2190256..2191368
single-copy core gene family 847	AVQ87578.1	C7R88_09900	CP027852.1	DUF4145 domain-containing protein	complement(2191452..2191799)
single-copy core gene family 848	AVQ87579.1	C7R88_09905	CP027852.1	hypothetical protein	2192227..2192778
single-copy core gene family 849	AVQ87580.1	C7R88_09910	CP027852.1	lysophospholipase	2192930..2193985
single-copy core gene family 850	AVQ87581.1	C7R88_09915	CP027852.1	sugar/pyridoxal phosphate phosphatase YigL	2194221..2195018
single-copy core gene family 851	AVQ87582.1	C7R88_09920	CP027852.1	fluoride efflux transporter CrcB	2195349..2195747
single-copy core gene family 852	AVQ87583.1	C7R88_09925	CP027852.1	glycerophosphodiester phosphodiesterase	complement(2195892..2196977)
single-copy core gene family 853	AVQ87584.1	C7R88_09930	CP027852.1	glycerol-3-phosphate transporter	complement(2197137..2198483)
single-copy core gene family 854	AVQ87585.1	C7R88_09935	CP027852.1	anaerobic glycerol-3-phosphate dehydrogenase subunit A	2198991..2200667
single-copy core gene family 855	AVQ87587.1	C7R88_09945	CP027852.1	anaerobic glycerol-3-phosphate dehydrogenase subunit C	2201944..2203143
single-copy core gene family 856	AVQ87588.1	C7R88_09950	CP027852.1	hypothetical protein	2203525..2204031
single-copy core gene family 857	AVQ87589.1	C7R88_09955	CP027852.1	7-cyano-7-deazaguanine/7-aminomethyl-7-deazaguanine transporter	complement(2204114..2204773)
single-copy core gene family 858	AVQ87590.1	C7R88_09960	CP027852.1	DUF3630 domain-containing protein	complement(2204906..2205181)
single-copy core gene family 859	AVQ87596.1	C7R88_09990	CP027852.1	pirin family protein	2213698..2214387
single-copy core gene family 860	AVQ87597.1	C7R88_09995	CP027852.1	DNA helicase RecQ	complement(2214537..2216357)
single-copy core gene family 861	AVQ87598.1	C7R88_10005	CP027852.1	thioesterase family protein	2217776..2218246
single-copy core gene family 862	AVQ87599.1	C7R88_10010	CP027852.1	hypothetical protein	complement(2218312..2221143)
single-copy core gene family 863	AVQ87600.1	C7R88_10015	CP027852.1	hypothetical protein	complement(2221277..2221849)
single-copy core gene family 864	AVQ87601.1	C7R88_10020	CP027852.1	hypothetical protein	complement(2221940..2223022)
single-copy core gene family 865	AVQ87606.1	C7R88_10050	CP027852.1	GGDEF domain-containing protein	complement(2229613..2230977)
single-copy core gene family 866	AVQ87608.1	C7R88_10065	CP027852.1	glutathione transferase GstA	2231375..2232160
single-copy core gene family 867	AVQ87609.1	C7R88_10070	CP027852.1	aspartate--ammonia ligase	complement(2232421..2233413)
single-copy core gene family 868	AVQ87610.1	C7R88_10075	CP027852.1	transcriptional regulator AsnC	2233595..2234056
single-copy core gene family 869	AVQ87611.1	C7R88_10080	CP027852.1	hypothetical protein	complement(2234072..2235412)
single-copy core gene family 870	AVQ87614.1	C7R88_10095	CP027852.1	dTDP-4-dehydrorhamnose 3,5-epimerase	complement(2241227..2241778)
single-copy core gene family 871	AVQ87637.1	C7R88_10240	CP027852.1	TetR family transcriptional regulator	2272853..2273434
single-copy core gene family 872	AVQ87638.1	C7R88_10245	CP027852.1	MexH family multidrug efflux RND transporter periplasmic adaptor subunit	2273476..2274582
single-copy core gene family 873	AVQ87639.1	C7R88_10250	CP027852.1	transporter	2274601..2277723
single-copy core gene family 874	AVQ87640.1	C7R88_10255	CP027852.1	hypothetical protein	2278065..2278337
single-copy core gene family 875	AVQ87641.1	C7R88_10260	CP027852.1	zinc transporter ZupT	2278609..2279412
single-copy core gene family 876	AVQ87665.1	C7R88_10390	CP027852.1	cellulose biosynthesis protein BcsG	complement(2310121..2311836)
single-copy core gene family 877	AVQ87666.1	C7R88_10395	CP027852.1	hypothetical protein	complement(2311876..2312064)
single-copy core gene family 878	AVQ87667.1	C7R88_10400	CP027852.1	cellulose biosynthesis protein BcsE	complement(2312064..2313653)
single-copy core gene family 879	AVQ87668.1	C7R88_10405	CP027852.1	hypothetical protein	2313975..2314172
single-copy core gene family 880	AVQ87669.1	C7R88_10410	CP027852.1	cellulose synthase operon protein YhjQ	2314344..2315114
single-copy core gene family 881	AVQ87725.1	C7R88_10705	CP027852.1	glutamine--fructose-6-phosphate transaminase (isomerizing)	complement(2377838..2379670)
single-copy core gene family 882	AVQ87728.1	C7R88_10720	CP027852.1	DNA topoisomerase (ATP-hydrolyzing) subunit B	complement(2382673..2385081)
single-copy core gene family 883	AVQ87729.1	C7R88_10725	CP027852.1	DNA replication/repair protein RecF	complement(2385111..2386187)
single-copy core gene family 884	AVQ87730.1	C7R88_10730	CP027852.1	DNA polymerase III subunit beta	complement(2386207..2387307)
single-copy core gene family 885	AVQ87731.1	C7R88_10735	CP027852.1	chromosomal replication initiator protein DnaA	complement(2387324..2388709)
single-copy core gene family 886	AVQ87733.1	C7R88_10745	CP027852.1	50S ribosomal protein L34	2389342..2389476
single-copy core gene family 887	AVQ87734.1	C7R88_10750	CP027852.1	ribonuclease P protein component	2389497..2389853
single-copy core gene family 888	AVQ87736.1	C7R88_10760	CP027852.1	membrane protein insertase YidC	2390080..2391702
single-copy core gene family 889	AVQ87737.1	C7R88_10765	CP027852.1	tRNA uridine-5-carboxymethylaminomethyl(34) synthesis GTPase MnmE	2391771..2393129
single-copy core gene family 890	AVQ87738.1	C7R88_10770	CP027852.1	diguanylate phosphodiesterase	complement(2393251..2395302)
single-copy core gene family 891	AVQ87739.1	C7R88_10775	CP027852.1	FMN-binding protein MioC	2395805..2396251
single-copy core gene family 892	AVQ87740.1	C7R88_10780	CP027852.1	tRNA uridine-5-carboxymethylaminomethyl(34) synthesis enzyme MnmG	2396654..2398543
single-copy core gene family 893	AVQ87741.1	C7R88_10785	CP027852.1	16S rRNA (guanine(527)-N(7))-methyltransferase RsmG	2398575..2399201
single-copy core gene family 894	AVQ87742.1	C7R88_10790	CP027852.1	ATP F0F1 synthase subunit I	2399920..2400300
single-copy core gene family 895	AVQ87743.1	C7R88_10795	CP027852.1	F0F1 ATP synthase subunit A	2400309..2401109
single-copy core gene family 896	AVQ87744.1	C7R88_10800	CP027852.1	F0F1 ATP synthase subunit C	2401167..2401424
single-copy core gene family 897	AVQ87745.1	C7R88_10805	CP027852.1	F0F1 ATP synthase subunit B	2401462..2401932
single-copy core gene family 898	AVQ87746.1	C7R88_10810	CP027852.1	F0F1 ATP synthase subunit delta	2401947..2402480
single-copy core gene family 899	AVQ87747.1	C7R88_10815	CP027852.1	F0F1 ATP synthase subunit alpha	2402493..2404034
single-copy core gene family 900	AVQ87748.1	C7R88_10820	CP027852.1	F0F1 ATP synthase subunit gamma	2404086..2404949
single-copy core gene family 901	AVQ87749.1	C7R88_10825	CP027852.1	F0F1 ATP synthase subunit beta	2404980..2406356
single-copy core gene family 902	AVQ87750.1	C7R88_10830	CP027852.1	F0F1 ATP synthase subunit epsilon	2406378..2406806
single-copy core gene family 903	AVQ87751.1	C7R88_10835	CP027852.1	putrescine-ornithine antiporter	complement(2407368..2408693)
single-copy core gene family 904	AVQ87752.1	C7R88_10840	CP027852.1	arginine decarboxylase	2409820..2412090
single-copy core gene family 905	AVQ87753.1	C7R88_10845	CP027852.1	valine--pyruvate transaminase	complement(2412175..2413440)
single-copy core gene family 906	AVQ87781.1	C7R88_11025	CP027852.1	twin-arginine translocase subunit TatC	2450773..2451537
single-copy core gene family 907	AVQ87783.1	C7R88_11035	CP027852.1	hydrolase TatD	2451714..2452505
single-copy core gene family 908	AVQ87784.1	C7R88_11040	CP027852.1	porphobilinogen synthase	2452529..2453545
single-copy core gene family 909	AVQ87785.1	C7R88_11045	CP027852.1	exopolyphosphatase	complement(2453680..2455203)
single-copy core gene family 910	AVQ87786.1	C7R88_11050	CP027852.1	ATP-dependent RNA helicase RhlB	complement(2455216..2456502)
single-copy core gene family 911	AVQ87787.1	C7R88_11055	CP027852.1	thioredoxin TrxA	2456621..2456947
single-copy core gene family 912	AVQ87788.1	C7R88_11060	CP027852.1	transcription termination factor Rho	2457152..2458411
single-copy core gene family 913	AVQ87789.1	C7R88_11070	CP027852.1	polysaccharide chain length modulation protein	2459866..2460795
single-copy core gene family 914	AVQ87791.1	C7R88_11080	CP027852.1	UDP-N-acetyl-D-mannosamine dehydrogenase	2462028..2463290
single-copy core gene family 915	AVQ87793.1	C7R88_11095	CP027852.1	dTDP-4-amino-4,6-dideoxy-D-galactose acyltransferase	2465216..2465926
single-copy core gene family 916	AVQ87794.1	C7R88_11100	CP027852.1	dTDP-4-amino-4,6-dideoxygalactose transaminase	2465932..2467062
single-copy core gene family 917	AVQ87796.1	C7R88_11110	CP027852.1	TDP-N-acetylfucosamine:lipid II N-acetylfucosaminyltransferase	2468312..2469424
single-copy core gene family 918	AVQ87797.1	C7R88_11115	CP027852.1	O-antigen assembly polymerase	2469421..2470752
single-copy core gene family 919	AVQ87798.1	C7R88_11120	CP027852.1	lipopolysaccharide N-acetylmannosaminouronosyltransferase	2470745..2471479
single-copy core gene family 920	AVQ87800.1	C7R88_11165	CP027852.1	homoserine O-succinyltransferase	2478517..2479446
single-copy core gene family 921	AVQ87801.1	C7R88_11170	CP027852.1	sodium:proton antiporter	complement(2479561..2480877)
single-copy core gene family 922	AVQ87805.1	C7R88_11260	CP027852.1	hypothetical protein	2504335..2505459
single-copy core gene family 923	AVQ87806.1	C7R88_11265	CP027852.1	DUF4056 domain-containing protein	2505459..2506544
single-copy core gene family 924	AVQ87807.1	C7R88_11270	CP027852.1	transporter	complement(2506633..2508003)
single-copy core gene family 925	AVQ87808.1	C7R88_11275	CP027852.1	hypothetical protein	2508191..2509762
single-copy core gene family 926	AVQ87809.1	C7R88_11280	CP027852.1	uridine phosphorylase	2509928..2510692
single-copy core gene family 927	AVQ87810.1	C7R88_11285	CP027852.1	4-hydroxy-3-polyprenylbenzoate decarboxylase	2510857..2512353
single-copy core gene family 928	AVQ87811.1	C7R88_11290	CP027852.1	NAD(P)H-flavin reductase	2512517..2513218
single-copy core gene family 929	AVQ87812.1	C7R88_11295	CP027852.1	protoheme IX biogenesis protein HemY	complement(2513316..2514509)
single-copy core gene family 930	AVQ87814.1	C7R88_11305	CP027852.1	uroporphyrinogen-III synthase	complement(2515762..2516505)
single-copy core gene family 931	AVQ87815.1	C7R88_11310	CP027852.1	hydroxymethylbilane synthase	complement(2516524..2517462)
single-copy core gene family 932	AVQ87816.1	C7R88_11315	CP027852.1	class I adenylate cyclase	2517852..2520404
single-copy core gene family 933	AVQ87817.1	C7R88_11320	CP027852.1	iron donor protein CyaY	complement(2520492..2520806)
single-copy core gene family 934	AVQ87818.1	C7R88_11325	CP027852.1	cell envelope biogenesis protein OmpA	2520882..2521037
single-copy core gene family 935	AVQ87820.1	C7R88_11335	CP027852.1	diaminopimelate epimerase	2522398..2523222
single-copy core gene family 936	AVQ87821.1	C7R88_11340	CP027852.1	DUF484 family protein	2523250..2523984
single-copy core gene family 937	AVQ87822.1	C7R88_11345	CP027852.1	tyrosine recombinase XerC	2524042..2525013
single-copy core gene family 938	AVQ87823.1	C7R88_11350	CP027852.1	5-amino-6-(5-phospho-D-ribitylamino)uracil phosphatase YigB	2525103..2525819
single-copy core gene family 939	AVQ87824.1	C7R88_11355	CP027852.1	DNA helicase II	2525856..2528027
single-copy core gene family 940	AVQ87825.1	C7R88_11360	CP027852.1	magnesium/nickel/cobalt transporter CorA	2528647..2529597
single-copy core gene family 941	AVQ87826.1	C7R88_11365	CP027852.1	hypothetical protein	complement(2529676..2530341)
single-copy core gene family 942	AVQ87828.1	C7R88_11380	CP027852.1	hypothetical protein	2533360..2533551
single-copy core gene family 943	AVQ87829.1	C7R88_11385	CP027852.1	glutathione-disulfide reductase	complement(2533645..2534997)
single-copy core gene family 944	AVQ87832.1	C7R88_11400	CP027852.1	oligopeptidase A	2537952..2540015
single-copy core gene family 945	AVQ87833.1	C7R88_11410	CP027852.1	universal stress protein UspA	complement(2541250..2541681)
single-copy core gene family 946	AVQ87834.1	C7R88_11415	CP027852.1	beta-ketoacyl-ACP reductase	2542135..2542866
single-copy core gene family 947	AVQ87835.1	C7R88_11420	CP027852.1	spermidine/putrescine ABC transporter substrate-binding protein	2543222..2544262
single-copy core gene family 948	AVQ87836.1	C7R88_11425	CP027852.1	non-heme ferritin	2544364..2544891
single-copy core gene family 949	AVQ87837.1	C7R88_11430	CP027852.1	universal stress protein UspB	2544948..2545292
single-copy core gene family 950	AVQ87840.1	C7R88_11450	CP027852.1	YihA family ribosome biogenesis GTP-binding protein	complement(2552982..2553635)
single-copy core gene family 951	AVQ87841.1	C7R88_11455	CP027852.1	cytochrome c4	2553811..2554437
single-copy core gene family 952	AVQ87842.1	C7R88_11460	CP027852.1	GTPase-activating protein	2554973..2555527
single-copy core gene family 953	AVQ87843.1	C7R88_11465	CP027852.1	DUF2489 domain-containing protein	2555527..2555997
single-copy core gene family 954	AVQ87844.1	C7R88_11470	CP027852.1	oxygen-independent coproporphyrinogen III oxidase	2556041..2557429
single-copy core gene family 955	AVQ87845.1	C7R88_11475	CP027852.1	adenosine deaminase	complement(2557578..2558585)
single-copy core gene family 956	AVQ87846.1	C7R88_11480	CP027852.1	nitrogen regulation protein NR(I)	complement(2558699..2560114)
single-copy core gene family 957	AVQ87847.1	C7R88_11485	CP027852.1	nitrogen regulation protein NR(II)	complement(2560242..2561294)
single-copy core gene family 958	AVQ87848.1	C7R88_11490	CP027852.1	hypothetical protein	complement(2561424..2562026)
single-copy core gene family 959	AVQ87849.1	C7R88_11495	CP027852.1	glutamate--ammonia ligase	complement(2562303..2563712)
single-copy core gene family 960	AVQ87850.1	C7R88_11500	CP027852.1	translational GTPase TypA	2564249..2566069
single-copy core gene family 961	AVQ87860.1	C7R88_11550	CP027852.1	tRNA (guanosine(18)-2'-O)-methyltransferase TrmH	complement(2576818..2577513)
single-copy core gene family 962	AVQ87861.1	C7R88_11555	CP027852.1	guanosine-3',5'-bis(diphosphate) 3'-diphosphatase	complement(2577520..2579640)
single-copy core gene family 963	AVQ87862.1	C7R88_11560	CP027852.1	DNA-directed RNA polymerase subunit omega	complement(2579667..2579942)
single-copy core gene family 964	AVQ87863.1	C7R88_11570	CP027852.1	DNA-binding protein	complement(2581040..2581399)
single-copy core gene family 965	AVQ87865.1	C7R88_11580	CP027852.1	LysR family transcriptional regulator	complement(2584087..2584953)
single-copy core gene family 966	AVQ87866.1	C7R88_11585	CP027852.1	aryl-phospho-beta-D-glucosidase	2585085..2586536
single-copy core gene family 967	AVQ87868.1	C7R88_11595	CP027852.1	LysR family transcriptional regulator	2587852..2588724
single-copy core gene family 968	AVQ87869.1	C7R88_11600	CP027852.1	hypothetical protein	complement(2588895..2589098)
single-copy core gene family 969	AVQ87870.1	C7R88_11605	CP027852.1	YicC family protein	complement(2589683..2590546)
single-copy core gene family 970	AVQ87871.1	C7R88_11610	CP027852.1	ribonuclease PH	2590714..2591430
single-copy core gene family 971	AVQ87872.1	C7R88_11615	CP027852.1	orotate phosphoribosyltransferase	2591677..2592330
single-copy core gene family 972	AVQ87873.1	C7R88_11620	CP027852.1	urea transporter	complement(2592464..2593468)
single-copy core gene family 973	AVQ87874.1	C7R88_11625	CP027852.1	fluoride ion transporter CrcB	complement(2593489..2593887)
single-copy core gene family 974	AVQ87875.1	C7R88_11630	CP027852.1	fluoride efflux transporter CrcB	complement(2593903..2594286)
single-copy core gene family 975	AVQ87876.1	C7R88_11635	CP027852.1	nucleoid occlusion factor SlmA	complement(2594650..2595240)
single-copy core gene family 976	AVQ87877.1	C7R88_11640	CP027852.1	dUTP diphosphatase	complement(2595337..2595792)
single-copy core gene family 977	AVQ87878.1	C7R88_11645	CP027852.1	bifunctional phosphopantothenoylcysteine decarboxylase/phosphopantothenate--cysteine ligase CoaBC	complement(2595789..2597012)
single-copy core gene family 978	AVQ87879.1	C7R88_11650	CP027852.1	hypothetical protein	2597295..2597978
single-copy core gene family 979	AVQ87880.1	C7R88_11655	CP027852.1	50S ribosomal protein L28	2598299..2598535
single-copy core gene family 980	AVQ87881.1	C7R88_11660	CP027852.1	50S ribosomal protein L33	2598547..2598714
single-copy core gene family 981	AVQ87883.1	C7R88_11670	CP027852.1	pantetheine-phosphate adenylyltransferase	complement(2599969..2600451)
single-copy core gene family 982	AVQ87885.1	C7R88_11680	CP027852.1	3-deoxy-D-manno-octulosonic acid transferase	complement(2601226..2602527)
single-copy core gene family 983	AVQ87894.1	C7R88_11725	CP027852.1	ADP-glyceromanno-heptose 6-epimerase	complement(2610348..2611295)
single-copy core gene family 984	AVQ87895.1	C7R88_11730	CP027852.1	TetR family transcriptional regulator	2611403..2612053
single-copy core gene family 985	AVQ87896.1	C7R88_11735	CP027852.1	hypothetical protein	2612210..2612662
single-copy core gene family 986	AVQ87899.1	C7R88_11750	CP027852.1	2,3-bisphosphoglycerate-independent phosphoglycerate mutase	complement(2615131..2616675)
single-copy core gene family 987	AVQ87900.1	C7R88_11755	CP027852.1	rhodanese-like domain-containing protein	2616962..2617396
single-copy core gene family 988	AVQ87901.1	C7R88_11760	CP027852.1	glutaredoxin 3	2617505..2617759
single-copy core gene family 989	AVQ87902.1	C7R88_11765	CP027852.1	protein-export chaperone SecB	2617953..2618417
single-copy core gene family 990	AVQ87904.1	C7R88_11775	CP027852.1	serine O-acetyltransferase	2619478..2620299
single-copy core gene family 991	AVQ87946.1	C7R88_11995	CP027852.1	hypothetical protein	2669634..2669993
single-copy core gene family 992	AVQ87972.1	C7R88_12205	CP027852.1	Rsd/AlgQ family anti-sigma factor	complement(2725368..2725862)
single-copy core gene family 993	AVQ87973.1	C7R88_12210	CP027852.1	NAD(+) diphosphatase	2725974..2726783
single-copy core gene family 994	AVQ87974.1	C7R88_12215	CP027852.1	uroporphyrinogen decarboxylase	2726871..2727938
single-copy core gene family 995	AVQ87975.1	C7R88_12225	CP027852.1	DUF416 domain-containing protein	2728933..2729538
single-copy core gene family 996	AVQ87976.1	C7R88_12230	CP027852.1	DNA-binding protein HU-alpha	2729752..2730024
single-copy core gene family 997	AVQ87977.1	C7R88_12235	CP027852.1	class I poly(R)-hydroxyalkanoic acid synthase	complement(2730269..2732140)
single-copy core gene family 998	AVQ87978.1	C7R88_12240	CP027852.1	phasin family protein	complement(2732205..2732558)
single-copy core gene family 999	AVQ87983.1	C7R88_12265	CP027852.1	protein-disulfide reductase DsbD	complement(2737677..2739539)
single-copy core gene family 1000	AVQ87984.1	C7R88_12270	CP027852.1	divalent-cation tolerance protein CutA	complement(2739515..2739850)
single-copy core gene family 1001	AVQ87985.1	C7R88_12275	CP027852.1	anaerobic C4-dicarboxylate transporter	complement(2740109..2741407)
single-copy core gene family 1002	AVQ87986.1	C7R88_12280	CP027852.1	aspartate ammonia-lyase	complement(2741522..2742955)
single-copy core gene family 1003	AVQ87987.1	C7R88_12285	CP027852.1	hypothetical protein	2743243..2743776
single-copy core gene family 1004	AVQ87988.1	C7R88_12290	CP027852.1	co-chaperone GroES	2744089..2744382
single-copy core gene family 1005	AVQ87989.1	C7R88_12295	CP027852.1	chaperonin GroEL	2744436..2746082
single-copy core gene family 1006	AVQ87990.1	C7R88_12300	CP027852.1	hypothetical protein	complement(2746385..2746717)
single-copy core gene family 1007	AVQ87991.1	C7R88_12305	CP027852.1	entericidin, EcnA/B family	2747153..2747284
single-copy core gene family 1008	AVQ87992.1	C7R88_12310	CP027852.1	hypothetical protein	2747326..2747679
single-copy core gene family 1009	AVQ87994.1	C7R88_12320	CP027852.1	DUF2157 domain-containing protein	complement(2748289..2749362)
single-copy core gene family 1010	AVQ87995.1	C7R88_12325	CP027852.1	MFS transporter	2749505..2750713
single-copy core gene family 1011	AVQ87996.1	C7R88_12330	CP027852.1	quaternary ammonium compound-resistance protein SugE	2750830..2751144
single-copy core gene family 1012	AVQ87997.1	C7R88_12335	CP027852.1	lipocalin	complement(2751304..2751876)
single-copy core gene family 1013	AVQ87998.1	C7R88_12340	CP027852.1	fumarate reductase subunit FrdD	complement(2752109..2752468)
single-copy core gene family 1014	AVQ87999.1	C7R88_12345	CP027852.1	fumarate reductase subunit FrdC	complement(2752481..2752879)
single-copy core gene family 1015	AVQ88000.1	C7R88_12350	CP027852.1	succinate dehydrogenase/fumarate reductase iron-sulfur subunit	complement(2752888..2753622)
single-copy core gene family 1016	AVQ88001.1	C7R88_12355	CP027852.1	fumarate reductase (quinol) flavoprotein subunit	complement(2753622..2755415)
single-copy core gene family 1017	AVQ88002.1	C7R88_12360	CP027852.1	elongation factor P--(R)-beta-lysine ligase	2755808..2756782
single-copy core gene family 1018	AVQ88004.1	C7R88_12370	CP027852.1	phosphatidylserine decarboxylase	complement(2760502..2761422)
single-copy core gene family 1019	AVQ88005.1	C7R88_12380	CP027852.1	oligoribonuclease	2762891..2763436
single-copy core gene family 1020	AVQ88006.1	C7R88_12390	CP027852.1	tRNA epoxyqueuosine(34) reductase QueG	complement(2764156..2765352)
single-copy core gene family 1021	AVQ88027.1	C7R88_12505	CP027852.1	alanine racemase	2787658..2788740
single-copy core gene family 1022	AVQ88028.1	C7R88_12510	CP027852.1	MOSC domain-containing protein	complement(2788878..2789612)
single-copy core gene family 1023	AVQ88029.1	C7R88_12515	CP027852.1	glucose-6-phosphate isomerase	2789848..2791497
single-copy core gene family 1024	AVQ88042.1	C7R88_12590	CP027852.1	sulfate adenylyltransferase subunit CysN	2807098..2808519
single-copy core gene family 1025	AVQ88043.1	C7R88_12595	CP027852.1	adenylyl-sulfate kinase	2808632..2809285
single-copy core gene family 1026	AVQ88044.1	C7R88_12600	CP027852.1	3'(2'),5'-bisphosphate nucleotidase	2809299..2810054
single-copy core gene family 1027	AVQ88045.1	C7R88_12605	CP027852.1	TIGR03899 family protein	complement(2810347..2811231)
single-copy core gene family 1028	AVQ88046.1	C7R88_12610	CP027852.1	YtfJ family protein	complement(2811826..2812383)
single-copy core gene family 1029	AVQ88048.1	C7R88_12625	CP027852.1	HlyC/CorC family transporter	complement(2813285..2814640)
single-copy core gene family 1030	AVQ88049.1	C7R88_12630	CP027852.1	peptide-methionine (S)-S-oxide reductase	complement(2814826..2815467)
single-copy core gene family 1031	AVQ88050.1	C7R88_12640	CP027852.1	translocation and assembly module TamB	2817326..2821216
single-copy core gene family 1032	AVQ88051.1	C7R88_12645	CP027852.1	inorganic diphosphatase	complement(2821320..2821847)
single-copy core gene family 1033	AVQ88052.1	C7R88_12650	CP027852.1	class 1 fructose-bisphosphatase	complement(2822011..2823027)
single-copy core gene family 1034	AVQ88053.1	C7R88_12655	CP027852.1	UDP-N-acetylmuramate:L-alanyl-gamma-D-glutamyl-meso-diaminopimelate ligase	2823208..2824572
single-copy core gene family 1035	AVQ88054.1	C7R88_12660	CP027852.1	potassium transporter TrkG	2824825..2826282
single-copy core gene family 1036	AVQ88055.1	C7R88_12665	CP027852.1	universal stress protein	complement(2826410..2826856)
single-copy core gene family 1037	AVQ88056.1	C7R88_12670	CP027852.1	transcriptional regulator ArgR	complement(2826980..2827453)
single-copy core gene family 1038	AVQ88057.1	C7R88_12675	CP027852.1	arginine ABC transporter substrate-binding protein	2827552..2828319
single-copy core gene family 1039	AVQ88059.1	C7R88_12685	CP027852.1	octaprenyl diphosphate synthase	complement(2829622..2830590)
single-copy core gene family 1040	AVQ88060.1	C7R88_12690	CP027852.1	50S ribosomal protein L21	2830852..2831163
single-copy core gene family 1041	AVQ88061.1	C7R88_12695	CP027852.1	50S ribosomal protein L27	2831182..2831439
single-copy core gene family 1042	AVQ88062.1	C7R88_12700	CP027852.1	EamA family transporter	2831517..2832470
single-copy core gene family 1043	AVQ88063.1	C7R88_12705	CP027852.1	Obg family GTPase CgtA	2832500..2833681
single-copy core gene family 1044	AVQ88064.1	C7R88_12710	CP027852.1	hypothetical protein	2833847..2834629
single-copy core gene family 1045	AVQ88079.1	C7R88_12790	CP027852.1	ribonuclease	complement(2852122..2853501)
single-copy core gene family 1046	AVQ88080.1	C7R88_12795	CP027852.1	RNA polymerase-associated protein RapA	2853736..2856648
single-copy core gene family 1047	AVQ88081.1	C7R88_12800	CP027852.1	bifunctional tRNA pseudouridine(32) synthase/23S rRNA pseudouridine(746) synthase RluA	2856670..2857419
single-copy core gene family 1048	AVQ88082.1	C7R88_12805	CP027852.1	manganese-dependent inorganic pyrophosphatase	2857451..2858356
single-copy core gene family 1049	AVQ88083.1	C7R88_12810	CP027852.1	DNA starvation/stationary phase protection protein	2858726..2859196
single-copy core gene family 1050	AVQ88084.1	C7R88_12815	CP027852.1	hypothetical protein	2859485..2860075
single-copy core gene family 1051	AVQ88085.1	C7R88_12820	CP027852.1	LysR family transcriptional regulator	complement(2860064..2860945)
single-copy core gene family 1052	AVQ88086.1	C7R88_12825	CP027852.1	QacE family quaternary ammonium compound efflux SMR transporter	2861125..2861475
single-copy core gene family 1053	AVQ88087.1	C7R88_12830	CP027852.1	ligand-binding protein SH3	2861475..2861789
single-copy core gene family 1054	AVQ88088.1	C7R88_12835	CP027852.1	3-isopropylmalate dehydratase small subunit	complement(2861915..2862529)
single-copy core gene family 1055	AVQ88089.1	C7R88_12840	CP027852.1	3-isopropylmalate dehydratase large subunit	complement(2862544..2863953)
single-copy core gene family 1056	AVQ88090.1	C7R88_12845	CP027852.1	3-isopropylmalate dehydrogenase	complement(2863965..2865062)
single-copy core gene family 1057	AVQ88091.1	C7R88_12850	CP027852.1	2-isopropylmalate synthase	complement(2865071..2866639)
single-copy core gene family 1058	AVQ88092.1	C7R88_12855	CP027852.1	phosphatase PAP2 family protein	2867108..2867632
single-copy core gene family 1059	AVQ88093.1	C7R88_12860	CP027852.1	glycosyltransferase	2867629..2868735
single-copy core gene family 1060	AVQ88094.1	C7R88_12865	CP027852.1	long-chain fatty acid--CoA ligase	2868914..2870698
single-copy core gene family 1061	AVQ88095.1	C7R88_12870	CP027852.1	acetolactate synthase 3 large subunit	2871098..2872822
single-copy core gene family 1062	AVQ88096.1	C7R88_12875	CP027852.1	acetolactate synthase small subunit	2872822..2873316
single-copy core gene family 1063	AVQ88097.1	C7R88_12880	CP027852.1	FCD domain-containing protein	complement(2873403..2874089)
single-copy core gene family 1064	AVQ88098.1	C7R88_12895	CP027852.1	hypothetical protein	complement(2875722..2876327)
single-copy core gene family 1065	AVQ88099.1	C7R88_12905	CP027852.1	adenosylcobinamide-phosphate synthase	complement(2877255..2878214)
single-copy core gene family 1066	AVQ88100.1	C7R88_12910	CP027852.1	5'-methylthioadenosine/S-adenosylhomocysteine nucleosidase	complement(2878236..2878934)
single-copy core gene family 1067	AVQ88101.1	C7R88_12915	CP027852.1	glutamate synthase small subunit	complement(2879266..2880681)
single-copy core gene family 1068	AVQ88102.1	C7R88_12920	CP027852.1	glutamate synthase large subunit	complement(2880699..2885165)
single-copy core gene family 1069	AVQ88103.1	C7R88_12925	CP027852.1	TIGR01212 family radical SAM protein	2885761..2886687
single-copy core gene family 1070	AVQ88104.1	C7R88_12930	CP027852.1	PAS domain S-box protein	2886743..2887870
single-copy core gene family 1071	AVQ88106.1	C7R88_12940	CP027852.1	two-component system response regulator ArcA	complement(2890466..2891182)
single-copy core gene family 1072	AVQ88107.1	C7R88_12945	CP027852.1	putative 4-hydroxy-4-methyl-2-oxoglutarate aldolase	2891690..2892229
single-copy core gene family 1073	AVQ88108.1	C7R88_12950	CP027852.1	hypothetical protein	complement(2892376..2892939)
single-copy core gene family 1074	AVQ88109.1	C7R88_12955	CP027852.1	bifunctional isocitrate dehydrogenase kinase/phosphatase	complement(2893117..2894859)
single-copy core gene family 1075	AVQ88110.1	C7R88_12960	CP027852.1	tRNA/rRNA methyltransferase	2895092..2895790
single-copy core gene family 1076	AVQ88112.1	C7R88_12970	CP027852.1	bifunctional aspartate kinase/homoserine dehydrogenase I	2896369..2898828
single-copy core gene family 1077	AVQ88114.1	C7R88_12980	CP027852.1	threonine synthase	2899781..2901064
single-copy core gene family 1078	AVQ88115.1	C7R88_12985	CP027852.1	hypothetical protein	complement(2901379..2902500)
single-copy core gene family 1079	AVQ88116.1	C7R88_12990	CP027852.1	dicarboxylate/amino acid:cation symporter	complement(2902523..2903698)
single-copy core gene family 1080	AVQ88117.1	C7R88_12995	CP027852.1	autonomous glycyl radical cofactor GrcA	complement(2903927..2904310)
single-copy core gene family 1081	AVQ88118.1	C7R88_13000	CP027852.1	hypothetical protein	complement(2904500..2904814)
single-copy core gene family 1082	AVQ88119.1	C7R88_13005	CP027852.1	uracil-DNA glycosylase	2905002..2905679
single-copy core gene family 1083	AVQ88120.1	C7R88_13010	CP027852.1	hypothetical protein	2905959..2906504
single-copy core gene family 1084	AVQ88121.1	C7R88_13015	CP027852.1	DUF3545 domain-containing protein	complement(2906596..2906775)
single-copy core gene family 1085	AVQ88122.1	C7R88_13020	CP027852.1	transaldolase	complement(2906966..2907919)
single-copy core gene family 1086	AVQ88123.1	C7R88_13025	CP027852.1	sodium:alanine symporter family protein	2908412..2909857
single-copy core gene family 1087	AVQ88124.1	C7R88_13030	CP027852.1	peroxide stress protein YaaA	2910027..2910803
single-copy core gene family 1088	AVQ88125.1	C7R88_13035	CP027852.1	ATP-dependent RNA helicase SrmB	complement(2910940..2912352)
single-copy core gene family 1089	AVQ88126.1	C7R88_13040	CP027852.1	hypothetical protein	2912467..2913255
single-copy core gene family 1090	AVQ88127.1	C7R88_13045	CP027852.1	branched-chain amino acid transport system II carrier protein	2913534..2914844
single-copy core gene family 1091	AVQ88128.1	C7R88_13050	CP027852.1	flavodoxin FldB	complement(2914915..2915445)
single-copy core gene family 1092	AVQ88129.1	C7R88_13060	CP027852.1	bifunctional protein-disulfide isomerase/oxidoreductase DsbC	2916519..2917217
single-copy core gene family 1093	AVQ88130.1	C7R88_13065	CP027852.1	single-stranded-DNA-specific exonuclease RecJ	2917331..2919058
single-copy core gene family 1094	AVQ88131.1	C7R88_13070	CP027852.1	peptide chain release factor 2	join(2919145..2919219,2919221..2920243)
single-copy core gene family 1095	AVQ88132.1	C7R88_13075	CP027852.1	lysine--tRNA ligase	2920253..2921767
single-copy core gene family 1096	AVQ88164.1	C7R88_13265	CP027852.1	hypothetical protein	2960473..2960811
single-copy core gene family 1097	AVQ88165.1	C7R88_13270	CP027852.1	sodium:proton antiporter	2961074..2962333
single-copy core gene family 1098	AVQ88166.1	C7R88_13275	CP027852.1	DNA starvation/stationary phase protection protein	complement(2962464..2962937)
single-copy core gene family 1099	AVQ88167.1	C7R88_13280	CP027852.1	NADP(H)-dependent aldo-keto reductase	complement(2963548..2964582)
single-copy core gene family 1100	AVQ88168.1	C7R88_13285	CP027852.1	TerC family protein	complement(2964670..2965413)
single-copy core gene family 1101	AVQ88169.1	C7R88_13290	CP027852.1	DNA mismatch repair endonuclease MutH	complement(2965548..2966237)
single-copy core gene family 1102	AVQ88170.1	C7R88_13295	CP027852.1	RNA pyrophosphohydrolase	2967019..2967549
single-copy core gene family 1103	AVQ88172.1	C7R88_13305	CP027852.1	hypothetical protein	2969893..2970681
single-copy core gene family 1104	AVQ88173.1	C7R88_13310	CP027852.1	prolipoprotein diacylglyceryl transferase	2970689..2971498
single-copy core gene family 1105	AVQ88174.1	C7R88_13315	CP027852.1	thymidylate synthase	2971500..2972294
single-copy core gene family 1106	AVQ88175.1	C7R88_13320	CP027852.1	Na/Pi cotransporter family protein	complement(2972587..2973738)
single-copy core gene family 1107	AVQ88177.1	C7R88_13330	CP027852.1	Na+/H+ antiporter NhaA	2974046..2975215
single-copy core gene family 1108	AVQ88178.1	C7R88_13335	CP027852.1	transcriptional activator NhaR	2975306..2976223
single-copy core gene family 1109	AVQ88180.1	C7R88_13350	CP027852.1	30S ribosomal protein S20	complement(2977144..2977404)
single-copy core gene family 1110	AVQ88183.1	C7R88_13370	CP027852.1	isoleucine--tRNA ligase	2980242..2983052
single-copy core gene family 1111	AVQ88184.1	C7R88_13375	CP027852.1	lipoprotein signal peptidase	2983052..2983573
single-copy core gene family 1112	AVQ88185.1	C7R88_13385	CP027852.1	4-hydroxy-3-methylbut-2-enyl diphosphate reductase	2984280..2985224
single-copy core gene family 1113	AVQ88186.1	C7R88_13390	CP027852.1	4-hydroxy-tetrahydrodipicolinate reductase	2985313..2986122
single-copy core gene family 1114	AVQ88190.1	C7R88_13415	CP027852.1	serine-type D-Ala-D-Ala carboxypeptidase	complement(2991266..2992696)
single-copy core gene family 1115	AVQ88191.1	C7R88_13420	CP027852.1	transcription elongation factor GreA	2992916..2993392
single-copy core gene family 1116	AVQ88192.1	C7R88_13425	CP027852.1	ribosome assembly RNA-binding protein YhbY	complement(2993594..2993887)
single-copy core gene family 1117	AVQ88193.1	C7R88_13430	CP027852.1	23S rRNA (uridine(2552)-2'-O)-methyltransferase RlmE	2994000..2994629
single-copy core gene family 1118	AVQ88194.1	C7R88_13435	CP027852.1	ATP-dependent zinc metalloprotease FtsH	2994685..2996718
single-copy core gene family 1119	AVQ88195.1	C7R88_13440	CP027852.1	dihydropteroate synthase	2996809..2997639
single-copy core gene family 1120	AVQ88196.1	C7R88_13445	CP027852.1	phosphoglucosamine mutase	2997652..2998989
single-copy core gene family 1121	AVQ88197.1	C7R88_13450	CP027852.1	preprotein translocase subunit SecG	2999232..2999576
single-copy core gene family 1122	AVQ88198.1	C7R88_13465	CP027852.1	ribosome maturation factor RimP	3000004..3000498
single-copy core gene family 1123	AVQ88199.1	C7R88_13470	CP027852.1	transcription termination/antitermination protein NusA	3000520..3002013
single-copy core gene family 1124	AVQ88200.1	C7R88_13475	CP027852.1	translation initiation factor IF-2	3002039..3004753
single-copy core gene family 1125	AVQ88201.1	C7R88_13480	CP027852.1	30S ribosome-binding factor RbfA	3004838..3005248
single-copy core gene family 1126	AVQ88202.1	C7R88_13485	CP027852.1	tRNA pseudouridine(55) synthase TruB	3005248..3006183
single-copy core gene family 1127	AVQ88204.1	C7R88_13495	CP027852.1	polyribonucleotide nucleotidyltransferase	3007072..3009186
single-copy core gene family 1128	AVQ88205.1	C7R88_13500	CP027852.1	lipoprotein NlpI	3009288..3010166
single-copy core gene family 1129	AVQ88206.1	C7R88_13505	CP027852.1	DEAD/DEAH family ATP-dependent RNA helicase	3010323..3012251
single-copy core gene family 1130	AVQ88207.1	C7R88_13510	CP027852.1	U32 family peptidase	complement(3012401..3013279)
single-copy core gene family 1131	AVQ88208.1	C7R88_13515	CP027852.1	protease	complement(3013294..3014289)
single-copy core gene family 1132	AVQ88209.1	C7R88_13520	CP027852.1	c-di-GMP phosphodiesterase	complement(3014396..3016429)
single-copy core gene family 1133	AVQ88210.1	C7R88_13525	CP027852.1	SCP2 domain-containing protein	3016736..3017257
single-copy core gene family 1134	AVQ88211.1	C7R88_13530	CP027852.1	GNAT family N-acetyltransferase	3017251..3017757
single-copy core gene family 1135	AVQ88212.1	C7R88_13535	CP027852.1	efflux RND transporter periplasmic adaptor subunit	3017864..3018967
single-copy core gene family 1136	AVQ88214.1	C7R88_13545	CP027852.1	peptide ABC transporter substrate-binding protein	3022286..3023890
single-copy core gene family 1137	AVQ88216.1	C7R88_13555	CP027852.1	ornithine decarboxylase SpeF	3024934..3027096
single-copy core gene family 1138	AVQ88217.1	C7R88_13560	CP027852.1	putrescine-ornithine antiporter	3027243..3028622
single-copy core gene family 1139	AVQ88218.1	C7R88_13580	CP027852.1	histidine--tRNA ligase	complement(3029714..3030967)
single-copy core gene family 1140	AVQ88219.1	C7R88_13585	CP027852.1	aminotransferase class V-fold PLP-dependent enzyme	complement(3031061..3032197)
single-copy core gene family 1141	AVQ88222.1	C7R88_13630	CP027852.1	NupC/NupG family nucleoside CNT transporter	complement(3039761..3040945)
single-copy core gene family 1142	AVQ88223.1	C7R88_13635	CP027852.1	hypothetical protein	complement(3041282..3042475)
single-copy core gene family 1143	AVQ88224.1	C7R88_13650	CP027852.1	hydrolase	complement(3042929..3043768)
single-copy core gene family 1144	AVQ88225.1	C7R88_13660	CP027852.1	membrane-bound lytic murein transglycosylase MltC	complement(3044418..3045497)
single-copy core gene family 1145	AVQ88226.1	C7R88_13665	CP027852.1	oxidative damage protection protein	complement(3045553..3045825)
single-copy core gene family 1146	AVQ88227.1	C7R88_13675	CP027852.1	tRNA (guanosine(46)-N7)-methyltransferase TrmB	3047096..3047812
single-copy core gene family 1147	AVQ88228.1	C7R88_13680	CP027852.1	DUF469 domain-containing protein	3047812..3048138
single-copy core gene family 1148	AVQ88230.1	C7R88_13695	CP027852.1	hypothetical protein	3050455..3050748
single-copy core gene family 1149	AVQ88231.1	C7R88_13700	CP027852.1	YggW family oxidoreductase	complement(3050838..3051980)
single-copy core gene family 1150	AVQ88232.1	C7R88_13705	CP027852.1	non-canonical purine NTP pyrophosphatase	complement(3051973..3052578)
single-copy core gene family 1151	AVQ88233.1	C7R88_13710	CP027852.1	DUF4426 domain-containing protein	complement(3052758..3053261)
single-copy core gene family 1152	AVQ88234.1	C7R88_13715	CP027852.1	YggU family protein	complement(3053330..3053617)
single-copy core gene family 1153	AVQ88235.1	C7R88_13720	CP027852.1	YggT family protein	complement(3053629..3054183)
single-copy core gene family 1154	AVQ88236.1	C7R88_13725	CP027852.1	pyrroline-5-carboxylate reductase	complement(3054212..3055030)
single-copy core gene family 1155	AVQ88237.1	C7R88_13730	CP027852.1	YggS family pyridoxal phosphate-dependent enzyme	complement(3055113..3055820)
single-copy core gene family 1156	AVQ88238.1	C7R88_13735	CP027852.1	type IV pili twitching motility protein PilT	3055843..3056943
single-copy core gene family 1157	AVQ88239.1	C7R88_13740	CP027852.1	type IV pili twitching motility protein PilT	3056927..3058036
single-copy core gene family 1158	AVQ88240.1	C7R88_13745	CP027852.1	HPr family phosphocarrier protein	3058269..3058544
single-copy core gene family 1159	AVQ88241.1	C7R88_13750	CP027852.1	Holliday junction resolvase RuvX	complement(3058561..3058980)
single-copy core gene family 1160	AVQ88242.1	C7R88_13755	CP027852.1	YqgE/AlgH family protein	complement(3059005..3059568)
single-copy core gene family 1161	AVQ88244.1	C7R88_13765	CP027852.1	glutathione synthase	complement(3059782..3060735)
single-copy core gene family 1162	AVQ88245.1	C7R88_13770	CP027852.1	16S rRNA (uracil(1498)-N(3))-methyltransferase	complement(3060745..3061479)
single-copy core gene family 1163	AVQ88246.1	C7R88_13775	CP027852.1	hypothetical protein	3061661..3062173
single-copy core gene family 1164	AVQ88247.1	C7R88_13780	CP027852.1	DUF1656 domain-containing protein	3062170..3062379
single-copy core gene family 1165	AVQ88248.1	C7R88_13785	CP027852.1	HlyD family secretion protein	3062411..3063418
single-copy core gene family 1166	AVQ88249.1	C7R88_13790	CP027852.1	hypothetical protein	3063422..3065086
single-copy core gene family 1167	AVQ88250.1	C7R88_13800	CP027852.1	SprT family protein	complement(3066034..3066642)
single-copy core gene family 1168	AVQ88251.1	C7R88_13805	CP027852.1	methionine adenosyltransferase	complement(3066848..3068002)
single-copy core gene family 1169	AVQ88252.1	C7R88_13815	CP027852.1	agmatinase	3071001..3071921
single-copy core gene family 1170	AVQ88253.1	C7R88_13820	CP027852.1	hypothetical protein	complement(3072015..3072434)
single-copy core gene family 1171	AVQ88254.1	C7R88_13825	CP027852.1	2,3,4,5-tetrahydropyridine-2,6-dicarboxylate N-succinyltransferase	complement(3072665..3073489)
single-copy core gene family 1172	AVQ88255.1	C7R88_13830	CP027852.1	[protein-PII	complement(3073587..3076208)
single-copy core gene family 1173	AVQ88256.1	C7R88_13835	CP027852.1	type I methionyl aminopeptidase	complement(3076302..3077087)
single-copy core gene family 1174	AVQ88257.1	C7R88_13840	CP027852.1	30S ribosomal protein S2	3077403..3078128
single-copy core gene family 1175	AVQ88258.1	C7R88_13845	CP027852.1	elongation factor Ts	3078258..3079112
single-copy core gene family 1176	AVQ88259.1	C7R88_13850	CP027852.1	UMP kinase	3079259..3079981
single-copy core gene family 1177	AVQ88260.1	C7R88_13855	CP027852.1	ribosome recycling factor	3080067..3080624
single-copy core gene family 1178	AVQ88261.1	C7R88_13865	CP027852.1	(2E,6E)-farnesyl-diphosphate-specific ditrans,polycis-undecaprenyl-diphosphate synthase	3082342..3083088
single-copy core gene family 1179	AVQ88262.1	C7R88_13870	CP027852.1	phosphatidate cytidylyltransferase	3083123..3083977
single-copy core gene family 1180	AVQ88263.1	C7R88_13875	CP027852.1	zinc metallopeptidase RseP	3084035..3085399
single-copy core gene family 1181	AVQ88264.1	C7R88_13880	CP027852.1	outer membrane protein assembly factor BamA	3085431..3087872
single-copy core gene family 1182	AVQ88265.1	C7R88_13890	CP027852.1	UDP-3-O-(3-hydroxymyristoyl)glucosamine N-acyltransferase	3088418..3089449
single-copy core gene family 1183	AVQ88266.1	C7R88_13895	CP027852.1	3-hydroxyacyl-[acyl-carrier-protein	3089568..3090044
single-copy core gene family 1184	AVQ88267.1	C7R88_13900	CP027852.1	acyl-ACP--UDP-N-acetylglucosamine O-acyltransferase	3090048..3090836
single-copy core gene family 1185	AVQ88268.1	C7R88_13905	CP027852.1	lipid-A-disaccharide synthase	3090875..3092047
single-copy core gene family 1186	AVQ88269.1	C7R88_13910	CP027852.1	ribonuclease HII	3092040..3092633
single-copy core gene family 1187	AVQ88270.1	C7R88_13915	CP027852.1	DNA polymerase III subunit alpha	3092741..3096220
single-copy core gene family 1188	AVQ88274.1	C7R88_13935	CP027852.1	lysine decarboxylase	3101653..3103788
single-copy core gene family 1189	AVQ88275.1	C7R88_13940	CP027852.1	pyridoxal kinase PdxY	3103928..3104785
single-copy core gene family 1190	AVQ88276.1	C7R88_13945	CP027852.1	VOC family protein	3104869..3105258
single-copy core gene family 1191	AVQ88277.1	C7R88_13950	CP027852.1	tRNA lysidine(34) synthetase TilS	3105248..3106567
single-copy core gene family 1192	AVQ88278.1	C7R88_13955	CP027852.1	Rho-binding antiterminator	complement(3106659..3106910)
single-copy core gene family 1193	AVQ88280.1	C7R88_13965	CP027852.1	hypothetical protein	3107307..3108038
single-copy core gene family 1194	AVQ88281.1	C7R88_13970	CP027852.1	proline--tRNA ligase	complement(3108261..3109979)
single-copy core gene family 1195	AVQ88282.1	C7R88_13975	CP027852.1	tRNA (N6-threonylcarbamoyladenosine(37)-N6)-methyltransferase TrmO	complement(3110067..3110795)
single-copy core gene family 1196	AVQ88283.1	C7R88_13980	CP027852.1	hypothetical protein	complement(3110820..3111197)
single-copy core gene family 1197	AVQ88284.1	C7R88_13985	CP027852.1	MetQ/NlpA family lipoprotein	complement(3111428..3112237)
single-copy core gene family 1198	AVQ88285.1	C7R88_13990	CP027852.1	methionine ABC transporter permease	complement(3112340..3112993)
single-copy core gene family 1199	AVQ88286.1	C7R88_13995	CP027852.1	D-methionine ABC transporter, ATP-binding protein	complement(3112974..3114017)
single-copy core gene family 1200	AVQ88287.1	C7R88_14000	CP027852.1	D-glycero-beta-D-manno-heptose 1,7-bisphosphate 7-phosphatase	3114386..3114967
single-copy core gene family 1201	AVQ88325.1	C7R88_14255	CP027852.1	peptidase M20	complement(3179378..3180496)
single-copy core gene family 1202	AVQ88326.1	C7R88_14260	CP027852.1	hypothetical protein	complement(3180508..3180969)
single-copy core gene family 1203	AVQ88327.1	C7R88_14265	CP027852.1	hypothetical protein	complement(3180981..3181712)
single-copy core gene family 1204	AVQ88328.1	C7R88_14280	CP027852.1	tRNA cyclic N6-threonylcarbamoyladenosine(37) synthase TcdA	3183982..3184806
single-copy core gene family 1205	AVQ88329.1	C7R88_14285	CP027852.1	hypothetical protein	3184876..3185073
single-copy core gene family 1206	AVQ88330.1	C7R88_14290	CP027852.1	cysteine desulfurase sulfur acceptor subunit CsdE	complement(3185214..3185654)
single-copy core gene family 1207	AVQ88334.1	C7R88_14315	CP027852.1	flap endonuclease Xni	complement(3189825..3190619)
single-copy core gene family 1208	AVQ88336.1	C7R88_14325	CP027852.1	LOG family protein	complement(3191088..3192452)
single-copy core gene family 1209	AVQ88338.1	C7R88_14335	CP027852.1	hypothetical protein	complement(3194182..3196521)
single-copy core gene family 1210	AVQ88339.1	C7R88_14340	CP027852.1	NADPH-dependent 7-cyano-7-deazaguanine reductase QueF	complement(3196641..3197504)
single-copy core gene family 1211	AVQ88340.1	C7R88_14345	CP027852.1	SecY-interacting protein	3197565..3198131
single-copy core gene family 1212	AVQ88341.1	C7R88_14350	CP027852.1	hypothetical protein	complement(3198238..3198522)
single-copy core gene family 1213	AVQ88343.1	C7R88_14360	CP027852.1	hypothetical protein	complement(3200532..3201569)
single-copy core gene family 1214	AVQ88344.1	C7R88_14365	CP027852.1	YqcC family protein	3201678..3202001
single-copy core gene family 1215	AVQ88345.1	C7R88_14370	CP027852.1	tRNA pseudouridine(65) synthase TruC	3202001..3202834
single-copy core gene family 1216	AVQ88346.1	C7R88_14375	CP027852.1	flavodoxin	3202898..3203344
single-copy core gene family 1217	AVQ88347.1	C7R88_14380	CP027852.1	transketolase	3203602..3205599
single-copy core gene family 1218	AVQ88348.1	C7R88_14385	CP027852.1	erythrose-4-phosphate dehydrogenase	3205918..3206931
single-copy core gene family 1219	AVQ88349.1	C7R88_14390	CP027852.1	phosphoglycerate kinase	3207034..3208197
single-copy core gene family 1220	AVQ88350.1	C7R88_14395	CP027852.1	class II fructose-bisphosphate aldolase	3208523..3209599
single-copy core gene family 1221	AVQ88351.1	C7R88_14400	CP027852.1	mechanosensitive ion channel protein MscS	3209870..3210748
single-copy core gene family 1222	AVQ88352.1	C7R88_14405	CP027852.1	oxidative stress defense protein	3211359..3212075
single-copy core gene family 1223	AVQ88353.1	C7R88_14410	CP027852.1	ribose-5-phosphate isomerase RpiA	3212305..3212964
single-copy core gene family 1224	AVQ88354.1	C7R88_14415	CP027852.1	phosphoglycerate dehydrogenase	3213243..3214472
single-copy core gene family 1225	AVQ88355.1	C7R88_14420	CP027852.1	iron-sulfur cluster repair di-iron protein	3214801..3215502
single-copy core gene family 1226	AVQ88364.1	C7R88_14470	CP027852.1	glycine cleavage system protein T	3226824..3227921
single-copy core gene family 1227	AVQ88365.1	C7R88_14475	CP027852.1	glycine cleavage system protein H	3227978..3228394
single-copy core gene family 1228	AVQ88366.1	C7R88_14485	CP027852.1	anaerobic C4-dicarboxylate transporter DcuC	3232105..3233457
single-copy core gene family 1229	AVQ88367.1	C7R88_14490	CP027852.1	acetylornithine transaminase	complement(3233640..3234848)
single-copy core gene family 1230	AVQ88368.1	C7R88_14495	CP027852.1	hypothetical protein	3235158..3235664
single-copy core gene family 1231	AVQ88371.1	C7R88_14510	CP027852.1	tRNA-modifying protein YgfZ	complement(3239847..3240839)
single-copy core gene family 1232	AVQ88372.1	C7R88_14520	CP027852.1	hypothetical protein	3241356..3241901
single-copy core gene family 1233	AVQ88373.1	C7R88_14525	CP027852.1	L-aspartate oxidase	complement(3242088..3243746)
single-copy core gene family 1234	AVQ88374.1	C7R88_14530	CP027852.1	RNA polymerase sigma factor RpoE	3243991..3244566
single-copy core gene family 1235	AVQ88375.1	C7R88_14535	CP027852.1	anti-sigma-E factor RseA	3244715..3245323
single-copy core gene family 1236	AVQ88376.1	C7R88_14540	CP027852.1	sigma-E factor regulatory protein RseB	3245323..3246429
single-copy core gene family 1237	AVQ88377.1	C7R88_14545	CP027852.1	hypothetical protein	3246576..3247079
single-copy core gene family 1238	AVQ88378.1	C7R88_14550	CP027852.1	elongation factor 4	3247163..3248956
single-copy core gene family 1239	AVQ88379.1	C7R88_14555	CP027852.1	S26 family signal peptidase	3248970..3249866
single-copy core gene family 1240	AVQ88380.1	C7R88_14560	CP027852.1	ribonuclease III	3249882..3250559
single-copy core gene family 1241	AVQ88381.1	C7R88_14565	CP027852.1	GTPase Era	3250556..3251464
single-copy core gene family 1242	AVQ88382.1	C7R88_14570	CP027852.1	DNA repair protein RecO	3251486..3252202
single-copy core gene family 1243	AVQ88383.1	C7R88_14575	CP027852.1	pyridoxine 5'-phosphate synthase	3252195..3252926
single-copy core gene family 1244	AVQ88384.1	C7R88_14580	CP027852.1	holo-ACP synthase	3252926..3253306
single-copy core gene family 1245	AVQ88385.1	C7R88_14585	CP027852.1	two-component sensor histidine kinase BarA	complement(3253481..3256318)
single-copy core gene family 1246	AVQ88386.1	C7R88_14590	CP027852.1	23S rRNA (uracil(1939)-C(5))-methyltransferase RlmD	3256383..3257753
single-copy core gene family 1247	AVQ88387.1	C7R88_14595	CP027852.1	GTP diphosphokinase	3257870..3260101
single-copy core gene family 1248	AVQ88388.1	C7R88_14600	CP027852.1	nucleoside triphosphate pyrophosphohydrolase	3260290..3261180
single-copy core gene family 1249	AVQ88389.1	C7R88_14605	CP027852.1	CTP synthase (glutamine hydrolyzing)	3261345..3262982
single-copy core gene family 1250	AVQ88390.1	C7R88_14610	CP027852.1	phosphopyruvate hydratase	3263078..3264379
single-copy core gene family 1251	AVQ88391.1	C7R88_14625	CP027852.1	2-C-methyl-D-erythritol 2,4-cyclodiphosphate synthase	3265849..3266331
single-copy core gene family 1252	AVQ88393.1	C7R88_14635	CP027852.1	5'/3'-nucleotidase SurE	3267351..3268100
single-copy core gene family 1253	AVQ88394.1	C7R88_14640	CP027852.1	protein-L-isoaspartate(D-aspartate) O-methyltransferase	3268103..3268732
single-copy core gene family 1254	AVQ88395.1	C7R88_14645	CP027852.1	DedA family protein	3268729..3269304
single-copy core gene family 1255	AVQ88396.1	C7R88_14650	CP027852.1	murein hydrolase activator NlpD	3269320..3270255
single-copy core gene family 1256	AVQ88397.1	C7R88_14655	CP027852.1	RNA polymerase sigma factor RpoS	3270310..3271293
single-copy core gene family 1257	AVQ88398.1	C7R88_14660	CP027852.1	DNA mismatch repair protein MutS	complement(3271538..3274111)
single-copy core gene family 1258	AVQ88399.1	C7R88_14665	CP027852.1	nicotinamide-nucleotide amidase	3274415..3274903
single-copy core gene family 1259	AVQ88400.1	C7R88_14670	CP027852.1	recombinase RecA	3274982..3276046
single-copy core gene family 1260	AVQ88401.1	C7R88_14675	CP027852.1	recombination regulator RecX	3276046..3276597
single-copy core gene family 1261	AVQ88402.1	C7R88_14680	CP027852.1	alanine--tRNA ligase	3276825..3279452
single-copy core gene family 1262	AVQ88404.1	C7R88_14735	CP027852.1	NADPH:quinone reductase	3281728..3282741
single-copy core gene family 1263	AVQ88405.1	C7R88_14740	CP027852.1	fructose-1-phosphate/6-phosphogluconate phosphatase	3282717..3283289
single-copy core gene family 1264	AVQ88406.1	C7R88_14745	CP027852.1	DedA family protein	3283289..3283732
single-copy core gene family 1265	AVQ88407.1	C7R88_14750	CP027852.1	glutamate--cysteine ligase	3283825..3285381
single-copy core gene family 1266	AVQ88408.1	C7R88_14755	CP027852.1	S-ribosylhomocysteine lyase	3285618..3286121
single-copy core gene family 1267	AVQ88409.1	C7R88_14760	CP027852.1	DUF21 domain-containing protein	complement(3286238..3287530)
single-copy core gene family 1268	AVQ88410.1	C7R88_14765	CP027852.1	inner membrane protein YpjD	complement(3287715..3288506)
single-copy core gene family 1269	AVQ88411.1	C7R88_14770	CP027852.1	signal recognition particle protein	3288668..3290029
single-copy core gene family 1270	AVQ88412.1	C7R88_14775	CP027852.1	30S ribosomal protein S16	3290192..3290440
single-copy core gene family 1271	AVQ88413.1	C7R88_14780	CP027852.1	ribosome maturation factor RimM	3290459..3290989
single-copy core gene family 1272	AVQ88414.1	C7R88_14785	CP027852.1	tRNA (guanosine(37)-N1)-methyltransferase TrmD	3291054..3291806
single-copy core gene family 1273	AVQ88415.1	C7R88_14790	CP027852.1	50S ribosomal protein L19	3291840..3292187
single-copy core gene family 1274	AVQ88417.1	C7R88_14800	CP027852.1	hypothetical protein	3292544..3292915
single-copy core gene family 1275	AVQ88418.1	C7R88_14805	CP027852.1	N-acetyltransferase	complement(3293062..3293511)
single-copy core gene family 1276	AVQ88419.1	C7R88_14810	CP027852.1	DUF2799 domain-containing protein	complement(3293574..3293993)
single-copy core gene family 1277	AVQ88420.1	C7R88_14815	CP027852.1	anaerobic C4-dicarboxylate transporter	complement(3294055..3295401)
single-copy core gene family 1278	AVQ88421.1	C7R88_14820	CP027852.1	carbon starvation protein A	complement(3295969..3297399)
single-copy core gene family 1279	AVQ88422.1	C7R88_14825	CP027852.1	two-component system response regulator YehT	complement(3297746..3298462)
single-copy core gene family 1280	AVQ88423.1	C7R88_14830	CP027852.1	sensor histidine kinase	complement(3298450..3300162)
single-copy core gene family 1281	AVQ88424.1	C7R88_14835	CP027852.1	3-deoxy-7-phosphoheptulonate synthase	3300410..3301486
single-copy core gene family 1282	AVQ88425.1	C7R88_14840	CP027852.1	bifunctional chorismate mutase/prephenate dehydrogenase	3301508..3302638
single-copy core gene family 1283	AVQ88426.1	C7R88_14845	CP027852.1	hypothetical protein	complement(3302770..3304812)
single-copy core gene family 1284	AVQ88427.1	C7R88_14850	CP027852.1	ribosome-associated translation inhibitor RaiA	complement(3305206..3305589)
single-copy core gene family 1285	AVQ88428.1	C7R88_14855	CP027852.1	outer membrane protein assembly factor BamD	complement(3306172..3306909)
single-copy core gene family 1286	AVQ88429.1	C7R88_14860	CP027852.1	23S rRNA pseudouridine(1911/1915/1917) synthase RluD	3307055..3308032
single-copy core gene family 1287	AVQ88430.1	C7R88_14865	CP027852.1	peptidoglycan editing factor PgeF	3308032..3308763
single-copy core gene family 1288	AVQ88431.1	C7R88_14875	CP027852.1	ATP-dependent chaperone ClpB	3309780..3312353
single-copy core gene family 1289	AVQ88434.1	C7R88_14890	CP027852.1	transcriptional regulator NrdR	3314636..3315085
single-copy core gene family 1290	AVQ88436.1	C7R88_14900	CP027852.1	proline/glycine betaine transporter ProP	3315822..3317318
single-copy core gene family 1291	AVQ88437.1	C7R88_14905	CP027852.1	bifunctional diaminohydroxyphosphoribosylaminopyrimidine deaminase/5-amino-6-(5-phosphoribosylamino)uracil reductase	3317592..3318701
single-copy core gene family 1292	AVQ88438.1	C7R88_14910	CP027852.1	riboflavin synthase	3318790..3319458
single-copy core gene family 1293	AVQ88439.1	C7R88_14915	CP027852.1	6,7-dimethyl-8-ribityllumazine synthase	3319596..3320060
single-copy core gene family 1294	AVQ88440.1	C7R88_14920	CP027852.1	transcription antitermination factor NusB	3320093..3320503
single-copy core gene family 1295	AVQ88441.1	C7R88_14925	CP027852.1	thiamine-phosphate kinase	3320560..3321534
single-copy core gene family 1296	AVQ88442.1	C7R88_14930	CP027852.1	phosphatidylglycerophosphatase A	3321537..3322019
single-copy core gene family 1297	AVQ88443.1	C7R88_14935	CP027852.1	1-deoxy-D-xylulose-5-phosphate synthase	complement(3322153..3324057)
single-copy core gene family 1298	AVQ88444.1	C7R88_14940	CP027852.1	(2E,6E)-farnesyl diphosphate synthase	complement(3324085..3324978)
single-copy core gene family 1299	AVQ88445.1	C7R88_14945	CP027852.1	exodeoxyribonuclease VII small subunit	complement(3324975..3325220)
single-copy core gene family 1300	AVQ88446.1	C7R88_14950	CP027852.1	flagellar motor protein PomA	3325484..3326248
single-copy core gene family 1301	AVQ88447.1	C7R88_14955	CP027852.1	flagellar motor protein MotB	3326248..3327282
single-copy core gene family 1302	AVQ88453.1	C7R88_14990	CP027852.1	hypothetical protein	complement(3333655..3333987)
single-copy core gene family 1303	AVQ88454.1	C7R88_14995	CP027852.1	peptidyl-prolyl cis-trans isomerase	complement(3334093..3334656)
single-copy core gene family 1304	AVQ88455.1	C7R88_15000	CP027852.1	hypothetical protein	complement(3334669..3335244)
single-copy core gene family 1305	AVQ88458.1	C7R88_15015	CP027852.1	BolA family transcriptional regulator	3337197..3337508
single-copy core gene family 1306	AVQ88459.1	C7R88_15020	CP027852.1	NADH:ubiquinone reductase (Na(+)-transporting) subunit A	3338015..3339358
single-copy core gene family 1307	AVQ88460.1	C7R88_15025	CP027852.1	NADH:ubiquinone reductase (Na(+)-transporting) subunit B	3339364..3340608
single-copy core gene family 1308	AVQ88461.1	C7R88_15030	CP027852.1	NADH:ubiquinone reductase (Na(+)-transporting) subunit C	3340601..3341380
single-copy core gene family 1309	AVQ88462.1	C7R88_15035	CP027852.1	NADH:ubiquinone reductase (Na(+)-transporting) subunit D	3341373..3342002
single-copy core gene family 1310	AVQ88463.1	C7R88_15040	CP027852.1	NADH:ubiquinone reductase (Na(+)-transporting) subunit E	3342009..3342605
single-copy core gene family 1311	AVQ88464.1	C7R88_15045	CP027852.1	NADH:ubiquinone reductase (Na(+)-transporting) subunit F	3342628..3343851
single-copy core gene family 1312	AVQ88465.1	C7R88_15050	CP027852.1	FAD:protein FMN transferase ApbE	3343860..3344894
single-copy core gene family 1313	AVQ88466.1	C7R88_15055	CP027852.1	(Na+)-NQR maturation NqrM	3344904..3345125
single-copy core gene family 1314	AVQ88467.1	C7R88_15060	CP027852.1	DNA polymerase IV	3345305..3346360
single-copy core gene family 1315	AVQ88468.1	C7R88_15065	CP027852.1	cytosol nonspecific dipeptidase	complement(3346472..3347932)
single-copy core gene family 1316	AVQ88469.1	C7R88_15070	CP027852.1	xanthine phosphoribosyltransferase	3349050..3349511
single-copy core gene family 1317	AVQ88470.1	C7R88_15075	CP027852.1	esterase FrsA	3349606..3350850
single-copy core gene family 1318	AVQ88471.1	C7R88_15080	CP027852.1	Crl family RNA polymerase assembly factor	3350912..3351316
single-copy core gene family 1319	AVQ88472.1	C7R88_15085	CP027852.1	glutamate 5-kinase	3351436..3352539
single-copy core gene family 1320	AVQ88473.1	C7R88_15090	CP027852.1	glutamate-5-semialdehyde dehydrogenase	3352550..3353815
single-copy core gene family 1321	AVQ88474.1	C7R88_15095	CP027852.1	efflux transporter periplasmic adaptor subunit	3353982..3355274
single-copy core gene family 1322	AVQ88475.1	C7R88_15100	CP027852.1	hydrophobe/amphiphile efflux-1 family RND transporter	3355290..3358514
single-copy core gene family 1323	AVQ88476.1	C7R88_15105	CP027852.1	RND transporter	3358511..3359920
single-copy core gene family 1324	AVQ88477.1	C7R88_15110	CP027852.1	lipoyl synthase	complement(3360118..3361083)
single-copy core gene family 1325	AVQ88478.1	C7R88_15125	CP027852.1	D-alanyl-D-alanine carboxypeptidase	complement(3362360..3363538)
single-copy core gene family 1326	AVQ88479.1	C7R88_15130	CP027852.1	hypothetical protein	complement(3363623..3364369)
single-copy core gene family 1327	AVQ88480.1	C7R88_15135	CP027852.1	rod shape-determining protein RodA	complement(3364366..3365484)
single-copy core gene family 1328	AVQ88481.1	C7R88_15140	CP027852.1	penicillin-binding protein 2	complement(3365477..3367378)
single-copy core gene family 1329	AVQ88482.1	C7R88_15145	CP027852.1	23S rRNA (pseudouridine(1915)-N(3))-methyltransferase RlmH	complement(3367420..3367890)
single-copy core gene family 1330	AVQ88483.1	C7R88_15150	CP027852.1	ribosome silencing factor RsfS	complement(3367894..3368211)
single-copy core gene family 1331	AVQ88484.1	C7R88_15155	CP027852.1	nicotinic acid mononucleotide adenylyltransferase	complement(3368287..3368964)
single-copy core gene family 1332	AVQ88485.1	C7R88_15160	CP027852.1	DNA polymerase III subunit delta	complement(3368961..3369998)
single-copy core gene family 1333	AVQ88486.1	C7R88_15165	CP027852.1	LPS assembly lipoprotein LptE	complement(3370009..3370575)
single-copy core gene family 1334	AVQ88488.1	C7R88_15175	CP027852.1	zinc ribbon-containing protein	3373420..3373902
single-copy core gene family 1335	AVQ88489.1	C7R88_15180	CP027852.1	apolipoprotein N-acyltransferase	complement(3374059..3375582)
single-copy core gene family 1336	AVQ88490.1	C7R88_15185	CP027852.1	magnesium/cobalt transporter CorC	complement(3375588..3376466)
single-copy core gene family 1337	AVQ88491.1	C7R88_15190	CP027852.1	rRNA maturation RNase YbeY	complement(3376484..3376957)
single-copy core gene family 1338	AVQ88492.1	C7R88_15195	CP027852.1	PhoH family protein	complement(3376957..3378063)
single-copy core gene family 1339	AVQ88493.1	C7R88_15200	CP027852.1	tRNA (N6-isopentenyl adenosine(37)-C2)-methylthiotransferase MiaB	complement(3378125..3379549)
single-copy core gene family 1340	AVQ88494.1	C7R88_15255	CP027852.1	asparagine synthase B	complement(3382785..3384455)
single-copy core gene family 1341	AVQ88495.1	C7R88_15260	CP027852.1	potassium transporter Kef	complement(3384610..3386259)
single-copy core gene family 1342	AVQ88496.1	C7R88_15265	CP027852.1	UMP phosphatase	complement(3386384..3387133)
single-copy core gene family 1343	AVQ88497.1	C7R88_15270	CP027852.1	transcriptional regulator	complement(3387246..3388463)
single-copy core gene family 1344	AVQ88498.1	C7R88_15275	CP027852.1	N-acetylglucosamine-6-phosphate deacetylase	complement(3388467..3389606)
single-copy core gene family 1345	AVQ88499.1	C7R88_15280	CP027852.1	glucosamine-6-phosphate deaminase	complement(3389618..3390418)
single-copy core gene family 1346	AVQ88500.1	C7R88_15285	CP027852.1	PTS glucose transporter subunit IIBC	3390756..3392261
single-copy core gene family 1347	AVQ88501.1	C7R88_15290	CP027852.1	beta-N-acetylhexosaminidase	3392373..3395048
single-copy core gene family 1348	AVQ88505.1	C7R88_15310	CP027852.1	flavodoxin FldA	complement(3398612..3399139)
single-copy core gene family 1349	AVQ88506.1	C7R88_15315	CP027852.1	ribbon-helix-helix protein, CopG family	complement(3399158..3399472)
single-copy core gene family 1350	AVQ88507.1	C7R88_15320	CP027852.1	DUF2788 domain-containing protein	complement(3399503..3399724)
single-copy core gene family 1351	AVQ88508.1	C7R88_15325	CP027852.1	esterase	complement(3399786..3400550)
single-copy core gene family 1352	AVQ88509.1	C7R88_15330	CP027852.1	replication initiation negative regulator SeqA	3400640..3401161
single-copy core gene family 1353	AVQ88510.1	C7R88_15335	CP027852.1	phosphoglucomutase, alpha-D-glucose phosphate-specific	3401182..3402825
single-copy core gene family 1354	AVQ88511.1	C7R88_15340	CP027852.1	DUF2517 domain-containing protein	3403050..3403250
single-copy core gene family 1355	AVQ88512.1	C7R88_15345	CP027852.1	hypothetical protein	3403461..3404408
single-copy core gene family 1356	AVQ88513.1	C7R88_15350	CP027852.1	deoxyribodipyrimidine photo-lyase	3404398..3405870
single-copy core gene family 1357	AVQ88514.1	C7R88_15355	CP027852.1	Nif3-like dinuclear metal center hexameric protein	3405917..3406678
single-copy core gene family 1358	AVQ88515.1	C7R88_15360	CP027852.1	acetoacetyl-CoA reductase	3406909..3407655
single-copy core gene family 1359	AVQ88516.1	C7R88_15365	CP027852.1	citrate synthase	complement(3407867..3409159)
single-copy core gene family 1360	AVQ88517.1	C7R88_15370	CP027852.1	succinate dehydrogenase cytochrome b556 subunit	3409690..3410079
single-copy core gene family 1361	AVQ88518.1	C7R88_15375	CP027852.1	succinate dehydrogenase, hydrophobic membrane anchor protein	3410073..3410420
single-copy core gene family 1362	AVQ88519.1	C7R88_15380	CP027852.1	succinate dehydrogenase flavoprotein subunit	3410422..3412188
single-copy core gene family 1363	AVQ88520.1	C7R88_15385	CP027852.1	succinate dehydrogenase iron-sulfur subunit	3412208..3412927
single-copy core gene family 1364	AVQ88523.1	C7R88_15400	CP027852.1	ADP-forming succinate--CoA ligase subunit beta	3417347..3418513
single-copy core gene family 1365	AVQ88524.1	C7R88_15405	CP027852.1	succinate--CoA ligase subunit alpha	3418513..3419385
single-copy core gene family 1366	AVQ88525.1	C7R88_15410	CP027852.1	zinc ABC transporter permease subunit ZnuB	complement(3419530..3420315)
single-copy core gene family 1367	AVQ88526.1	C7R88_15415	CP027852.1	zinc ABC transporter ATP-binding protein ZnuC	complement(3420308..3421069)
single-copy core gene family 1368	AVQ88527.1	C7R88_15420	CP027852.1	zinc ABC transporter substrate-binding protein	3421192..3422103
single-copy core gene family 1369	AVQ88528.1	C7R88_15425	CP027852.1	murein DD-endopeptidase MepM	3422122..3423441
single-copy core gene family 1370	AVQ88530.1	C7R88_15440	CP027852.1	LuxR family transcriptional regulator	3426720..3426962
single-copy core gene family 1371	AVQ88531.1	C7R88_15445	CP027852.1	hypothetical protein	complement(3427098..3427544)
single-copy core gene family 1372	AVQ88533.1	C7R88_15460	CP027852.1	lauroyl-Kdo(2)-lipid IV(A) myristoyltransferase	3431523..3432482
single-copy core gene family 1373	AVQ88534.1	C7R88_15470	CP027852.1	pyruvate kinase	complement(3434078..3435520)
single-copy core gene family 1374	AVQ88535.1	C7R88_15475	CP027852.1	transcriptional regulator HexR	complement(3435782..3436636)
single-copy core gene family 1375	AVQ88536.1	C7R88_15480	CP027852.1	glucose-6-phosphate dehydrogenase	3436983..3438452
single-copy core gene family 1376	AVQ88537.1	C7R88_15485	CP027852.1	6-phosphogluconolactonase	3438537..3439244
single-copy core gene family 1377	AVQ88538.1	C7R88_15490	CP027852.1	methyltransferase type 12	complement(3439369..3440022)
single-copy core gene family 1378	AVQ88539.1	C7R88_15495	CP027852.1	NAD(P)-dependent oxidoreductase	3440189..3441019
single-copy core gene family 1379	AVQ88540.1	C7R88_15500	CP027852.1	30S ribosomal protein S12 methylthiotransferase RimO	complement(3441132..3442445)
single-copy core gene family 1380	AVQ88541.1	C7R88_15505	CP027852.1	hypothetical protein	complement(3442566..3443807)
single-copy core gene family 1381	AVQ88543.1	C7R88_15515	CP027852.1	TetR family transcriptional regulator	3445290..3445973
single-copy core gene family 1382	AVQ88544.1	C7R88_15520	CP027852.1	acyl-CoA dehydrogenase	3446009..3448273
single-copy core gene family 1383	AVQ88545.1	C7R88_15525	CP027852.1	transporter	complement(3448393..3450078)
single-copy core gene family 1384	AVQ88546.1	C7R88_15530	CP027852.1	hypothetical protein	3450376..3450825
single-copy core gene family 1385	AVQ88551.1	C7R88_15555	CP027852.1	oxygen-insensitive NADPH nitroreductase	3453262..3453984
single-copy core gene family 1386	AVQ88552.1	C7R88_15560	CP027852.1	30S ribosomal protein S6--L-glutamate ligase	3453985..3454881
single-copy core gene family 1387	AVQ88553.1	C7R88_15565	CP027852.1	DUF4250 domain-containing protein	complement(3454959..3455153)
single-copy core gene family 1388	AVQ88555.1	C7R88_15575	CP027852.1	YbjN domain-containing protein	3455488..3455961
single-copy core gene family 1389	AVQ88556.1	C7R88_15580	CP027852.1	spermidine/putrescine ABC transporter substrate-binding protein PotF	3456306..3457427
single-copy core gene family 1390	AVQ88563.1	C7R88_15615	CP027852.1	arginine ABC transporter permease ArtQ	complement(3463455..3464129)
single-copy core gene family 1391	AVQ88564.1	C7R88_15620	CP027852.1	arginine ABC transporter substrate-binding protein	complement(3464136..3464879)
single-copy core gene family 1392	AVQ88565.1	C7R88_15625	CP027852.1	arginine ABC transporter ATP-binding protein ArtP	complement(3464910..3465638)
single-copy core gene family 1393	AVQ88567.1	C7R88_15635	CP027852.1	bifunctional phosphoribosyl-AMP cyclohydrolase/phosphoribosyl-ATP diphosphatase HisIE	complement(3466291..3466908)
single-copy core gene family 1394	AVQ88568.1	C7R88_15640	CP027852.1	imidazole glycerol phosphate synthase subunit HisF	complement(3466902..3467678)
single-copy core gene family 1395	AVQ88569.1	C7R88_15645	CP027852.1	1-(5-phosphoribosyl)-5-[(5-phosphoribosylamino)methylideneamino	complement(3467660..3468397)
single-copy core gene family 1396	AVQ88570.1	C7R88_15650	CP027852.1	imidazole glycerol phosphate synthase subunit HisH	complement(3468403..3469011)
single-copy core gene family 1397	AVQ88571.1	C7R88_15655	CP027852.1	bifunctional histidinol-phosphatase/imidazoleglycerol-phosphate dehydratase	complement(3469012..3470199)
single-copy core gene family 1398	AVQ88572.1	C7R88_15660	CP027852.1	histidinol-phosphate transaminase	complement(3470142..3471281)
single-copy core gene family 1399	AVQ88575.1	C7R88_15680	CP027852.1	tRNA (adenosine(37)-N6)-threonylcarbamoyltransferase complex dimerization subunit type 1 TsaB	3476460..3477161
single-copy core gene family 1400	AVQ88577.1	C7R88_15690	CP027852.1	long-chain-fatty-acid--CoA ligase FadD	3478534..3480246
single-copy core gene family 1401	AVQ88578.1	C7R88_15695	CP027852.1	ribonuclease D	3480334..3481470
single-copy core gene family 1402	AVQ88579.1	C7R88_15700	CP027852.1	cell division topological specificity factor MinE	complement(3481490..3481750)
single-copy core gene family 1403	AVQ88580.1	C7R88_15705	CP027852.1	septum site-determining protein MinD	complement(3481754..3482566)
single-copy core gene family 1404	AVQ88581.1	C7R88_15710	CP027852.1	septum site-determining protein MinC	complement(3482597..3483298)
single-copy core gene family 1405	AVQ88582.1	C7R88_15720	CP027852.1	lytic murein transglycosylase	3483837..3484898
single-copy core gene family 1406	AVQ88583.1	C7R88_15725	CP027852.1	fumarylacetoacetate hydrolase family protein	3484995..3485654
single-copy core gene family 1407	AVQ88584.1	C7R88_15735	CP027852.1	YcgN family cysteine cluster protein	3488459..3488905
single-copy core gene family 1408	AVQ88585.1	C7R88_15740	CP027852.1	tRNA dihydrouridine(16) synthase DusC	3489044..3490012
single-copy core gene family 1409	AVQ88587.1	C7R88_15750	CP027852.1	sodium/proton antiporter	complement(3490780..3492378)
single-copy core gene family 1410	AVQ88588.1	C7R88_15755	CP027852.1	fatty acid metabolism transcriptional regulator FadR	3492725..3493444
single-copy core gene family 1411	AVQ88589.1	C7R88_15760	CP027852.1	SpoVR family protein	complement(3493657..3495183)
single-copy core gene family 1412	AVQ88590.1	C7R88_15765	CP027852.1	hypothetical protein	complement(3495196..3496467)
single-copy core gene family 1413	AVQ88591.1	C7R88_15770	CP027852.1	PrkA family serine protein kinase	complement(3496528..3498462)
single-copy core gene family 1414	AVQ88592.1	C7R88_15775	CP027852.1	D-hexose-6-phosphate mutarotase	complement(3498926..3499795)
single-copy core gene family 1415	AVQ88593.1	C7R88_15780	CP027852.1	type I glyceraldehyde-3-phosphate dehydrogenase	complement(3499881..3500876)
single-copy core gene family 1416	AVQ88594.1	C7R88_15785	CP027852.1	peptide-methionine (R)-S-oxide reductase	3501422..3501826
single-copy core gene family 1417	AVQ88595.1	C7R88_15790	CP027852.1	DUF1315 domain-containing protein	3501934..3502215
single-copy core gene family 1418	AVQ88596.1	C7R88_15795	CP027852.1	L-asparaginase 1	complement(3502370..3503383)
single-copy core gene family 1419	AVQ88597.1	C7R88_00005	CP027852.1	signal peptide peptidase SppA	complement(join(3503601..3505422,1..29))
single-copy core gene family 1420	AVQ88598.1	C7R88_00310	CP027852.1	molecular chaperone HtpG	65439..67322
single-copy core gene family 1421	AVQ88599.1	C7R88_00450	CP027852.1	formate transporter FocA	complement(102120..102980)
single-copy core gene family 1422	AVQ88600.1	C7R88_00465	CP027852.1	L-asparaginase 2	106332..107402
single-copy core gene family 1423	AVQ88601.1	C7R88_00485	CP027852.1	isochorismate synthase MenF	110350..111711
single-copy core gene family 1424	AVQ88602.1	C7R88_00495	CP027852.1	2-succinyl-6-hydroxy-2,4-cyclohexadiene-1-carboxylate synthase	113433..114269
single-copy core gene family 1425	AVQ88603.1	C7R88_00510	CP027852.1	o-succinylbenzoate--CoA ligase	116241..117752
single-copy core gene family 1426	AVQ88604.1	C7R88_00525	CP027852.1	HAAAP family serine/threonine permease	119782..121077
single-copy core gene family 1427	AVQ88606.1	C7R88_00990	CP027852.1	anthranilate synthase component II	complement(226687..227295)
single-copy core gene family 1428	AVQ88607.1	C7R88_01035	CP027852.1	hypothetical protein	complement(235649..235915)
single-copy core gene family 1429	AVQ88608.1	C7R88_01065	CP027852.1	L-serine ammonia-lyase	complement(244651..246018)
single-copy core gene family 1430	AVQ88609.1	C7R88_01175	CP027852.1	Ni/Fe-hydrogenase, b-type cytochrome subunit	275567..276370
single-copy core gene family 1431	AVQ88610.1	C7R88_01205	CP027852.1	glycerate dehydrogenase	279234..280196
single-copy core gene family 1432	AVQ88611.1	C7R88_01270	CP027852.1	phosphate acyltransferase PlsX	296305..297330
single-copy core gene family 1433	AVQ88612.1	C7R88_01515	CP027852.1	cytochrome-c oxidase, cbb3-type subunit I	complement(349830..351260)
single-copy core gene family 1434	AVQ88613.1	C7R88_01525	CP027852.1	thioesterase	352548..352967
single-copy core gene family 1435	AVQ88614.1	C7R88_01560	CP027852.1	uridine phosphorylase	359333..360082
single-copy core gene family 1436	AVQ88615.1	C7R88_01585	CP027852.1	Grx4 family monothiol glutaredoxin	365614..365952
single-copy core gene family 1437	AVQ88616.1	C7R88_01600	CP027852.1	voltage-gated potassium channel protein	368372..369637
single-copy core gene family 1438	AVQ88617.1	C7R88_01760	CP027852.1	hypothetical protein	398614..399099
single-copy core gene family 1439	AVQ88618.1	C7R88_01770	CP027852.1	DUF808 domain-containing protein	401731..402696
single-copy core gene family 1440	AVQ88619.1	C7R88_01800	CP027852.1	collagenase-like protease	410835..412691
single-copy core gene family 1441	AVQ88620.1	C7R88_01830	CP027852.1	hypothetical protein	420087..423152
single-copy core gene family 1442	AVQ88628.1	C7R88_02660	CP027852.1	hydrogenase formation protein HypD	570880..571992
single-copy core gene family 1443	AVQ88629.1	C7R88_02750	CP027852.1	adenosylmethionine--8-amino-7-oxononanoate transaminase	complement(592354..593652)
single-copy core gene family 1444	AVQ88630.1	C7R88_02765	CP027852.1	malonyl-[acyl-carrier protein	596164..596979
single-copy core gene family 1445	AVQ88631.1	C7R88_02795	CP027852.1	LysR family transcriptional regulator	601716..602627
single-copy core gene family 1446	AVQ88632.1	C7R88_02810	CP027852.1	two-component sensor histidine kinase	complement(604950..606554)
single-copy core gene family 1447	AVQ88633.1	C7R88_02820	CP027852.1	hypothetical protein	complement(607305..607802)
single-copy core gene family 1448	AVQ88643.1	C7R88_03765	CP027852.1	c-type cytochrome biogenesis protein CcmI	complement(807549..808799)
single-copy core gene family 1449	AVQ88644.1	C7R88_03770	CP027852.1	cytochrome c-type biogenesis protein CcmH	complement(808799..809347)
single-copy core gene family 1450	AVQ88648.1	C7R88_03975	CP027852.1	sodium:alanine symporter family protein	complement(851773..853128)
single-copy core gene family 1451	AVQ88650.1	C7R88_04040	CP027852.1	NAD-dependent malic enzyme	862909..864612
single-copy core gene family 1452	AVQ88652.1	C7R88_04200	CP027852.1	replication-associated recombination protein A	complement(897945..899285)
single-copy core gene family 1453	AVQ88654.1	C7R88_04360	CP027852.1	ABC transporter	complement(936378..937535)
single-copy core gene family 1454	AVQ88655.1	C7R88_04365	CP027852.1	ABC transporter ATP-binding protein	complement(937543..938676)
single-copy core gene family 1455	AVQ88656.1	C7R88_04375	CP027852.1	cadmium-translocating P-type ATPase	complement(939858..942308)
single-copy core gene family 1456	AVQ88657.1	C7R88_04390	CP027852.1	asparagine--tRNA ligase	945211..946611
single-copy core gene family 1457	AVQ88661.1	C7R88_04815	CP027852.1	hypothetical protein	1053186..1053509
single-copy core gene family 1458	AVQ88664.1	C7R88_05090	CP027852.1	YebC/PmpR family DNA-binding transcriptional regulator	complement(1112784..1113527)
single-copy core gene family 1459	AVQ88666.1	C7R88_05270	CP027852.1	nitrate/nitrite two-component system sensor histidine kinase NarQ	1149497..1151221
single-copy core gene family 1460	AVQ88668.1	C7R88_05350	CP027852.1	hypothetical protein	1165282..1165830
single-copy core gene family 1461	AVQ88675.1	C7R88_05960	CP027852.1	sulfurtransferase	complement(1313973..1315268)
single-copy core gene family 1462	AVQ88677.1	C7R88_06230	CP027852.1	DUF2170 domain-containing protein	1378592..1378981
single-copy core gene family 1463	AVQ88680.1	C7R88_06315	CP027852.1	aspartate racemase	complement(1396813..1397556)
single-copy core gene family 1464	AVQ88681.1	C7R88_06390	CP027852.1	aromatic hydrocarbon degradation protein	1417425..1418735
single-copy core gene family 1465	AVQ88683.1	C7R88_06600	CP027852.1	sigma-54-dependent Fis family transcriptional regulator	complement(1465195..1466334)
single-copy core gene family 1466	AVQ88685.1	C7R88_06820	CP027852.1	MFS transporter	complement(1509211..1512363)
single-copy core gene family 1467	AVQ88692.1	C7R88_07370	CP027852.1	peptidase M15	1631648..1632328
single-copy core gene family 1468	AVQ88694.1	C7R88_07520	CP027852.1	L-threonine 3-dehydrogenase	1672321..1673346
single-copy core gene family 1469	AVQ88700.1	C7R88_07845	CP027852.1	protein translocase subunit SecF	complement(1755739..1756647)
single-copy core gene family 1470	AVQ88701.1	C7R88_07870	CP027852.1	hypothetical protein	complement(1761335..1762390)
single-copy core gene family 1471	AVQ88703.1	C7R88_08055	CP027852.1	metal-dependent hydrolase	complement(1803883..1804680)
single-copy core gene family 1472	AVQ88705.1	C7R88_08235	CP027852.1	peptide ABC transporter permease	1841555..1842448
single-copy core gene family 1473	AVQ88706.1	C7R88_08325	CP027852.1	DNA polymerase III subunit chi	1865213..1865683
single-copy core gene family 1474	AVQ88707.1	C7R88_08330	CP027852.1	valine--tRNA ligase	1865697..1868552
single-copy core gene family 1475	AVQ88708.1	C7R88_08370	CP027852.1	1-acyl-sn-glycerol-3-phosphate acyltransferase	complement(1876093..1876833)
single-copy core gene family 1476	AVQ88709.1	C7R88_08410	CP027852.1	DUF466 domain-containing protein	1889907..1890101
single-copy core gene family 1477	AVQ88711.1	C7R88_08450	CP027852.1	undecaprenyl-diphosphate phosphatase	complement(1899136..1899942)
single-copy core gene family 1478	AVQ88712.1	C7R88_08555	CP027852.1	polynucleotide adenylyltransferase PcnB	1923721..1925172
single-copy core gene family 1479	AVQ88713.1	C7R88_08680	CP027852.1	dihydrolipoyl dehydrogenase	complement(1958403..1959827)
single-copy core gene family 1480	AVQ88716.1	C7R88_08825	CP027852.1	UDP-N-acetylmuramate--L-alanine ligase	complement(1988499..1989959)
single-copy core gene family 1481	AVQ88718.1	C7R88_09255	CP027852.1	16S rRNA (cytosine(967)-C(5))-methyltransferase	2071284..2072573
single-copy core gene family 1482	AVQ88721.1	C7R88_09445	CP027852.1	hypothetical protein	complement(2094483..2095205)
single-copy core gene family 1483	AVQ88726.1	C7R88_09770	CP027852.1	MATE family efflux transporter DinF	complement(2164446..2165720)
single-copy core gene family 1484	AVQ88727.1	C7R88_09780	CP027852.1	diacylglycerol kinase	complement(2166692..2167051)
single-copy core gene family 1485	AVQ88728.1	C7R88_09865	CP027852.1	cell division protein FtsX	complement(2184714..2185664)
single-copy core gene family 1486	AVQ88729.1	C7R88_09890	CP027852.1	Marc family transporter	complement(2189342..2189944)
single-copy core gene family 1487	AVQ88730.1	C7R88_10000	CP027852.1	phospholipase A	complement(2216526..2217473)
single-copy core gene family 1488	AVQ88744.1	C7R88_11180	CP027852.1	lysine-sensitive aspartokinase 3	complement(2484869..2486218)
single-copy core gene family 1489	AVQ88745.1	C7R88_11185	CP027852.1	alanine--glyoxylate aminotransferase	2486712..2487830
single-copy core gene family 1490	AVQ88746.1	C7R88_11255	CP027852.1	hypothetical protein	2503246..2504322
single-copy core gene family 1491	AVQ88747.1	C7R88_11370	CP027852.1	peptidase T	2530503..2531750
single-copy core gene family 1492	AVQ88748.1	C7R88_11405	CP027852.1	16S rRNA (guanine(1516)-N(2))-methyltransferase RsmJ	2540154..2540903
single-copy core gene family 1493	AVQ88749.1	C7R88_11435	CP027852.1	inorganic phosphate transporter	complement(2545348..2546826)
single-copy core gene family 1494	AVQ88750.1	C7R88_11565	CP027852.1	guanylate kinase	complement(2580006..2580629)
single-copy core gene family 1495	AVQ88753.1	C7R88_12220	CP027852.1	deoxyribonuclease V	2728067..2728810
single-copy core gene family 1496	AVQ88754.1	C7R88_12375	CP027852.1	ribosome biogenesis GTPase RsgA	complement(2761761..2762804)
single-copy core gene family 1497	AVQ88759.1	C7R88_12620	CP027852.1	DUF1107 domain-containing protein	2812886..2813092
single-copy core gene family 1498	AVQ88763.1	C7R88_12900	CP027852.1	vitamin B12 ABC transporter substrate-binding protein BtuF	complement(2876416..2877252)
single-copy core gene family 1499	AVQ88764.1	C7R88_13055	CP027852.1	site-specific tyrosine recombinase XerD	2915615..2916463
single-copy core gene family 1500	AVQ88766.1	C7R88_13340	CP027852.1	transcriptional regulator	2976284..2976664
single-copy core gene family 1501	AVQ88767.1	C7R88_13380	CP027852.1	FKBP-type peptidyl-prolyl cis-trans isomerase	2983822..2984268
single-copy core gene family 1502	AVQ88768.1	C7R88_13400	CP027852.1	carbamoyl-phosphate synthase small subunit	2986568..2987728
single-copy core gene family 1503	AVQ88769.1	C7R88_13565	CP027852.1	hypothetical protein	3028963..3029244
single-copy core gene family 1504	AVQ88771.1	C7R88_13605	CP027852.1	amidohydrolase	3037511..3038893
single-copy core gene family 1505	AVQ88772.1	C7R88_13670	CP027852.1	A/G-specific adenine glycosylase	complement(3045822..3046907)
single-copy core gene family 1506	AVQ88773.1	C7R88_13685	CP027852.1	glutaminase	3048343..3049257
single-copy core gene family 1507	AVQ88774.1	C7R88_13795	CP027852.1	deoxyribonuclease I	complement(3065215..3065943)
single-copy core gene family 1508	AVQ88775.1	C7R88_13810	CP027852.1	arginine decarboxylase	3069011..3070909
single-copy core gene family 1509	AVQ88776.1	C7R88_13860	CP027852.1	1-deoxy-D-xylulose-5-phosphate reductoisomerase	3080863..3082053
single-copy core gene family 1510	AVQ88777.1	C7R88_13885	CP027852.1	molecular chaperone	3087951..3088418
single-copy core gene family 1511	AVQ88783.1	C7R88_14275	CP027852.1	murein transglycosylase A	3182863..3183924
single-copy core gene family 1512	AVQ88785.1	C7R88_14480	CP027852.1	glycine dehydrogenase (aminomethyl-transferring)	3228604..3231528
single-copy core gene family 1513	AVQ88786.1	C7R88_14515	CP027852.1	FAD assembly factor SdhE	3241118..3241384
single-copy core gene family 1514	AVQ88787.1	C7R88_14615	CP027852.1	cell division protein FtsB	3264740..3265033
single-copy core gene family 1515	AVQ88788.1	C7R88_14620	CP027852.1	2-C-methyl-D-erythritol 4-phosphate cytidylyltransferase	3265033..3265770
single-copy core gene family 1516	AVQ88791.1	C7R88_15115	CP027852.1	octanoyltransferase	complement(3361076..3361741)
single-copy core gene family 1517	AVQ88792.1	C7R88_15120	CP027852.1	hypothetical protein	complement(3361803..3362069)
single-copy core gene family 1518	AVQ88793.1	C7R88_15205	CP027852.1	2-octaprenyl-3-methyl-6-methoxy-1,4-benzoquinol hydroxylase	3379854..3381041
single-copy core gene family 1519	AVQ88794.1	C7R88_15430	CP027852.1	ferrous iron transport protein A	3424211..3424444
single-copy core gene family 1520	AVQ88795.1	C7R88_15455	CP027852.1	hypothetical protein	complement(3430521..3430931)
single-copy core gene family 1521	AVQ88798.1	C7R88_15715	CP027852.1	hypothetical protein	3483425..3483718
single-copy core gene family 1522	AVQ88799.1	C7R88_15730	CP027852.1	YgiQ family radical SAM protein	complement(3485773..3488226)
